# Supplementary material for: Comprehensive Expression Profile Analysis of Neutrophil Extracellular Trap-Affected Genes in Gastric Cancer Cells and the Clinical Significance of lncRNA NEAT1-Related Signaling
Source: Front Oncol. 2022 May 19;12:798531. doi: 10.3389/fonc.2022.798531 (PMC9160368; doi:10.3389/fonc.2022.798531)
Supplement: Supplementary file 1 [file Table_1.xls]

id	AGS3_count	AGS2_count	AGS1_count	NETs3_count	NETs2_count	NETs1_count	AGS3_fpkm	AGS2_fpkm	AGS1_fpkm	NETs3_fpkm	NETs2_fpkm	NETs1_fpkm	A_mean	N_mean	log2(fc)	PValue	FDR	Symbol	Description
MSTRG.158.4	4332	3350	3798	8536	8795	8008	12.09	9.52	11.60	26.69	25.78	26.63	11.07	26.3666666666667	1.25205997185745	1.47110359043683e-67	8.97226079807426e-64	-	-
MSTRG.20288.1	718	532	685	1966	2194	1883	3.12	2.36	3.26	9.59	10.03	9.77	2.91333333333333	9.79666666666667	1.74962017415074	3.2198395242001e-56	9.81890062904821e-53	-	-
MSTRG.12676.109	889	676	871	2348	2578	2491	4.72	3.65	5.06	13.96	14.37	15.75	4.47666666666667	14.6933333333333	1.71466491914371	3.11176211054121e-50	6.32621237073028e-47	-	-
MSTRG.12516.24	1768	1204	1538	3952	4475	3998	6.46	4.48	6.15	16.19	17.19	17.42	5.69666666666667	16.9333333333333	1.57167609998339	1.70570255529482e-45	2.60076997118577e-42	-	-
MSTRG.1929.9	35	35	29	252	303	248	0.11	0.11	0.09	0.84	0.95	0.88	0.103333333333333	0.89	3.10649962130068	4.86180212178569e-34	5.93042622815419e-31	-	-
MSTRG.3664.15	94895	79035	81912	132001	136339	115975	1327.98	1126.11	1254.84	2070.11	2004.66	1934.16	1236.31	2002.97666666667	0.696105075957345	8.69864149756866e-31	8.84216908227854e-28	-	-
ENST00000673668	119	82	86	408	489	373	2.73	1.91	2.17	10.51	11.79	10.21	2.27	10.8366666666667	2.25515685267829	3.0187148378277e-30	2.6301631137016e-27	MIR4435-2HG	--
MSTRG.15427.1	319	230	313	824	1050	901	1.21	0.89	1.30	3.52	4.20	4.09	1.13333333333333	3.93666666666667	1.79640231325946	4.99219357840521e-30	3.80592357933667e-27	-	-
ENST00000482481	363	272	323	792	820	715	1.38	1.05	1.34	3.37	3.27	3.23	1.25666666666667	3.29	1.38848556118773	3.95448081322233e-27	2.67981983109366e-24	ARHGAP29	--
ENST00000619449	125367	98925	109271	179572	192595	155129	755.65	607.09	720.99	1212.94	1219.70	1114.31	694.576666666667	1182.31666666667	0.767410641252978	8.94277167198714e-27	5.45419644274496e-24	MALAT1	--
ENST00000501122	35560	25133	32079	81521	68227	61993	50.33	36.21	49.70	129.29	101.45	104.56	45.4133333333333	111.766666666667	1.29930214300261	2.4618685153333e-25	1.36499418863798e-22	NEAT1	--
MSTRG.655.1	428	456	439	1411	1226	1068	0.90	0.97	1.01	3.31	2.70	2.66	0.96	2.89	1.58996318177952	4.03317962655106e-25	2.04986354519458e-22	-	-
ENST00000500112	3374	2580	3010	4883	5472	5162	18.93	14.74	18.49	30.71	32.27	34.52	17.3866666666667	32.5	0.902458349293255	2.56367250267741e-23	1.20275681490996e-20	CASC19	--
ENST00000642367	1139	976	932	2095	1949	1760	32.01	27.92	28.69	66.01	57.55	58.96	29.54	60.84	1.04235032695971	4.41196426051781e-22	1.92204071606415e-19	NEAT1	--
MSTRG.12169.10	754	527	684	1353	1448	1241	2.04	1.45	2.02	4.09	4.11	3.99	1.83666666666667	4.06333333333333	1.14557390204905	1.16794149743189e-20	4.74885012855807e-18	-	-
MSTRG.5076.6	534	418	412	874	958	869	1.92	1.53	1.62	3.52	3.61	3.72	1.69	3.61666666666667	1.0976373903285	6.37854194946152e-19	2.43142045936036e-16	-	-
MSTRG.11834.1	388	265	340	818	835	667	2.06	1.43	1.97	4.86	4.65	4.22	1.82	4.57666666666667	1.33035876922725	1.57590108030243e-18	5.65377687574385e-16	-	-
ENST00000614721	390	301	369	72	111	88	3.79	2.98	3.93	0.78	1.13	1.01	3.56666666666667	0.973333333333333	-1.87357052240849	5.55491649615016e-18	1.88219087277888e-15	ACSM3	--
MSTRG.15427.3	79	80	74	254	277	279	1.22	1.26	1.26	4.41	4.51	5.16	1.24666666666667	4.69333333333333	1.91253715874966	5.99886214301094e-18	1.92563474790651e-15	-	-
MSTRG.12545.17	4043	3387	3861	5314	5703	5286	13.39	11.42	13.99	19.72	19.84	20.86	12.9333333333333	20.14	0.638969531653454	3.04207684130908e-17	9.27681332757203e-15	-	-
ENST00000650627	3105	2452	2839	4400	5425	5267	7.58	6.10	7.59	12.04	13.92	15.33	7.09	13.7633333333333	0.956972385215501	6.40797727063823e-17	1.86105968445822e-14	XIST	--
MSTRG.5797.1	1490	1196	1367	695	754	564	3.31	2.70	3.32	1.73	1.76	1.49	3.11	1.66	-0.905731338783678	1.14635558798996e-16	3.17801033234126e-14	-	-
ENST00000534336	38455	30548	32481	52732	54156	43314	142.14	114.96	131.43	218.42	210.32	190.80	129.51	206.513333333333	0.673171432226524	1.20571123591331e-16	3.1972316642762e-14	MALAT1	--
MSTRG.18260.1	264	256	327	639	793	719	0.73	0.72	0.99	1.98	2.31	2.37	0.813333333333333	2.22	1.44864102950838	3.41794810416633e-16	8.37187709774245e-14	-	-
MSTRG.5219.1	203	154	177	430	425	387	0.79	0.61	0.76	1.88	1.74	1.80	0.72	1.80666666666667	1.32726153919041	3.43165973837615e-16	8.37187709774245e-14	-	-
MSTRG.13615.1	40	39	48	203	177	182	0.34	0.34	0.44	1.92	1.57	1.83	0.373333333333333	1.77333333333333	2.24792751344358	5.93561874551101e-16	1.3852328419865e-13	-	-
ENST00000496593	122	109	104	284	331	303	1.11	1.01	1.04	2.91	3.17	3.30	1.05333333333333	3.12666666666667	1.56966336433828	6.13236378646262e-16	1.3852328419865e-13	RPLP0P2	--
MSTRG.11793.1	1315	1254	1124	274	505	365	26.04	25.29	24.37	6.08	10.51	8.63	25.2333333333333	8.40666666666667	-1.58572502454487	8.57482496230161e-16	1.83209068175527e-13	-	-
ENST00000673901	1257	1110	1049	1753	2058	1852	29.42	26.45	26.88	45.98	50.61	51.68	27.5833333333333	49.4233333333333	0.841395504633846	8.71136739972174e-16	1.83209068175527e-13	BTG1	--
MSTRG.14826.1	1	2	1	78	206	167	0.01	0.02	0.01	0.86	2.14	1.97	0.0133333333333333	1.65666666666667	6.95710204156229	9.77211144844504e-16	1.98667025746888e-13	-	-
ENST00000458001	569	513	465	200	226	205	2.55	2.34	2.28	1.00	1.07	1.10	2.39	1.05666666666667	-1.17749027856249	1.85667480261535e-15	3.59766352651621e-13	GAS6-AS1	--
MSTRG.5811.1	840	452	722	1687	1792	1530	1.04	0.57	0.98	2.34	2.33	2.25	0.863333333333333	2.30666666666667	1.41781993995017	1.88760834314673e-15	3.59766352651621e-13	-	-
MSTRG.16115.1	338	189	288	790	732	664	0.70	0.40	0.66	1.84	1.60	1.65	0.586666666666667	1.69666666666667	1.5320902274384	2.89570006720395e-15	5.35178021511421e-13	-	-
ENST00000649190	3	18	3	162	214	224	0.01	0.08	0.01	0.74	0.91	1.09	0.0333333333333333	0.913333333333333	4.77610398807317	4.57559975224422e-15	8.12444355862941e-13	KIF1A	--
MSTRG.15926.21	89	62	49	230	360	350	0.93	0.65	0.56	2.68	3.93	4.33	0.713333333333333	3.64666666666667	2.35393003639141	4.6623302927042e-15	8.12444355862941e-13	-	-
ENST00000681887	1915	1828	1958	2848	3090	2820	33.26	32.33	37.23	55.44	56.39	58.38	34.2733333333333	56.7366666666667	0.727194882023952	5.87722163087885e-15	9.95699297964726e-13	NAMPT	--
ENST00000441504	577	537	466	205	215	211	3.06	2.90	2.71	1.22	1.20	1.33	2.89	1.25	-1.20914139783859	7.88894759813115e-15	1.30039706489194e-12	DANCR	--
ENST00000481934	873	872	892	403	469	396	35.32	35.92	39.47	18.25	19.95	19.09	36.9033333333333	19.0966666666667	-0.950430298105948	1.06721553243982e-14	1.71288092956591e-12	ZSCAN31	--
ENST00000660416	1661	1160	1386	2541	2560	2099	16.11	11.46	14.72	27.62	26.09	24.26	14.0966666666667	25.99	0.882602574164552	1.33806263029306e-14	2.09252409798907e-12	LINC00342	--
MSTRG.797.33	2608	2074	2367	3307	3411	3249	3.58	2.90	3.55	5.08	4.91	5.31	3.34333333333333	5.1	0.609210046967835	2.99211599149524e-13	4.56222885803237e-11	-	-
MSTRG.19681.6	1040	825	969	426	536	470	3.49	2.82	3.56	1.60	1.89	1.88	3.29	1.79	-0.878127996470985	1.08878627123418e-12	1.58107320672792e-10	-	-
MSTRG.21234.1	417	329	384	156	164	118	1.67	1.34	1.68	0.70	0.69	0.56	1.56333333333333	0.65	-1.26611379876576	1.13190121145067e-12	1.60545709038085e-10	-	-
MSTRG.18640.1	1465	907	1322	2197	2621	2311	2.26	1.43	2.24	3.81	4.26	4.26	1.97666666666667	4.11	1.05606878985683	1.48604074230421e-12	2.05985511075304e-10	-	-
ENST00000412500	44	44	53	154	185	171	1.71	1.71	2.24	6.65	7.50	7.88	1.88666666666667	7.34333333333333	1.960595536869	1.62029946094399e-12	2.15333442334152e-10	LINC00659	--
ENST00000656268	859	879	881	1805	1634	1358	7.33	7.63	8.23	17.26	14.66	13.82	7.73	15.2466666666667	0.979953545765672	1.62409220320889e-12	2.15333442334152e-10	SNHG1	--
MSTRG.17202.3	69	59	65	177	206	201	0.76	0.66	0.78	2.18	2.38	2.63	0.733333333333333	2.39666666666667	1.70848824691464	2.33445986066699e-12	3.02933418940595e-10	-	-
ENST00000482259	8	4	3	58	111	77	0.09	0.04	0.04	0.71	1.27	1.01	0.0566666666666667	0.996666666666667	4.13653883294777	2.66032479392874e-12	3.3802751912857e-10	NTSR1	--
MSTRG.18639.1	1145	755	1037	1646	1956	1734	4.22	2.83	4.18	6.79	7.57	7.61	3.74333333333333	7.32333333333333	0.968176942022676	2.74815865490075e-12	3.42061625229381e-10	-	-
ENST00000621361	684	631	566	299	324	293	9.19	8.62	8.32	4.50	4.57	4.69	8.71	4.58666666666667	-0.925226654617922	3.06115933660002e-12	3.7340021587847e-10	DUXAP9	--
MSTRG.6203.1	354	247	304	117	116	96	2.02	1.44	1.90	0.75	0.70	0.65	1.78666666666667	0.7	-1.35184367279165	8.04734282079291e-12	9.54597705740017e-10	-	-
MSTRG.16555.5	2329	1614	2205	3466	3523	3076	4.82	3.40	5.00	8.04	7.67	7.59	4.40666666666667	7.76666666666667	0.81760777803395	8.31372479422421e-12	9.56705802263651e-10	-	-
MSTRG.7417.1	1031	958	951	1792	1595	1427	2.98	2.82	3.01	5.81	4.85	4.92	2.93666666666667	5.19333333333333	0.822481309141253	9.24524885248418e-12	1.04419949539446e-09	-	-
MSTRG.3664.7	34967	23973	24844	44059	52114	39565	331.99	231.74	258.22	468.78	519.88	447.68	273.983333333333	478.78	0.805274752728072	9.43003537203634e-12	1.04570519516454e-09	-	-
ENST00000659211	216	180	188	49	57	63	3.01	2.54	2.86	0.77	0.83	1.05	2.80333333333333	0.883333333333333	-1.66611344080458	1.53161116847585e-11	1.66808866366682e-09	RPARP-AS1	--
MSTRG.11049.5	263	177	224	422	497	443	1.76	1.21	1.64	3.16	3.49	3.53	1.53666666666667	3.39333333333333	1.14289890564635	3.0308535788974e-11	3.24301332942022e-09	-	-
MSTRG.6687.1	680	613	667	971	1355	1193	2.15	1.97	2.30	3.43	4.49	4.49	2.14	4.13666666666667	0.950857913008055	2.64094366782392e-10	2.77708886725139e-08	-	-
MSTRG.342.1	576	400	515	244	225	201	1.99	1.41	1.95	0.95	0.82	0.83	1.78333333333333	0.866666666666667	-1.04102726826005	2.74809852653034e-10	2.79597487830483e-08	-	-
ENST00000588483	564	485	443	840	880	972	6.33	5.54	5.44	10.57	10.38	13.00	5.77	11.3166666666667	0.97180584976546	2.75059014097868e-10	2.79597487830483e-08	TPM4	--
MSTRG.16343.3	7	2	13	75	156	73	0.13	0.04	0.25	1.52	2.94	1.56	0.14	2.00666666666667	3.84130225398094	5.3715762534616e-10	5.37069566719054e-08	-	-
MSTRG.11049.12	203	140	224	438	426	412	1.62	1.14	1.96	3.92	3.57	3.92	1.57333333333333	3.80333333333333	1.27344002692684	5.47343792117712e-10	5.38427385181601e-08	-	-
MSTRG.5433.11	455	341	364	636	676	589	2.85	2.17	2.49	4.45	4.44	4.39	2.50333333333333	4.42666666666667	0.822370333832656	5.62973327370649e-10	5.45011797402157e-08	-	-
ENST00000466624	11	3	7	62	98	59	0.46	0.14	0.29	2.86	4.23	2.91	0.296666666666667	3.33333333333333	3.49005085369569	6.51830058641196e-10	6.21173676195727e-08	GPC1	--
MSTRG.3499.2	306	206	229	455	497	445	1.30	0.89	1.06	2.16	2.21	2.25	1.08333333333333	2.20666666666667	1.02639149889141	6.8524425419244e-10	6.42969954818414e-08	-	-
ENST00000502950	1353	1062	955	599	670	535	12.83	10.26	9.91	6.37	6.67	6.05	11	6.36333333333333	-0.789648921729241	7.6032409727866e-10	7.02608586257962e-08	TENM3	--
ENST00000664186	202	230	197	403	486	401	4.96	5.74	5.29	11.08	12.53	11.72	5.33	11.7766666666667	1.14372381041032	1.17192834422007e-09	1.06680462259675e-07	AC253572.1	--
MSTRG.3544.1	40	47	59	157	171	148	0.57	0.68	0.92	2.50	2.55	2.51	0.723333333333333	2.52	1.80069119177659	1.46488423234219e-09	1.31387190191986e-07	-	-
ENST00000479509	588	724	552	1190	1298	1073	28.03	35.13	28.82	63.57	65.04	61.00	30.66	63.2033333333333	1.04364295090972	1.5065685201192e-09	1.3316755658271e-07	PIM1	--
MSTRG.5811.2	176	125	201	354	411	409	0.43	0.31	0.53	0.96	1.05	1.19	0.423333333333333	1.06666666666667	1.3332434081152	1.77090502311695e-09	1.54296424799861e-07	-	-
ENST00000507309	190	189	155	31	47	55	11.88	12.07	10.61	2.16	3.06	4.10	11.52	3.10666666666667	-1.89070135750919	2.18061897598173e-09	1.87318241331163e-07	DPYSL3	--
MSTRG.803.1	161	137	158	332	318	267	1.48	1.28	1.59	3.42	3.07	2.93	1.45	3.14	1.11471165887669	2.74570318706429e-09	2.32583940804238e-07	-	-
MSTRG.18146.1	265	264	269	99	128	98	1.71	1.74	1.90	0.72	0.87	0.75	1.78333333333333	0.78	-1.1930303617051	3.09896179695274e-09	2.58341787509788e-07	-	-
ENST00000667589	74	78	101	239	232	198	1.81	1.92	2.67	6.51	5.92	5.72	2.13333333333333	6.05	1.50382573799575	3.13449619211744e-09	2.58341787509788e-07	LINC00659	--
MSTRG.18682.13	1274	977	1241	701	689	651	4.48	3.50	4.77	2.76	2.54	2.73	4.25	2.67666666666667	-0.667025354228904	5.05101532201273e-09	4.10748565986075e-07	-	-
MSTRG.10280.1	549	495	526	282	284	283	4.33	3.98	4.54	2.49	2.35	2.66	4.28333333333333	2.5	-0.776805858697996	6.11148935597553e-09	4.90447020817036e-07	-	-
MSTRG.11410.17	1531	1499	1425	589	851	795	22.35	22.28	22.77	9.64	13.05	13.82	22.4666666666667	12.17	-0.884456922634338	6.25373909986097e-09	4.95344867143533e-07	-	-
ENST00000674372	37	23	154	0	0	0	0.21	0.13	0.96	0.00	0.00	0.00	0.433333333333333	0.001	-8.75933340719466	6.5786915854297e-09	5.09987604545115e-07	HSPA12A	--
MSTRG.13618.1	219	171	200	345	374	348	2.78	2.21	2.78	4.91	5.00	5.27	2.59	5.06	0.966185287007756	6.65613101855674e-09	5.09987604545115e-07	-	-
MSTRG.19072.1	77	71	64	188	173	167	0.84	0.79	0.77	2.31	1.99	2.18	0.8	2.16	1.43295940727611	6.6894586593883e-09	5.09987604545115e-07	-	-
ENST00000563635	443	306	368	588	946	804	3.46	2.43	3.14	5.14	7.75	7.47	3.01	6.78666666666667	1.17293966859484	6.93015075775694e-09	5.21814684834069e-07	AL137782.1	--
MSTRG.16343.2	10	12	0	153	83	110	0.16	0.19	0.00	2.79	1.42	2.12	0.116666666666667	2.11	4.17677867248337	8.0680158647428e-09	6.00083277549589e-07	-	-
MSTRG.19826.12	841	603	757	1050	1371	1213	5.18	3.78	5.10	7.25	8.87	8.91	4.68666666666667	8.34333333333333	0.832061696615795	8.52103209983872e-09	6.26141864782125e-07	-	-
ENST00000479936	7	5	0	46	80	81	0.27	0.20	0.00	1.90	3.13	3.55	0.156666666666667	2.86	4.19024498582191	9.39271498603279e-09	6.8197819880731e-07	ACSL5	--
ENST00000415600	0	0	0	80	24	33	0.00	0.00	0.00	1.82	0.51	0.80	0.001	1.04333333333333	10.0269844410988	1.34121133554886e-08	1	PTPRU	--
ENST00000508832	18281	19792	18473	26891	30243	24036	387.37	426.99	428.50	638.54	673.31	606.96	414.286666666667	639.603333333333	0.626548067928053	1.85134788076064e-08	1.32839655585402e-06	MALAT1	--
ENST00000645023	2695	2402	3387	4667	4923	4174	26.28	23.85	36.16	51.02	50.45	48.52	28.7633333333333	49.9966666666667	0.797601035093933	1.8943207587171e-08	1.34342584969949e-06	NEAT1	--
ENST00000573270	173	147	140	30	59	34	4.37	3.78	3.87	0.85	1.57	1.02	4.00666666666667	1.14666666666667	-1.80495642600908	2.22028650036309e-08	1.55475994176556e-06	LINC01996	--
ENST00000336600	247	224	275	103	89	101	1.51	1.40	1.84	0.71	0.57	0.74	1.58333333333333	0.673333333333333	-1.23357222046651	2.24330012912558e-08	1.55475994176556e-06	C6orf223	--
MSTRG.19826.13	937	641	852	1248	1331	1408	7.54	5.26	7.52	11.26	11.26	13.52	6.77333333333333	12.0133333333333	0.826698609041369	2.35315336457654e-08	1.61257105287104e-06	-	-
ENST00000489372	204	169	169	332	328	340	7.19	6.07	6.51	13.11	12.15	14.29	6.59	13.1833333333333	1.00036482363094	2.38441877821291e-08	1.61584112536895e-06	JMJD1C	--
MSTRG.1929.10	24	18	27	98	137	72	0.21	0.15	0.26	0.95	1.24	0.74	0.206666666666667	0.976666666666667	2.24056054403537	2.51782480661983e-08	1.68749598852465e-06	-	-
MSTRG.18640.2	857	481	759	1175	1584	1289	1.63	0.93	1.58	2.51	3.17	2.93	1.38	2.87	1.05638246989752	2.85459005240527e-08	1.89240703582823e-06	-	-
ENST00000173785	626	679	645	1168	1026	1029	21.77	24.07	24.57	45.56	37.51	42.67	23.47	41.9133333333333	0.836591420534131	2.96198136697905e-08	1.94248649002207e-06	KLF6	--
MSTRG.16121.1	80	45	62	171	177	148	0.71	0.41	0.60	1.70	1.65	1.56	0.573333333333333	1.63666666666667	1.5133144596126	3.75804254725638e-08	2.43832994635284e-06	-	-
ENST00000490349	0	0	0	58	38	18	0.00	0.00	0.00	1.41	0.86	0.46	0.001	0.91	9.82972273508606	4.26375816464667e-08	1	FGFR2	--
MSTRG.8934.1	536	407	416	660	794	666	1.28	0.99	1.09	1.77	2.00	1.90	1.12	1.89	0.754887502163469	4.61266466762881e-08	2.93048352165293e-06	-	-
MSTRG.18336.5	539	373	523	771	840	743	3.04	2.15	3.23	4.87	4.98	5.00	2.80666666666667	4.95	0.81857079262173	4.83341559094958e-08	3.03907233909293e-06	-	-
ENST00000643779	500	352	484	673	896	762	3.10	2.22	3.28	4.67	5.84	5.62	2.86666666666667	5.37666666666667	0.907337873566182	6.53150680392619e-08	4.06486326501488e-06	AC016831.6	--
ENST00000484749	84	148	102	329	350	272	0.27	0.49	0.37	1.21	1.21	1.06	0.376666666666667	1.16	1.62276453343354	7.25879407101985e-08	4.47185707466162e-06	IBA57	--
ENST00000666136	252	278	317	519	528	527	4.86	5.48	6.71	11.25	10.72	12.15	5.68333333333333	11.3733333333333	1.00084590740675	7.52310595901498e-08	4.58834232440324e-06	IGFL2-AS1	--
MSTRG.591.1	573	450	478	271	295	278	3.43	2.75	3.13	1.82	1.86	1.98	3.10333333333333	1.88666666666667	-0.717979114726907	8.17752666552079e-08	4.93809258742686e-06	-	-
MSTRG.19826.16	801	704	768	490	482	395	5.08	4.55	5.33	3.48	3.21	2.98	4.98666666666667	3.22333333333333	-0.629522380410798	8.26862686556996e-08	4.94415247579522e-06	-	-
MSTRG.17598.1	8	8	3	63	46	52	0.19	0.19	0.08	1.66	1.13	1.45	0.153333333333333	1.41333333333333	3.20435849850619	9.29745034989904e-08	5.50535433825575e-06	-	-
ENST00000619021	341	349	245	548	643	673	1.91	1.99	1.50	3.44	3.78	4.50	1.8	3.90666666666667	1.11794125737142	1.00081578543123e-07	5.8692071878318e-06	HERC2P2	--
MSTRG.18281.2	507	420	310	179	200	144	3.03	2.55	2.03	1.20	1.26	1.03	2.53666666666667	1.16333333333333	-1.1246694172939	1.21270671759709e-07	7.0440935910711e-06	-	-
ENST00000653192	57	55	47	8	7	6	1.50	1.47	1.35	0.24	0.19	0.19	1.44	0.206666666666667	-2.80069119177659	1.2429225804924e-07	7.15149511171998e-06	AL606500.1	--
MSTRG.11049.6	67	57	54	152	146	133	0.84	0.73	0.74	2.14	1.93	1.98	0.77	2.01666666666667	1.3890422907459	1.38781310087848e-07	7.91053467500734e-06	-	-
ENST00000468479	252	335	358	80	141	95	8.65	11.71	13.45	3.06	5.07	3.90	11.27	4.01	-1.4908133737173	1.45440384745596e-07	8.21334172743878e-06	FDPS	--
ENST00000557682	240	194	201	95	92	91	2.88	2.37	2.64	1.27	1.16	1.31	2.63	1.24666666666667	-1.07698703012582	1.56878917398155e-07	8.7780230936821e-06	CHASERR	--
MSTRG.15430.2	146	105	174	262	525	390	0.22	0.16	0.29	0.44	0.83	0.70	0.223333333333333	0.656666666666667	1.55596262899861	1.76188185388258e-07	9.7688340243908e-06	-	-
ENST00000481780	1004	1066	1091	477	696	446	38.17	41.23	45.37	20.31	27.79	20.19	41.59	22.7633333333333	-0.869524851797056	1.80917619269065e-07	9.77229666940767e-06	RNPEP	--
MSTRG.12535.3	535	379	447	254	256	216	2.15	1.55	1.97	1.15	1.08	1.04	1.89	1.09	-0.794058099444146	1.82257718701554e-07	9.77229666940767e-06	-	-
MSTRG.14136.7	173	103	106	272	280	278	0.94	0.57	0.63	1.66	1.60	1.80	0.713333333333333	1.68666666666667	1.24152658829317	1.8265975083005e-07	9.77229666940767e-06	-	-
MSTRG.1881.3	431	393	395	193	250	206	2.58	2.40	2.59	1.30	1.57	1.47	2.52333333333333	1.44666666666667	-0.802598257541247	2.40301057011323e-07	1.27443143192353e-05	-	-
MSTRG.15290.7	2071	1274	1846	944	970	940	2.50	1.56	2.44	1.28	1.23	1.35	2.16666666666667	1.28666666666667	-0.751838870647735	2.43513439533668e-07	1.28033488596193e-05	-	-
MSTRG.1591.2	368	262	316	159	137	146	1.67	1.21	1.57	0.81	0.65	0.79	1.48333333333333	0.75	-0.98388033463672	2.54995662724729e-07	1.32924662133173e-05	-	-
MSTRG.13987.6	72201	89061	78930	43660	38931	47745	907.77	1140.07	1086.35	615.16	514.29	715.40	1044.73	614.95	-0.764589121883919	2.68678163866393e-07	1.38870179781452e-05	-	-
MSTRG.13915.2	274	299	316	490	547	476	1.90	2.12	2.40	3.82	4.00	3.94	2.14	3.92	0.873242857714061	2.80303570247165e-07	1.43661468482139e-05	-	-
MSTRG.20429.1	1006	626	944	337	442	434	4.36	2.76	4.48	1.64	2.01	2.24	3.86666666666667	1.96333333333333	-0.977785266184477	2.84478875389956e-07	1.44082059514998e-05	-	-
ENST00000487223	436	301	173	688	799	775	4.69	3.30	2.04	8.30	9.03	9.93	3.34333333333333	9.08666666666667	1.44246395619303	2.86879028821203e-07	1.44082059514998e-05	CAPN2	--
MSTRG.1545.1	199	174	229	455	360	363	0.98	0.87	1.23	2.50	1.86	2.12	1.02666666666667	2.16	1.07306346218972	2.88211366795044e-07	1.44082059514998e-05	-	-
MSTRG.3170.2	127	111	91	27	39	28	1.53	1.36	1.21	0.37	0.50	0.40	1.36666666666667	0.423333333333333	-1.69079541273329	3.07001193691914e-07	1.52227665067235e-05	-	-
MSTRG.5377.13	470	347	414	658	633	578	2.19	1.65	2.11	3.44	3.10	3.21	1.98333333333333	3.25	0.71251255044167	3.27102866114195e-07	1.60887127454071e-05	-	-
ENST00000357517	2466	2573	2455	3446	4762	3324	24.00	25.50	26.16	37.59	48.70	38.56	25.22	41.6166666666667	0.7225931397662	3.47215602329403e-07	1.69413436688562e-05	PCDH1	--
MSTRG.19371.1	274	166	279	442	502	468	1.72	1.06	1.91	3.10	3.30	3.49	1.56333333333333	3.29666666666667	1.07638259824374	3.68075926354719e-07	1.78166275780749e-05	-	-
ENST00000636399	278	205	239	122	106	90	3.03	2.28	2.85	1.49	1.22	1.17	2.72	1.29333333333333	-1.07251249978437	3.97088176186883e-07	1.87739595857659e-05	CNTNAP2	--
ENST00000568248	398	347	355	203	220	163	2.05	1.82	2.00	1.17	1.19	1.00	1.95666666666667	1.12	-0.804899270331294	4.15047216308217e-07	1.94720997866447e-05	AC083843.2	--
MSTRG.903.1	7419	5859	5551	7968	11172	8418	40.25	32.37	32.97	48.45	63.69	54.43	35.1966666666667	55.5233333333333	0.657655378908619	4.3088686429122e-07	2.00609082848256e-05	-	-
MSTRG.20359.1	313	220	231	471	487	368	1.53	1.09	1.23	2.58	2.50	2.14	1.28333333333333	2.40666666666667	0.907140391304913	4.40762643752312e-07	2.03652376079193e-05	-	-
ENST00000648050	177	127	113	305	316	234	0.34	0.25	0.24	0.67	0.65	0.55	0.276666666666667	0.623333333333333	1.17185502854071	4.46331519179781e-07	2.04674882366728e-05	AC010198.2	--
ENST00000503088	774	607	699	332	455	384	10.51	8.39	10.39	5.06	6.49	6.21	9.76333333333333	5.92	-0.72177661152926	4.66656173046984e-07	2.12398208911459e-05	LIFR	--
MSTRG.19370.1	187	105	143	268	327	312	1.71	0.98	1.43	2.74	3.14	3.40	1.37333333333333	3.09333333333333	1.17148046794436	5.11192144050367e-07	2.30945250856533e-05	-	-
ENST00000653247	35	41	44	120	120	100	0.10	0.12	0.14	0.38	0.36	0.34	0.12	0.36	1.58496250072116	5.59952791271679e-07	2.51114123085733e-05	AC015660.1	--
ENST00000648015	13	17	19	56	91	75	0.44	0.60	0.73	2.19	3.35	3.12	0.59	2.88666666666667	2.29061766464373	5.79385848139742e-07	2.57932429766736e-05	LUCAT1	--
ENST00000504792	325	244	261	452	438	433	4.06	3.11	3.58	6.32	5.74	6.44	3.58333333333333	6.16666666666667	0.783188610926854	6.46643017272881e-07	2.84009496100473e-05	THAP9-AS1	--
ENST00000497188	456	407	429	257	255	235	5.44	4.94	5.59	3.44	3.19	3.33	5.32333333333333	3.32	-0.681146665343151	6.47275290342118e-07	2.84009496100473e-05	CLK2	--
MSTRG.8621.7	130	99	83	205	229	235	1.18	0.91	0.82	2.07	2.18	2.53	0.97	2.26	1.22026612022806	6.71263589986881e-07	2.92431188237856e-05	-	-
ENST00000523182	142	71	55	281	244	257	1.96	0.99	0.83	4.35	3.54	4.23	1.26	4.04	1.68093155925188	7.12462558332609e-07	3.06007686145816e-05	RAB11FIP1	--
MSTRG.10166.15	748	531	627	1004	944	844	5.71	4.13	5.24	8.60	7.58	7.68	5.02666666666667	7.95333333333333	0.661957614426562	7.26750223192243e-07	3.09961511276188e-05	-	-
MSTRG.2925.20	277	180	230	421	388	452	1.20	0.80	1.09	2.05	1.77	2.34	1.03	2.05333333333333	0.995323512790524	7.57398856258639e-07	3.20789973911211e-05	-	-
ENST00000428857	118	118	109	33	47	30	1.08	1.10	1.09	0.34	0.45	0.33	1.09	0.373333333333333	-1.54579190344048	7.81292339673241e-07	3.28627722735662e-05	CCNT2-AS1	--
MSTRG.11129.3	99	107	109	36	34	26	1.73	1.90	2.08	0.70	0.62	0.54	1.90333333333333	0.62	-1.61818812425481	8.16632047487171e-07	3.386332817091e-05	-	-
MSTRG.8440.1	733	460	618	939	962	974	1.56	1.00	1.44	2.24	2.16	2.47	1.33333333333333	2.29	0.780310099043379	8.25271836753251e-07	3.386332817091e-05	-	-
MSTRG.11803.2	166	118	100	252	345	237	1.36	0.98	0.89	2.31	2.96	2.31	1.07666666666667	2.52666666666667	1.23066368347716	8.26171101892486e-07	3.386332817091e-05	-	-
ENST00000658000	192	168	194	87	76	73	1.63	1.45	1.80	0.83	0.68	0.74	1.62666666666667	0.75	-1.11695614634585	8.27289046969272e-07	3.386332817091e-05	MIR1915HG	--
MSTRG.11404.3	2176	1459	1912	889	1188	1077	4.74	3.23	4.56	2.17	2.72	2.79	4.17666666666667	2.56	-0.706208198600706	8.42053202466134e-07	3.4237883212273e-05	-	-
MSTRG.16108.1	80	34	68	205	168	158	0.76	0.33	0.70	2.17	1.67	1.78	0.596666666666667	1.87333333333333	1.65061054295667	9.18228298293605e-07	3.70879098761106e-05	-	-
MSTRG.1419.7	679	438	656	959	965	970	3.19	2.09	3.37	5.05	4.76	5.43	2.88333333333333	5.08	0.817090864969237	9.28213283305397e-07	3.72445579926291e-05	-	-
MSTRG.11049.7	202	116	147	290	317	298	1.62	0.95	1.28	2.60	2.66	2.85	1.28333333333333	2.70333333333333	1.07484346863501	9.48449454077466e-07	3.78077988262645e-05	-	-
MSTRG.20426.7	2771	1716	2627	1235	1490	1266	4.78	3.02	4.97	2.39	2.70	2.61	4.25666666666667	2.56666666666667	-0.72982817412046	1.04969541430424e-06	4.15720281288415e-05	-	-
ENST00000432045	954	701	806	1067	1379	1349	4.79	3.58	4.43	6.01	7.27	8.07	4.26666666666667	7.11666666666667	0.73809225962049	1.05845778609884e-06	4.16486066930118e-05	AC016831.1	--
MSTRG.19681.5	600	606	632	321	325	363	1.81	1.86	2.08	1.08	1.03	1.30	1.91666666666667	1.13666666666667	-0.753790216807564	1.10504838923869e-06	4.32031418331201e-05	-	-
ENST00000517331	18	47	66	162	266	189	0.98	2.66	3.97	10.01	15.41	12.42	2.53666666666667	12.6133333333333	2.31394372983584	1.11691725084434e-06	4.33549910079665e-05	NDRG1	--
ENST00000580014	336	302	349	163	173	176	21.78	19.90	24.76	11.83	11.78	13.58	22.1466666666667	12.3966666666667	-0.837137325350387	1.12314946372499e-06	4.33549910079665e-05	RNF43	--
ENST00000556324	9	7	12	44	54	56	0.50	0.40	0.70	2.67	3.06	3.58	0.533333333333333	3.10333333333333	2.54070926267143	1.22147999629761e-06	4.65612906088696e-05	FOS	--
ENST00000648265	0	0	0	13	27	36	0.00	0.00	0.00	0.25	0.49	0.76	0.001	0.5	8.96578428466209	1.22434090544488e-06	1	LMBRD1	--
ENST00000482015	41	46	51	107	145	118	1.52	1.77	2.09	4.49	5.69	5.27	1.79333333333333	5.15	1.52192876023512	1.29370608081014e-06	4.90081576823666e-05	UPP1	--
ENST00000583490	221	209	229	68	86	104	3.97	3.83	4.51	1.37	1.63	2.24	4.10333333333333	1.74666666666667	-1.232192044947	1.32489945501555e-06	4.9880010963826e-05	GATA6-AS1	--
MSTRG.21724.3	1247	754	968	548	586	529	4.36	2.68	3.70	2.15	2.15	2.20	3.58	2.16666666666667	-0.724482370069593	1.38834141979165e-06	5.19478179098729e-05	-	-
MSTRG.3111.15	460	441	521	283	242	202	19.41	18.94	24.05	13.36	10.74	10.14	20.8	11.4133333333333	-0.865863327348468	1.41047245118174e-06	5.2454094388765e-05	-	-
ENST00000535413	0	0	0	33	17	20	0.00	0.00	0.00	1.93	0.91	1.26	0.001	1.36666666666667	10.4164456936717	1.45474078385347e-06	1	MLEC	--
ENST00000506725	116	93	105	28	41	32	3.28	2.69	3.25	0.88	1.22	1.07	3.07333333333333	1.05666666666667	-1.54028391028992	1.46085585840699e-06	5.38787726685786e-05	SLC1A3	--
MSTRG.11793.2	334	342	377	132	144	184	4.90	5.10	6.05	2.17	2.22	3.21	5.35	2.53333333333333	-1.07850197367872	1.46795842819346e-06	5.38787726685786e-05	-	-
MSTRG.10640.1	153	146	149	293	253	302	1.54	1.49	1.64	3.30	2.67	3.61	1.55666666666667	3.19333333333333	1.03660310602651	1.62789950079282e-06	5.9098565805568e-05	-	-
ENST00000560936	181	207	182	322	355	363	6.42	7.45	7.07	12.78	13.21	15.32	6.98	13.77	0.980229617925312	1.97412226595193e-06	7.12436195268689e-05	ANXA2	--
ENST00000678635	34	16	22	0	0	0	0.40	0.19	0.28	0.00	0.00	0.00	0.29	0.001	-8.17990909001493	2.17893016382462e-06	1	CSPP1	--
MSTRG.9759.28	2040	1361	1966	2536	2709	2484	1.74	1.18	1.84	2.43	2.43	2.53	1.58666666666667	2.46333333333333	0.634612790838202	3.13913544758702e-06	0.000111962497630604	-	-
ENST00000453900	15	24	30	0	0	0	0.10	0.16	0.21	0.00	0.00	0.00	0.156666666666667	0.001	-7.29155444584385	3.23849506075396e-06	1	ID2-AS1	--
MSTRG.11017.1	91	71	90	188	177	149	0.82	0.65	0.88	1.89	1.67	1.59	0.783333333333333	1.71666666666667	1.13191167550558	3.63120257082764e-06	0.000128759909764406	-	-
ENST00000469609	110	111	131	192	315	327	1.48	1.53	1.93	2.90	4.47	5.27	1.64666666666667	4.21333333333333	1.35541351659242	3.81631708406305e-06	0.000134541721940466	CEP85	--
ENST00000654969	64	39	45	10	8	5	0.69	0.42	0.53	0.13	0.09	0.06	0.546666666666667	0.0933333333333333	-2.55019708256048	3.90113755453965e-06	0.000136741597385847	TP53TG1	--
ENST00000480099	1446	1409	1175	774	956	622	59.13	58.66	52.60	35.45	41.07	30.30	56.7966666666667	35.6066666666667	-0.673658878534731	3.94179028668629e-06	0.000137377022619998	PKDCC	--
MSTRG.11741.4	263	181	204	322	406	385	2.41	1.69	2.05	3.31	3.92	4.21	2.05	3.81333333333333	0.895428736551786	4.33275267705264e-06	0.000150144651007637	-	-
ENST00000609803	321	280	300	173	177	135	1.06	0.94	1.09	0.64	0.62	0.53	1.03	0.596666666666667	-0.787647250640117	4.44575995522934e-06	0.000153190338796292	AC008124.1	--
ENST00000418273	798	813	772	1206	1095	1082	9.78	10.14	10.35	16.56	14.09	15.80	10.09	15.4833333333333	0.617789921442499	4.52008075523839e-06	0.000154876250147185	ADIRF-AS1	--
ENST00000645257	91	75	78	178	187	135	3.37	2.85	3.16	7.41	7.30	6.00	3.12666666666667	6.90333333333333	1.14266772570513	4.6673002612828e-06	0.000159027174824379	CYTOR	--
MSTRG.9761.1	652	422	604	868	874	827	1.81	1.19	1.83	2.69	2.54	2.73	1.61	2.65333333333333	0.720745241707874	4.8015327084157e-06	0.000162691933270152	-	-
MSTRG.20930.1	622	442	588	805	842	739	1.50	1.09	1.56	2.18	2.14	2.13	1.38333333333333	2.15	0.636187824076333	4.9617090682183e-06	0.000167190406668859	-	-
MSTRG.13343.11	596	484	418	896	834	652	6.05	5.00	4.64	10.20	8.89	7.89	5.23	8.99333333333333	0.78204499598017	5.02422991731859e-06	0.000168366913547946	-	-
ENST00000655069	182	107	168	313	282	289	4.66	2.79	4.71	8.98	7.57	8.80	4.05333333333333	8.45	1.05984251844712	5.06452303254592e-06	0.000168789759428949	LINC00342	--
MSTRG.11049.10	82	97	147	269	266	238	0.62	0.76	1.23	2.30	2.13	2.16	0.87	2.19666666666667	1.33622865843817	5.15096557097875e-06	0.000169814805499456	-	-
MSTRG.12519.1	661	401	635	928	998	833	3.05	1.88	3.21	4.80	4.84	4.58	2.71333333333333	4.74	0.80482076535317	5.2994314846695e-06	0.00017377006787634	-	-
ENST00000604491	72	61	60	15	20	13	0.94	0.81	0.86	0.22	0.27	0.20	0.87	0.23	-1.91938153979172	5.4634306541955e-06	0.000177241827446481	AC097634.1	--
MSTRG.5055.23	1881	1215	1552	2058	2303	2211	4.99	3.28	4.50	6.11	6.41	6.98	4.25666666666667	6.5	0.610715598934248	5.49425413106715e-06	0.000177298708705707	-	-
MSTRG.368.11	191	193	226	104	84	76	1.89	1.95	2.45	1.15	0.88	0.89	2.09666666666667	0.973333333333333	-1.10709164799927	6.30502714738199e-06	0.000202391371430962	-	-
ENST00000342571	0	0	0	6	29	41	0.00	0.00	0.00	0.09	0.40	0.65	0.001	0.38	8.56985560833095	6.6340463237653e-06	1	MKNK1	--
MSTRG.15258.1	271	206	271	390	451	352	1.30	1.01	1.42	2.10	2.27	2.01	1.24333333333333	2.12666666666667	0.774380793509638	7.42125261150072e-06	0.000234519272940637	-	-
ENST00000665710	120	94	99	34	46	28	1.30	1.03	1.17	0.41	0.52	0.36	1.16666666666667	0.43	-1.43998385640908	7.72409402071237e-06	0.000242831182640849	MYLK-AS1	--
MSTRG.17063.2	560	373	444	654	707	664	1.63	1.10	1.41	2.13	2.16	2.30	1.38	2.19666666666667	0.670647697508729	7.98146779654645e-06	0.000249635754313522	-	-
ENST00000542219	51	62	51	9	14	11	0.52	0.65	0.57	0.10	0.15	0.13	0.58	0.126666666666667	-2.19501598240514	8.92455057001854e-06	0.000276915927646065	LINC02421	--
MSTRG.18847.2	1414	958	1235	1521	1902	1724	2.20	1.52	2.11	2.66	3.12	3.20	1.94333333333333	2.99333333333333	0.623219561540651	8.94448889101078e-06	0.000276915927646065	-	-
MSTRG.11699.1	99	75	82	142	205	195	10.17	7.85	9.26	16.42	22.10	23.90	9.09333333333333	20.8066666666667	1.19416471289504	9.29337170455283e-06	0.000286264010232665	-	-
ENST00000540747	33	41	36	91	104	93	1.94	2.45	2.31	5.99	6.42	6.51	2.23333333333333	6.30666666666667	1.49767908799426	1.08379223021431e-05	0.000332162134481653	YBX3	--
ENST00000471339	0	0	0	23	18	13	0.00	0.00	0.00	1.20	0.89	0.71	0.001	0.933333333333333	9.86624861111117	1.08530499769355e-05	1	BOD1	--
ENST00000665299	9	10	7	37	63	38	0.33	0.37	0.29	1.57	2.49	1.72	0.33	1.92666666666667	2.54556906242107	1.08923474170078e-05	0.000332162134481653	AL137800.1	--
ENST00000443493	73	67	98	185	186	146	1.12	1.05	1.65	3.18	2.99	2.67	1.27333333333333	2.94666666666667	1.21047373135569	1.12690206432734e-05	0.000341787793342707	PTGES2-AS1	--
ENST00000650423	31	21	25	85	81	62	0.69	0.46	0.61	2.11	1.87	1.62	0.586666666666667	1.86666666666667	1.66985139830767	1.13200744802798e-05	0.000341787793342707	LINC00511	--
ENST00000653606	0	0	0	18	19	15	0.00	0.00	0.00	0.17	0.17	0.15	0.001	0.163333333333333	7.35167543828141	1.17028586678506e-05	1	PCBP1-AS1	--
ENST00000665524	162	152	143	73	67	64	2.07	1.98	2.00	1.04	0.90	0.98	2.01666666666667	0.973333333333333	-1.05096677328194	1.21354080597993e-05	0.000364600264811409	AP000873.1	--
ENST00000471161	443	432	461	219	293	249	8.27	8.20	9.41	4.59	5.76	5.54	8.62666666666667	5.29666666666667	-0.703718492643988	1.25822600735664e-05	0.000376172569552361	TMEM139	--
MSTRG.21716.3	417	334	351	181	250	173	11.16	9.11	10.29	5.42	7.03	5.51	10.1866666666667	5.98666666666667	-0.766857193294606	1.29857883297988e-05	0.000386343039138746	-	-
MSTRG.3499.1	233	215	226	337	362	323	1.77	1.66	1.88	2.87	2.89	2.93	1.77	2.89666666666667	0.710644316010248	1.41236108853049e-05	0.000418154867910072	-	-
MSTRG.18847.1	1957	1184	1753	2172	2762	2452	2.15	1.33	2.11	2.68	3.19	3.21	1.86333333333333	3.02666666666667	0.699844014447729	1.53082736977182e-05	0.000451039426484944	-	-
MSTRG.7414.2	47	31	4	0	0	0	0.73	0.49	0.07	0.00	0.00	0.00	0.43	0.001	-8.74819284958946	1.65172000850977e-05	1	-	-
MSTRG.1911.7	147	118	166	263	265	231	0.65	0.53	0.81	1.31	1.24	1.22	0.663333333333333	1.25666666666667	0.92179609272502	1.66155005418575e-05	0.000487201624061486	-	-
MSTRG.16121.2	143	92	114	241	207	202	1.51	0.99	1.32	2.86	2.30	2.55	1.27333333333333	2.57	1.01315822187929	1.70967067609686e-05	0.000496537212072131	-	-
ENST00000645177	1225	1235	1034	1466	1878	1617	31.12	31.95	28.76	41.73	50.14	48.96	30.61	46.9433333333333	0.616917242942671	1.72981665134641e-05	0.000500007192254113	UCA1	--
MSTRG.20427.2	531	417	494	306	269	281	1.25	1.00	1.27	0.81	0.66	0.79	1.17333333333333	0.753333333333333	-0.639252656222106	1.74932347906687e-05	0.00050326056126551	-	-
ENST00000493171	60	56	66	19	12	7	2.08	2.00	2.53	0.73	0.43	0.29	2.20333333333333	0.483333333333333	-2.18859737149276	1.79641091387302e-05	0.000514380758859698	GSTM4	--
ENST00000624350	108	66	80	25	30	25	0.41	0.26	0.33	0.11	0.12	0.11	0.333333333333333	0.113333333333333	-1.55639334852439	1.81098310919784e-05	0.000516130186121385	AC245060.6	--
ENST00000605961	96	46	52	140	171	158	1.52	0.75	0.90	2.47	2.83	2.98	1.05666666666667	2.76	1.38514792735991	1.90556053226379e-05	0.000540558776105901	LMO7	--
ENST00000667400	29	27	30	0	2	0	0.23	0.22	0.27	0.00	0.01	0.00	0.24	0.00333333333333333	-6.16992500144231	1.9086428780381e-05	1	LINC01719	--
ENST00000509788	77	70	65	25	20	17	2.94	2.71	2.72	1.06	0.81	0.76	2.79	0.876666666666667	-1.67016482325804	1.98836202393275e-05	0.000561436110368788	SNHG18	--
ENST00000550335	23	24	10	0	0	0	0.60	0.64	0.30	0.00	0.00	0.00	0.513333333333333	0.001	-9.00375213486111	2.03020329985331e-05	1	HCFC2	--
ENST00000553596	117	141	98	197	304	259	2.04	2.50	1.87	3.85	5.56	5.38	2.13666666666667	4.93	1.20622579048032	2.0650760911678e-05	0.00058041009585403	ARHGAP5-AS1	--
MSTRG.15430.1	29	11	30	71	93	84	0.56	0.22	0.64	1.55	1.90	1.94	0.473333333333333	1.79666666666667	1.92439434324783	2.15293708792856e-05	0.000602328591709921	-	-
ENST00000513626	19	36	8	82	113	109	0.20	0.38	0.10	0.97	1.24	1.37	0.226666666666667	1.19333333333333	2.39635293601391	2.22086653294637e-05	0.000618496118010956	LUCAT1	--
MSTRG.1506.1	123	130	124	58	46	47	1.35	1.45	1.49	0.71	0.53	0.61	1.43	0.616666666666667	-1.21345237698323	2.2901908025145e-05	0.000634903350206179	-	-
MSTRG.13265.12	240	174	188	305	335	298	2.04	1.51	1.75	2.91	2.99	3.02	1.76666666666667	2.97333333333333	0.751051350469739	2.30967691400008e-05	0.000637408122103461	-	-
ENST00000645156	130	113	84	179	268	222	2.42	2.15	1.71	3.73	5.23	4.93	2.09333333333333	4.63	1.14521013508977	2.37363707398335e-05	0.000651824379105729	UCA1	--
ENST00000613291	182	151	181	66	79	86	1.10	0.93	1.20	0.45	0.50	0.62	1.07666666666667	0.523333333333333	-1.0407696058023	2.38328966290503e-05	0.000651824379105729	AC020656.2	--
MSTRG.11404.2	1750	1161	1606	747	1054	873	5.95	4.02	5.98	2.85	3.77	3.54	5.31666666666667	3.38666666666667	-0.650656021880065	2.44230337479795e-05	0.000664982512629138	-	-
MSTRG.11407.1	231	187	193	38	88	85	4.63	3.82	4.23	0.85	1.85	2.03	4.22666666666667	1.57666666666667	-1.42264265680001	2.76201563235996e-05	0.000745377581493956	-	-
ENST00000666621	2	1	2	9	46	41	0.02	0.01	0.02	0.11	0.52	0.52	0.0166666666666667	0.383333333333333	4.52356195605701	2.84147498080177e-05	1	DUSP5-DT	--
ENST00000655796	14	21	16	0	0	0	0.13	0.20	0.16	0.00	0.00	0.00	0.163333333333333	0.001	-7.35167543828141	2.88341349454674e-05	1	PRKAR2A-AS1	--
ENST00000566699	77	81	80	129	205	178	1.01	1.08	1.15	1.89	2.82	2.78	1.08	2.49666666666667	1.20897190557413	3.11387610543088e-05	0.00083663129370145	KDM7A-DT	--
ENST00000508179	263	297	241	139	154	110	4.71	5.42	4.72	2.79	2.90	2.35	4.95	2.68	-0.885195524509199	3.1912585959103e-05	0.000853661674406006	SNHG18	--
ENST00000670502	0	0	0	10	16	23	0.00	0.00	0.00	0.20	0.31	0.50	0.001	0.336666666666667	8.395177076918	3.21598298267497e-05	1	SNHG1	--
MSTRG.6626.1	264	287	248	139	161	116	3.92	4.34	4.03	2.31	2.51	2.05	4.09666666666667	2.29	-0.839102911554563	3.30988942400598e-05	0.000881529065371723	-	-
ENST00000658344	140	112	132	59	61	41	1.48	1.21	1.53	0.70	0.68	0.52	1.40666666666667	0.633333333333333	-1.15124358037624	3.36813764349314e-05	0.000893142238594116	AC069120.1	--
MSTRG.17063.1	485	276	337	590	604	549	2.38	1.38	1.81	3.25	3.11	3.21	1.85666666666667	3.19	0.780841597145991	3.45531774757796e-05	0.000911354907688172	-	-
MSTRG.2927.1	822	495	764	1094	1070	996	3.56	2.18	3.62	5.30	4.86	5.13	3.12	5.09666666666667	0.708007971777401	3.57478121385422e-05	0.000931734642021233	-	-
MSTRG.1911.6	680	466	624	836	858	779	1.70	1.19	1.71	2.34	2.26	2.32	1.53333333333333	2.30666666666667	0.589138176692355	3.61717244718606e-05	0.000938771691718628	-	-
MSTRG.12683.1	943	569	934	1157	1419	1262	3.82	2.35	4.14	5.25	6.04	6.09	3.43666666666667	5.79333333333333	0.753383749446289	3.71345249037354e-05	0.000959675709270687	-	-
ENST00000565570	80	58	34	8	0	0	1.39	1.03	0.66	0.15	0.00	0.00	1.02666666666667	0.05	-4.35989594508639	3.82606728572529e-05	0.000984606935680952	AMDHD2	--
ENST00000621104	42	19	31	0	0	3	1.36	0.62	1.09	0.00	0.00	0.11	1.02333333333333	0.0366666666666667	-4.80266322673288	3.85336716936072e-05	1	CCDC144B	--
MSTRG.19567.8	145	107	112	55	52	48	3.06	2.30	2.59	1.30	1.15	1.21	2.65	1.22	-1.11911121188768	4.31955394030386e-05	0.00109770664507972	-	-
MSTRG.2925.19	592	344	531	794	784	710	1.98	1.17	1.95	2.98	2.76	2.83	1.7	2.85666666666667	0.748797957253644	4.50955768849312e-05	0.00114123619676845	-	-
MSTRG.11837.1	128	78	117	180	225	209	4.00	2.48	4.00	6.30	7.38	7.78	3.49333333333333	7.15333333333333	1.03401135921907	4.54146042316599e-05	0.00114456062483014	-	-
ENST00000506928	3	0	0	41	79	6	0.03	0.00	0.00	0.39	0.70	0.06	0.01	0.383333333333333	5.26052755022322	4.85461078829039e-05	1	POLK	--
MSTRG.18528.1	367	331	329	222	198	188	8.31	7.64	8.15	5.64	4.70	5.06	8.03333333333333	5.13333333333333	-0.64610279553506	4.8798673562736e-05	0.00121976684450462	-	-
MSTRG.8232.4	544	428	617	890	800	710	1.59	1.28	1.98	2.92	2.46	2.48	1.61666666666667	2.62	0.696544565184114	5.0677708777853e-05	0.0012564363651875	-	-
ENST00000485365	7	6	4	32	31	34	0.32	0.27	0.20	1.68	1.50	1.89	0.263333333333333	1.69	2.68206118882624	5.09677415956102e-05	1	SFPQ	--
ENST00000463352	75	68	80	134	202	130	4.25	3.93	4.94	8.52	11.98	8.79	4.37333333333333	9.76333333333333	1.15864047326128	5.11158099539917e-05	0.00126216730732549	ASB1	--
ENST00000600160	15	0	11	110	107	35	0.48	0.00	0.40	3.98	3.62	1.35	0.293333333333333	2.98333333333333	3.34631225351432	5.25373941128076e-05	0.00128684966543781	UCA1	--
ENST00000469790	246	285	313	86	155	129	9.01	10.61	12.53	3.55	5.97	5.61	10.7166666666667	5.04333333333333	-1.08740674999858	5.34004633239049e-05	0.00130275770324998	KPNA6	--
ENST00000575669	186	194	165	312	293	275	1.57	1.66	1.52	2.94	2.58	2.75	1.58333333333333	2.75666666666667	0.799959815952969	5.46251458294207e-05	0.001327325754636	RPS15A	--
ENST00000459665	404	353	280	145	226	136	20.40	18.15	15.50	8.21	11.98	8.17	18.0166666666667	9.45333333333333	-0.9304370853825	5.51883202773079e-05	0.00133568875147342	WDR77	--
ENST00000584481	57	38	41	106	126	83	2.56	1.73	2.00	5.35	5.97	4.46	2.09666666666667	5.26	1.32696528313417	5.62819878367231e-05	0.00135677408622994	KRT16P6	--
ENST00000467662	2	0	0	10	29	50	0.04	0.00	0.00	0.31	0.85	1.66	0.0133333333333333	0.94	6.1395513523988	5.74316813846491e-05	1	PPP1R18	--
MSTRG.16513.2	56	54	68	18	10	16	0.56	0.55	0.75	0.20	0.11	0.19	0.62	0.166666666666667	-1.8953026213333	5.99237663581201e-05	0.00143675957814133	-	-
ENST00000492135	411	500	390	234	257	230	11.56	14.34	12.03	7.39	7.61	7.72	12.6433333333333	7.57333333333333	-0.739376536789552	6.00711087761991e-05	0.00143675957814133	NOP56	--
ENST00000635536	22	7	23	0	0	0	0.35	0.11	0.39	0.00	0.00	0.00	0.283333333333333	0.001	-8.14635653030391	6.15528176349158e-05	1	BISPR	--
ENST00000480984	0	0	0	33	12	7	0.00	0.00	0.00	1.61	0.55	0.34	0.001	0.833333333333333	9.70274987882829	6.38536767967241e-05	1	SLC20A1	--
MSTRG.8084.1	268	209	256	355	398	325	1.38	1.10	1.44	2.05	2.15	1.99	1.30666666666667	2.06333333333333	0.65908575509905	6.49553102818694e-05	0.00153059460723374	-	-
ENST00000467951	57	63	37	0	9	7	2.13	2.43	1.51	0.00	0.34	0.32	2.02333333333333	0.22	-3.20115858689723	6.49622530799035e-05	0.00153059460723374	ACAT2	--
ENST00000426585	167	131	153	60	84	66	0.94	0.75	0.94	0.38	0.50	0.44	0.876666666666667	0.44	-0.99452486993385	6.49981969623773e-05	0.00153059460723374	TPTEP1	--
ENST00000636030	12	12	24	0	0	0	0.24	0.24	0.52	0.00	0.00	0.00	0.333333333333333	0.001	-8.38082178394093	6.54345642901722e-05	1	FTO	--
ENST00000612706	325	287	349	156	216	163	4.32	3.89	5.08	2.32	3.01	2.59	4.43	2.64	-0.746768769196565	7.09224757498487e-05	0.00166367761383972	AC093866.1	--
MSTRG.7374.1	749	473	637	1036	922	787	4.67	3.01	4.35	7.24	6.05	5.85	4.01	6.38	0.669954187309949	7.90326303756241e-05	0.00181894344400352	-	-
MSTRG.9759.24	1290	756	1230	1578	1753	1552	1.82	1.09	1.90	2.49	2.60	2.61	1.60333333333333	2.56666666666667	0.678821551812227	8.22076085539226e-05	0.00188490302470065	-	-
ENST00000554651	28	7	16	0	0	0	1.10	0.27	0.71	0.00	0.00	0.00	0.693333333333333	0.001	-9.4374053123073	8.22821845454435e-05	1	HAUS4	--
ENST00000649403	192	198	129	281	388	288	1.17	1.22	0.86	1.91	2.48	2.09	1.08333333333333	2.16	0.995554094968813	8.3862070649851e-05	0.00191563583855221	SZT2	--
ENST00000653793	182	105	134	237	284	218	1.97	1.15	1.59	2.87	3.23	2.82	1.57	2.97333333333333	0.92131665030752	8.44236305130102e-05	0.00192126762126436	AC092683.1	--
ENST00000501740	27	38	29	4	6	3	1.02	1.48	1.21	0.17	0.24	0.16	1.23666666666667	0.19	-2.70238536245607	8.54040576907097e-05	1	ACSM3	--
ENST00000547772	71	61	61	130	126	115	3.92	3.42	3.65	8.05	7.29	7.55	3.66333333333333	7.63	1.05852607660646	8.68279626997048e-05	0.00196863845541078	PXN	--
ENST00000621230	129	151	138	44	60	66	1.28	1.52	1.50	0.49	0.62	0.78	1.43333333333333	0.63	-1.18595042536838	8.79075118473177e-05	0.00198573301761774	AC092117.1	--
MSTRG.11399.1	486	346	453	215	276	254	4.88	3.54	4.98	2.42	2.92	3.04	4.46666666666667	2.79333333333333	-0.677210851645786	9.14894811821084e-05	0.00205144980047676	-	-
MSTRG.14015.1	521	357	523	638	887	642	41.61	29.03	45.73	57.10	74.43	61.11	38.79	64.2133333333333	0.727188115507135	9.85357452414236e-05	0.00219371544026984	-	-
ENST00000645484	21	15	24	46	89	63	0.32	0.24	0.40	0.78	1.43	1.16	0.32	1.12333333333333	1.8116422804607	9.85535383889056e-05	0.00219371544026984	CCDC88A	--
ENST00000419190	410	461	425	266	266	246	2.49	2.86	2.83	1.81	1.70	1.78	2.72666666666667	1.76333333333333	-0.628833120827728	0.000100217416190502	0.00221573371649072	ELF3-AS1	--
MSTRG.15387.5	305	255	280	402	453	344	4.10	3.49	4.12	6.05	6.39	5.51	3.90333333333333	5.98333333333333	0.616242768209199	0.000100269307386693	0.00221573371649072	-	-
MSTRG.12479.2	215	166	188	267	306	294	1.54	1.22	1.48	2.16	2.32	2.52	1.41333333333333	2.33333333333333	0.723290657269131	0.000101405405367491	0.00223274934056436	-	-
ENST00000400245	437	354	338	532	652	455	13.75	11.34	11.62	18.74	21.53	17.05	12.2366666666667	19.1066666666667	0.642865495162597	0.000106055901843712	0.0023267444077151	RBCK1	--
ENST00000581920	790	848	665	446	557	402	28.69	31.38	26.44	18.16	21.28	17.39	28.8366666666667	18.9433333333333	-0.606214193273944	0.0001117120832531	0.00243332855628806	TYMS	--
MSTRG.7969.1	618	365	589	729	898	838	1.43	0.86	1.49	1.89	2.18	2.31	1.26	2.12666666666667	0.755170189543799	0.000113426794833187	0.00246188619817653	-	-
MSTRG.14002.2	2789	3995	3140	2049	1810	1941	123.29	179.83	151.99	101.52	84.09	102.28	151.703333333333	95.9633333333333	-0.660697609520382	0.000116096558949183	0.00250793529360508	-	-
ENST00000482302	517	663	633	849	1028	907	16.91	22.09	22.67	31.13	35.34	35.36	20.5566666666667	33.9433333333333	0.723521903061104	0.000116370829331077	0.00250793529360508	ELOVL1	--
ENST00000608694	334	335	390	222	212	180	1.52	1.55	1.94	1.13	1.01	0.97	1.67	1.03666666666667	-0.687896023064601	0.000116918900779242	0.00250965416845941	AC078846.1	--
MSTRG.8422.1	190	130	142	254	251	233	1.91	1.33	1.56	2.86	2.65	2.79	1.6	2.76666666666667	0.79007693062577	0.000117273559273804	0.00250965416845941	-	-
ENST00000429468	0	0	0	4	24	21	0.00	0.00	0.00	0.33	1.77	1.74	0.001	1.28	10.3219280948874	0.000117920875122119	1	MORC2	--
MSTRG.11566.1	232	222	216	353	351	289	1.62	1.58	1.65	2.76	2.57	2.40	1.61666666666667	2.57666666666667	0.672483666850356	0.00012024546611891	0.0025642555869204	-	-
ENST00000468178	474	435	312	612	645	605	7.70	7.21	5.56	11.15	11.02	11.73	6.82333333333333	11.3	0.727774171000296	0.000120837535955758	0.00256790289823752	MLPH	--
ENST00000460818	27	4	23	0	0	0	1.43	0.20	1.35	0.00	0.00	0.00	0.993333333333333	0.001	-9.95613411462837	0.000122350730894086	1	TBC1D15	--
ENST00000663557	1104	567	844	1233	1632	1146	7.65	4.00	6.41	9.58	11.88	9.47	6.02	10.31	0.776208940608407	0.000123554538121428	0.002616524750009	LINC00342	--
ENST00000617196	215	301	271	100	159	84	11.94	16.99	16.47	6.23	9.26	5.54	15.1333333333333	7.01	-1.11024344744649	0.000128875196353391	0.00271975717148558	SYNJ2BP-COX16	--
ENST00000669099	18	11	13	0	0	0	0.15	0.10	0.12	0.00	0.00	0.00	0.123333333333333	0.001	-6.94641895979515	0.000128978642307025	1	ENTPD1-AS1	--
ENST00000653081	74	69	67	12	31	14	0.88	0.83	0.88	0.16	0.39	0.19	0.863333333333333	0.246666666666667	-1.8073549220576	0.000129586277887484	0.00272533347874402	AC060780.1	--
ENST00000671789	86	85	84	25	39	31	1.16	1.17	1.24	0.38	0.55	0.50	1.19	0.476666666666667	-1.31990892725071	0.000130129694672889	0.00272735741515447	CU633906.5	--
ENST00000473756	80	67	74	119	165	135	2.68	2.28	2.71	4.46	5.80	5.38	2.55666666666667	5.21333333333333	1.02794202980442	0.00013175169486505	0.00275189584582856	LINC00973	--
MSTRG.1297.1	121	132	123	188	237	230	5.47	6.06	6.09	9.52	11.23	12.37	5.87333333333333	11.04	0.910488748578912	0.000135765580797994	0.00282605555388043	-	-
ENST00000622160	166	175	147	75	87	79	2.37	2.55	2.30	1.20	1.31	1.34	2.40666666666667	1.28333333333333	-0.907140391304913	0.000137727013943273	0.0028471131579716	LINC00235	--
MSTRG.17458.1	16	10	5	26	74	62	0.85	0.54	0.32	1.57	4.19	3.98	0.57	3.24666666666667	2.50992544719645	0.000144043752001389	0.00295798937190731	-	-
ENST00000471936	111	118	125	57	50	49	1.35	1.46	1.65	0.78	0.63	0.71	1.48666666666667	0.706666666666667	-1.07297944535711	0.00015135410605813	0.00309042147666435	C1orf131	--
MSTRG.4579.10	1121	674	948	1243	1374	1216	1.66	1.01	1.54	2.06	2.14	2.14	1.40333333333333	2.11333333333333	0.590662607073012	0.000151506152077823	0.00309042147666435	-	-
ENST00000656402	15	26	6	0	0	0	0.30	0.53	0.14	0.00	0.00	0.00	0.323333333333333	0.001	-8.33687843635333	0.000153441633985935	1	PVT1	--
MSTRG.21134.1	46	23	34	70	117	84	0.69	0.35	0.56	1.18	1.85	1.51	0.533333333333333	1.51333333333333	1.50462039240355	0.000154404999235323	0.00313093467601536	-	-
MSTRG.18842.1	687	385	564	719	979	869	1.34	0.76	1.20	1.57	2.01	2.02	1.1	1.86666666666667	0.762960802699153	0.000154518992864506	0.00313093467601536	-	-
ENST00000480897	151	173	149	31	83	54	2.04	2.38	2.21	0.47	1.19	0.87	2.21	0.843333333333333	-1.38987148541828	0.000157100707768175	0.00317270601549039	SNAP47	--
MSTRG.6619.1	180	111	156	274	248	227	1.48	0.93	1.41	2.53	2.15	2.23	1.27333333333333	2.30333333333333	0.855113072352512	0.000159543997094717	0.00320967706378749	-	-
MSTRG.11641.3	399	415	375	201	267	235	13.71	14.52	14.10	7.74	9.65	9.63	14.11	9.00666666666667	-0.647652813992735	0.000159983903490965	0.00320967706378749	-	-
MSTRG.2930.1	574	343	513	706	714	705	2.21	1.35	2.16	3.05	2.89	3.24	1.90666666666667	3.06	0.682479006635416	0.000163745410998781	0.00326367078980904	-	-
ENST00000481338	103	67	73	19	35	27	3.00	2.00	2.34	0.61	1.09	0.93	2.44666666666667	0.876666666666667	-1.48071726355091	0.000166344745305076	0.00329395000524564	INF2	--
ENST00000657677	23	9	11	0	0	0	0.12	0.05	0.06	0.00	0.00	0.00	0.0766666666666667	0.001	-6.26052755022322	0.000174109323675274	1	LINC00662	--
ENST00000445000	71	63	103	29	25	24	0.82	0.74	1.29	0.37	0.30	0.33	0.95	0.333333333333333	-1.51096191927738	0.000174533433924808	0.00344491719581684	LINC01011	--
MSTRG.227.15	214	169	219	304	301	342	0.76	0.61	0.85	1.21	1.13	1.45	0.74	1.26333333333333	0.771638171820982	0.000176281055850414	0.00346055898703133	-	-
ENST00000230914	289	252	253	174	140	131	2.15	1.91	2.06	1.45	1.09	1.16	2.04	1.23333333333333	-0.726006382176344	0.000176460705847966	0.00346055898703133	MRPS30	--
ENST00000535716	147	151	115	65	71	54	8.38	8.77	7.19	4.19	4.25	3.70	8.11333333333333	4.04666666666667	-1.00356074645804	0.000178518994623162	0.00347855382813632	PKD1P4	--
MSTRG.8423.2	511	344	440	559	651	605	2.32	1.59	2.18	2.84	3.10	3.27	2.03	3.07	0.596758928185003	0.00018035159091335	0.00350307118783606	-	-
MSTRG.14509.2	363	246	269	181	158	151	3.98	2.75	3.22	2.22	1.82	1.97	3.31666666666667	2.00333333333333	-0.72733153471983	0.000182124480587647	0.00352627684794939	-	-
MSTRG.13437.8	333	170	220	384	531	357	0.82	0.42	0.59	1.06	1.37	1.05	0.61	1.16	0.927243657564686	0.000184175615677086	0.00355470594941312	-	-
MSTRG.14136.2	49	41	52	93	122	87	0.40	0.35	0.47	0.86	1.06	0.86	0.406666666666667	0.926666666666667	1.18820373516062	0.000185188985733529	0.00356298935012237	-	-
ENST00000580205	208	149	231	321	311	328	2.81	2.05	3.41	4.85	4.41	5.28	2.75666666666667	4.84666666666667	0.814068034748319	0.000193493576426449	0.00371106076297143	PLEKHM1	--
ENST00000664853	50	50	42	14	13	12	0.57	0.58	0.53	0.18	0.16	0.16	0.56	0.166666666666667	-1.74846123300403	0.00019424405453532	0.00371230502169996	AC068205.2	--
ENST00000466910	89	71	71	34	14	13	3.59	2.92	3.12	1.52	0.60	0.61	3.21	0.91	-1.81863484692361	0.000194775800449908	0.00371230502169996	SRRM1	--
MSTRG.18854.1	844	571	800	917	1164	1020	1.76	1.21	1.83	2.15	2.55	2.54	1.6	2.41333333333333	0.592955291474685	0.000203027436509679	0.00385752129368389	-	-
ENST00000660087	0	0	0	10	8	21	0.00	0.00	0.00	0.41	0.31	0.96	0.001	0.56	9.12928301694497	0.000205402582431484	1	JPX	--
ENST00000618589	270	262	265	351	481	360	25.04	24.74	26.91	36.49	46.88	39.79	25.5633333333333	41.0533333333333	0.683423397750608	0.000206951564310497	0.00391986829419168	AC245014.3	--
ENST00000456943	114	73	101	170	168	169	1.59	1.03	1.54	2.66	2.46	2.81	1.38666666666667	2.64333333333333	0.930737337562881	0.000215388423061971	0.00406704022369958	GMDS-DT	--
ENST00000671021	21	7	14	0	0	0	0.61	0.20	0.44	0.00	0.00	0.00	0.416666666666667	0.001	-8.70274987882829	0.000216690150697824	1	JPX	--
MSTRG.19844.5	279	266	227	151	148	145	3.06	2.96	2.72	1.85	1.70	1.89	2.91333333333333	1.81333333333333	-0.68402662825026	0.000235687446747628	0.00439589522236631	-	-
MSTRG.10954.1	242	171	219	319	374	270	1.20	0.86	1.19	1.77	1.95	1.60	1.08333333333333	1.77333333333333	0.710986527585375	0.000241788392203671	0.0044822717448334	-	-
MSTRG.21558.2	197	181	157	271	273	268	6.40	5.98	5.59	9.85	9.31	10.37	5.99	9.84333333333333	0.716590947624012	0.000244360961279401	0.0045162348571002	-	-
ENST00000597420	132	113	96	32	50	53	10.98	9.57	8.74	2.98	4.37	5.25	9.76333333333333	4.2	-1.21698445949209	0.000245603572461783	0.00452548697415231	AC008753.2	--
ENST00000556691	73	55	42	102	167	110	1.14	0.88	0.71	1.78	2.74	2.04	0.91	2.18666666666667	1.26479486369823	0.000251322092629367	0.00461690796068226	NEMF	--
ENST00000588286	480	467	411	199	336	174	3.95	3.91	3.70	1.83	2.90	1.70	3.85333333333333	2.14333333333333	-0.846250755172733	0.000253288019813648	0.00462516057737556	TMEM147-AS1	--
ENST00000470305	331	253	317	448	421	394	1.97	1.53	2.07	2.99	2.63	2.80	1.85666666666667	2.80666666666667	0.596142905726364	0.000257232049211133	0.00468315900936925	SECISBP2	--
ENST00000648248	17	7	16	0	0	0	0.37	0.16	0.38	0.00	0.00	0.00	0.303333333333333	0.001	-8.2447602343649	0.000258805428811268	1	LINC00511	--
MSTRG.9760.2	211	127	210	276	352	296	1.02	0.62	1.12	1.50	1.79	1.71	0.92	1.66666666666667	0.857259827883921	0.00025969505510819	0.00471392899138349	-	-
ENST00000658116	0	0	0	11	14	10	0.00	0.00	0.00	0.50	0.60	0.47	0.001	0.523333333333333	9.03158634305783	0.000260203455288207	1	SNHG29	--
ENST00000665502	58	75	58	6	10	23	0.40	0.53	0.44	0.04	0.07	0.19	0.456666666666667	0.1	-2.19114148735201	0.000268111605461106	0.00485226315046673	SCAMP1-AS1	--
ENST00000660611	0	0	0	9	14	12	0.00	0.00	0.00	0.10	0.14	0.14	0.001	0.126666666666667	6.9848931076098	0.000270867846312685	1	MYSM1	--
ENST00000520797	125	187	123	66	30	14	1.55	2.36	1.68	0.91	0.39	0.21	1.86333333333333	0.503333333333333	-1.88829973351811	0.000290998818619811	0.00525089288391191	GDAP1	--
ENST00000464515	0	1	3	8	39	29	0.00	0.01	0.04	0.12	0.55	0.47	0.0166666666666667	0.38	4.51096191927738	0.000300463682422427	1	INHBA	--
ENST00000545420	0	0	0	12	12	10	0.00	0.00	0.00	0.80	0.73	0.68	0.001	0.736666666666667	9.52486815355764	0.00030392841042899	1	TMEM138	--
ENST00000532845	83	88	94	26	31	41	1.00	1.09	1.24	0.35	0.40	0.60	1.11	0.45	-1.30256277002043	0.000306108442578784	0.00549104526849413	FAM111A-DT	--
ENST00000660608	202	159	193	245	311	311	3.22	2.57	3.37	4.38	5.20	5.91	3.05333333333333	5.16333333333333	0.757917640692625	0.000310870745754143	0.00556011929136222	LINC00342	--
ENST00000502523	12	6	16	36	57	40	0.16	0.08	0.23	0.52	0.77	0.61	0.156666666666667	0.633333333333333	2.01526675665331	0.00031644958657705	0.00564335096062406	ATP6AP1L	--
MSTRG.11049.11	66	31	42	87	131	104	1.68	0.81	1.18	2.50	3.53	3.18	1.22333333333333	3.07	1.32742109324813	0.000329244262592601	0.00585440454096872	-	-
ENST00000592582	175	93	150	246	278	209	1.38	0.75	1.30	2.18	2.31	1.97	1.14333333333333	2.15333333333333	0.913325588521114	0.000334670342846064	0.00593358843319227	SEH1L	--
MSTRG.1317.5	165	225	208	100	108	89	3.93	5.48	5.45	2.68	2.71	2.55	4.95333333333333	2.64666666666667	-0.904223203395636	0.000342282447321883	0.00605095839482946	-	-
ENST00000484143	684	390	594	801	847	783	3.77	2.19	3.58	4.94	4.90	5.13	3.18	4.99	0.650013050052905	0.000345609924259664	0.00609212406953667	ADAM9	--
ENST00000525792	35	19	24	66	61	74	1.35	0.75	0.99	2.82	2.47	3.37	1.03	2.88666666666667	1.48676018682235	0.000348229024031293	0.00612060177973157	FNBP4	--
ENST00000361558	7	7	0	18	62	50	0.02	0.02	0.00	0.05	0.16	0.15	0.0133333333333333	0.12	3.16992500144232	0.000356618930258886	1	MUC2	--
ENST00000568177	122	130	105	64	48	44	0.97	1.05	0.91	0.57	0.40	0.42	0.976666666666667	0.463333333333333	-1.07581578169874	0.000357567376284027	0.00623825150300853	AL133367.1	--
ENST00000460899	67	49	43	20	14	10	1.97	1.48	1.39	0.66	0.42	0.35	1.61333333333333	0.476666666666667	-1.7589919004962	0.000358675716443928	0.00623825150300853	COMTD1	--
MSTRG.11413.2	3469	2064	3275	1508	2068	1816	3.86	2.34	3.99	1.88	2.42	2.41	3.39666666666667	2.23666666666667	-0.60276937996563	0.000369576831343179	0.00638540819932592	-	-
ENST00000647856	290	289	310	182	202	139	1.09	1.11	1.28	0.77	0.80	0.62	1.16	0.73	-0.668156436247555	0.000385641239255711	0.00662542512174812	AL162458.1	--
ENST00000602455	133	132	120	67	70	48	1.58	1.59	1.56	0.89	0.87	0.68	1.57666666666667	0.813333333333333	-0.954959035776513	0.000387397590695076	0.00663690422935188	AC232271.1	--
MSTRG.1047.1	18	13	14	36	51	54	0.89	0.66	0.76	2.00	2.66	3.20	0.77	2.62	1.76663646084255	0.000390410326259626	0.00666978313685563	-	-
ENST00000417510	47	47	36	100	86	89	0.81	0.83	0.67	1.93	1.55	1.82	0.77	1.76666666666667	1.19809950803451	0.00041097538319711	0.00698200240144616	KRT16P6	--
MSTRG.13057.15	120	75	56	154	177	171	0.97	0.62	0.50	1.39	1.50	1.65	0.696666666666667	1.51333333333333	1.11918935521003	0.000414819989442152	0.00700827455847003	-	-
ENST00000533017	17	9	23	0	0	1	0.72	0.39	1.08	0.00	0.00	0.07	0.73	0.0233333333333333	-4.96743213754357	0.000415158619642637	1	SAC3D1	--
MSTRG.11770.13	133	127	144	195	260	198	1.65	1.60	1.96	2.71	3.39	2.92	1.73666666666667	3.00666666666667	0.791844060976872	0.000416828338726532	0.00702275148589259	-	-
ENST00000413053	97	99	97	43	51	38	0.86	0.89	0.94	0.43	0.47	0.40	0.896666666666667	0.433333333333333	-1.04909454952817	0.000441336968920548	0.00739481915781984	MIR194-2HG	--
ENST00000577614	101	85	118	157	189	178	0.93	0.79	1.19	1.62	1.82	1.95	0.97	1.79666666666667	0.889266119844224	0.000447172525998136	0.00745165365044435	AP005212.4	--
ENST00000471401	2	0	0	12	27	16	0.17	0.00	0.00	0.93	1.98	1.34	0.0566666666666667	1.41666666666667	4.64385618977473	0.000469647092501228	1	WFDC3	--
MSTRG.11565.7	126	63	137	335	212	179	2.75	1.39	3.27	8.20	4.85	4.66	2.47	5.90333333333333	1.25701876444608	0.000491241501555469	0.00807644732262354	-	-
ENST00000467359	186	127	155	36	83	69	10.94	7.63	9.96	2.39	5.13	4.82	9.51	4.11333333333333	-1.2091373524323	0.000491287417067279	0.00807644732262354	DKK1	--
MSTRG.2925.17	2212	1254	2014	2457	2749	2458	3.14	1.81	3.13	3.91	4.11	4.16	2.69333333333333	4.06	0.592086935154539	0.000493285613479644	0.00808024573890738	-	-
ENST00000482467	51	51	28	107	92	99	2.30	2.37	1.39	5.41	4.38	5.36	2.02	5.05	1.32192809488736	0.000495257995528361	0.00808024573890738	ZNF644	--
ENST00000531690	182	152	149	83	77	91	11.35	9.70	10.18	5.81	5.07	6.77	10.41	5.88333333333333	-0.823264385862032	0.000500581095354143	0.00809826021370006	GMDS	--
ENST00000488368	90	97	81	137	171	167	2.85	3.15	2.82	4.88	5.70	6.33	2.94	5.63666666666667	0.939026098852464	0.000503524958593706	0.00812433524461114	VPS26C	--
ENST00000643937	11	9	14	0	0	0	0.17	0.14	0.23	0.00	0.00	0.00	0.18	0.001	-7.49185309632967	0.000531607341904981	1	SNX27	--
ENST00000646488	0	0	0	14	7	11	0.00	0.00	0.00	0.37	0.18	0.31	0.001	0.286666666666667	8.16323034886831	0.000556959426556053	1	HULC	--
ENST00000497484	329	495	360	195	226	209	10.69	16.38	12.82	7.10	7.71	8.09	13.2966666666667	7.63333333333333	-0.800679525102861	0.000558410557993389	0.00889228718851614	MAGED2	--
ENST00000528834	7	7	25	0	0	0	0.23	0.21	0.85	0.00	0.00	0.00	0.43	0.001	-8.74819284958946	0.000561362457149534	1	YAP1	--
ENST00000583973	277	270	289	462	389	358	4.33	4.30	4.95	8.10	6.39	6.67	4.52666666666667	7.05333333333333	0.639856147869292	0.000563431019814229	0.00892562542817399	ENOSF1	--
ENST00000659995	0	0	0	5	33	5	0.00	0.00	0.00	0.03	0.19	0.03	0.001	0.0833333333333333	6.38082178394093	0.000567998870285605	1	LINC00662	--
ENST00000658059	268	159	193	360	336	273	1.46	0.88	1.16	2.21	1.93	1.78	1.16666666666667	1.97333333333333	0.758242253796614	0.000571110399506809	0.00902064920337809	OLMALINC	--
ENST00000649353	136	97	127	169	231	192	2.12	1.53	2.15	2.95	3.77	3.56	1.93333333333333	3.42666666666667	0.825715459178947	0.000572387480194675	0.00902064920337809	XIST	--
ENST00000512712	93	117	135	174	248	215	0.94	1.21	1.49	1.97	2.63	2.59	1.21333333333333	2.39666666666667	0.982053320240607	0.000604653031796502	0.00948015126202278	NOP14-AS1	--
MSTRG.13987.1	8045	13707	11616	5676	5782	7244	189.99	329.56	300.29	150.21	143.45	203.87	273.28	165.843333333333	-0.720558861072941	0.000619472381516576	0.0096628185546537	-	-
ENST00000416209	0	0	0	15	16	4	0.00	0.00	0.00	0.15	0.15	0.05	0.001	0.116666666666667	6.86624861111118	0.000620036953007806	1	PRKAR2A-AS1	--
ENST00000492207	278	231	263	141	92	149	1.76	1.49	1.83	1.00	0.61	1.13	1.69333333333333	0.913333333333333	-0.890652603811637	0.000623017707745027	0.00969332908045132	LRIG2	--
ENST00000662586	117	108	96	200	170	159	1.15	1.08	1.04	2.21	1.76	1.87	1.09	1.94666666666667	0.836677733381937	0.000628429034177076	0.00975264295024425	NUTM2A-AS1	--
ENST00000668253	208	238	184	111	132	100	5.52	6.44	5.33	3.30	3.66	3.17	5.76333333333333	3.37666666666667	-0.771303694841141	0.000668305853352966	0.010292922726262	NRAV	--
ENST00000599198	52	36	59	5	16	14	0.57	0.40	0.70	0.06	0.18	0.18	0.556666666666667	0.14	-1.99138686969529	0.000698144519609255	0.0106984508168263	CYP2B7P	--
ENST00000654392	310	273	265	199	157	141	3.22	2.89	3.02	2.32	1.72	1.75	3.04333333333333	1.93	-0.657051511994984	0.000705703021314553	0.0107871747543796	THUMPD3-AS1	--
ENST00000500986	122	111	101	46	54	58	1.88	1.74	1.70	0.79	0.87	1.06	1.77333333333333	0.906666666666667	-0.967819594250847	0.000712434087249253	0.0108357493719032	SOCS2-AS1	--
ENST00000655820	0	0	0	7	19	7	0.00	0.00	0.00	0.14	0.36	0.16	0.001	0.22	7.78135971352466	0.000713898550993657	1	ERVK13-1	--
ENST00000512841	58	50	51	2	20	6	3.19	2.80	3.05	0.13	1.14	0.38	3.01333333333333	0.55	-2.45385674816937	0.000718722904853122	0.0109042064594507	HSD17B4	--
ENST00000674045	19	32	14	61	62	70	1.03	1.74	0.80	3.70	3.53	4.49	1.19	3.90666666666667	1.71497659039315	0.000734808003132887	0.0110930544829393	MIR4435-2HG	--
MSTRG.4173.17	229	199	241	128	145	126	3.19	2.82	3.67	2.00	2.12	2.09	3.22666666666667	2.07	-0.640413779054115	0.000740715321159158	0.0111546240586412	-	-
ENST00000652879	0	0	0	5	7	23	0.00	0.00	0.00	0.06	0.08	0.29	0.001	0.143333333333333	7.1632303488683	0.000744497079280507	1	SNHG1	--
MSTRG.9500.35	79	59	54	5	28	7	1.53	1.17	1.14	0.10	0.56	0.15	1.28	0.27	-2.24511249783653	0.000755415379899122	0.0113479763596176	-	-
ENST00000655940	18	11	16	35	59	43	0.51	0.32	0.49	1.12	1.79	1.48	0.44	1.46333333333333	1.7336830101769	0.000758173420647554	0.0113614243059691	LINC00659	--
MSTRG.18077.1	215	154	171	106	110	84	2.09	1.53	1.82	1.16	1.13	0.98	1.81333333333333	1.09	-0.734316015752254	0.000764729651948938	0.0114136198949564	-	-
ENST00000624682	115	140	97	194	200	228	4.21	5.19	3.88	7.92	7.68	9.92	4.42666666666667	8.50666666666667	0.942373182417944	0.000765399333831311	0.0114136198949564	AC026401.3	--
ENST00000495881	91	77	76	43	27	21	1.20	1.03	1.10	0.63	0.37	0.34	1.11	0.446666666666667	-1.31328917661349	0.00078046619081859	0.0116099104824453	TMEM79	--
MSTRG.17889.1	198	138	203	265	308	247	1.44	1.02	1.62	2.16	2.36	2.14	1.36	2.22	0.706953025099767	0.000815952077246725	0.0120205113988594	-	-
ENST00000641729	74	53	83	16	33	23	1.09	0.80	1.34	0.26	0.51	0.40	1.07666666666667	0.39	-1.46502563511052	0.000841988035697237	0.0123741807944999	AL031432.4	--
ENST00000639159	0	0	0	13	5	13	0.00	0.00	0.00	0.30	0.10	0.34	0.001	0.246666666666667	7.94641895979516	0.000849158055002362	1	LINC01138	--
ENST00000602954	82	78	79	139	128	141	3.95	3.83	4.17	7.51	6.48	8.10	3.98333333333333	7.36333333333333	0.886382800487164	0.000853517258192551	0.0125134657637413	AL606834.1	--
MSTRG.11415.1	384	308	285	385	667	476	2.32	1.90	1.89	2.61	4.24	3.43	2.03666666666667	3.42666666666667	0.750595979375147	0.000867419135588693	0.0126564337510896	-	-
ENST00000584793	149	146	110	209	246	192	1.55	1.55	1.25	2.44	2.69	2.38	1.45	2.50333333333333	0.787797506778179	0.000870460224902701	0.0126704938226291	NBPF15	--
MSTRG.2930.2	1021	555	1014	1278	1325	1239	2.30	1.27	2.50	3.22	3.13	3.32	2.02333333333333	3.22333333333333	0.67181937322116	0.000877894490049173	0.0127482821304998	-	-
ENST00000534799	189	181	170	277	258	246	5.02	4.89	4.93	8.24	7.18	7.76	4.94666666666667	7.72666666666667	0.643389474385668	0.000898214551924004	0.0130123766085142	NPIPP1	--
ENST00000396059	111	331	117	71	61	35	1.80	5.48	2.08	1.29	1.04	0.67	3.12	1	-1.64154602908752	0.000923305366317166	0.0133126227639915	UBE2V1	--
ENST00000491359	116	99	111	44	60	54	3.74	3.24	3.93	1.59	2.02	2.06	3.63666666666667	1.89	-0.94423046138138	0.000928996218328991	0.0133630847537465	DPH7	--
ENST00000475808	82	86	105	46	35	35	3.05	3.23	4.26	1.91	1.37	1.53	3.51333333333333	1.60333333333333	-1.13176606786717	0.000931804280879604	0.0133719395507875	GLUL	--
MSTRG.12676.71	3725	2002	3424	4240	4499	4053	4.00	2.19	4.03	5.10	5.08	5.19	3.40666666666667	5.12333333333333	0.588721968753148	0.000942307623966064	0.0134593306758057	-	-
ENST00000667978	14	13	29	65	78	39	0.61	0.55	1.35	3.10	3.48	2.00	0.836666666666667	2.86	1.77329028354877	0.000964127216982612	0.0137388128420022	LINC00659	--
ENST00000422078	0	0	0	2	8	30	0.00	0.00	0.00	0.08	0.36	1.56	0.001	0.666666666666667	9.38082178394093	0.000965941407921135	1	SLC35A3	--
ENST00000659792	43	38	46	8	18	8	0.26	0.23	0.30	0.05	0.11	0.06	0.263333333333333	0.0733333333333333	-1.8443491295398	0.000991371032454069	0.0140941070557981	OTUD6B-AS1	--
MSTRG.305.1	298	219	263	404	380	309	1.62	1.21	1.57	2.47	2.18	2.01	1.46666666666667	2.22	0.598018653546599	0.000994628852121232	0.0141075380676451	-	-
MSTRG.18838.1	891	540	739	856	1165	1016	1.93	1.19	1.76	2.08	2.66	2.63	1.62666666666667	2.45666666666667	0.594783471532182	0.00101608519493409	0.0143451472312569	-	-
ENST00000664083	14	8	9	0	0	0	0.13	0.08	0.10	0.00	0.00	0.00	0.103333333333333	0.001	-6.69116190455308	0.00103102357169237	1	METTL14-DT	--
ENST00000649921	286	214	215	143	140	144	1.72	1.32	1.42	0.96	0.89	1.04	1.48666666666667	0.963333333333333	-0.625974217419629	0.00104242629329368	0.0145820136761426	NIPBL-DT	--
ENST00000521752	0	0	0	5	8	18	0.00	0.00	0.00	0.34	0.45	1.18	0.001	0.656666666666667	9.35901741362258	0.00106074992400193	1	NDST1	--
ENST00000671046	59	56	52	25	15	17	1.24	1.20	1.21	0.58	0.33	0.43	1.21666666666667	0.446666666666667	-1.44566346330961	0.00106401911183289	0.014850005865146	MINCR	--
ENST00000659048	149	177	189	91	104	59	2.18	2.64	3.03	1.49	1.60	1.03	2.61666666666667	1.37333333333333	-0.930048316595776	0.00107222664204278	0.0149303887895409	MRPL20-AS1	--
MSTRG.20247.2	157	178	155	207	311	304	1.68	1.94	1.81	2.48	3.49	3.87	1.81	3.28	0.857706117534878	0.00111753560218537	0.0154204742935036	-	-
ENST00000659568	701	616	549	1016	1209	628	17.85	15.97	15.31	29.00	32.38	19.07	16.3766666666667	26.8166666666667	0.711488181859789	0.00112173925720554	0.0154435388932203	UCA1	--
ENST00000370677	12	9	9	0	0	0	0.23	0.17	0.19	0.00	0.00	0.00	0.196666666666667	0.001	-7.61960864352805	0.00112413675675847	1	LAMA5	--
ENST00000587182	89	65	64	162	131	105	1.25	0.94	0.99	2.56	1.95	1.78	1.06	2.09666666666667	0.984033251594936	0.00114171549427286	0.0156831594584914	MYHAS	--
ENST00000667282	192	149	175	314	243	231	2.70	2.13	2.68	4.95	3.58	3.86	2.50333333333333	4.13	0.722291374626332	0.00114795509706807	0.0156981572578882	SNHG17	--
ENST00000644040	14	16	25	53	58	43	0.77	0.88	1.48	3.16	3.21	2.74	1.04333333333333	3.03666666666667	1.54128839686944	0.00116721241735622	0.0158902422621776	CYTOR	--
ENST00000473037	60	37	38	76	124	85	0.23	0.14	0.16	0.33	0.50	0.39	0.176666666666667	0.406666666666667	1.20281688299969	0.00120973461984351	0.016337554295711	LYST	--
ENST00000649539	15	0	0	42	82	52	0.23	0.00	0.00	0.74	1.34	0.98	0.0766666666666667	1.02	3.73382588663564	0.00121078447969526	0.016337554295711	LUCAT1	--
ENST00000490543	44	32	42	98	88	62	2.12	1.57	2.19	5.24	4.41	3.55	1.96	4.4	1.16664986940945	0.00121611819964819	0.0163732999992368	SRRM1	--
ENST00000576590	31	14	29	4	4	0	0.67	0.30	0.68	0.09	0.09	0.00	0.55	0.06	-3.1963972128035	0.00121862141527207	1	ZNF213-AS1	--
ENST00000474318	194	200	214	117	122	118	3.55	3.72	4.28	2.40	2.34	2.57	3.85	2.43666666666667	-0.659949540350981	0.00122412665588716	0.0164448204278762	TOR1AIP2	--
ENST00000469346	77	63	72	17	38	23	1.36	1.13	1.39	0.33	0.70	0.48	1.29333333333333	0.503333333333333	-1.36150810286205	0.00123645403726732	0.0165739190621833	RGN	--
ENST00000515194	12	28	33	90	65	65	0.07	0.18	0.23	0.64	0.43	0.49	0.16	0.52	1.70043971814109	0.00124670304730955	0.0166746532577652	NOP14-AS1	--
MSTRG.8012.1	165	122	124	72	74	73	1.73	1.30	1.42	0.84	0.82	0.91	1.48333333333333	0.856666666666667	-0.792036976659878	0.00125566793408131	0.0167578090371158	-	-
ENST00000464204	205	164	130	232	286	252	6.38	5.21	4.43	8.09	9.35	9.35	5.34	8.93	0.741820433433669	0.00128283457293135	0.0170321066495387	ELOVL1	--
ENST00000605416	202	153	342	28	82	107	2.84	2.19	5.26	0.44	1.21	1.80	3.43	1.15	-1.57657471522844	0.00132757657784289	0.0175637517315917	MCU	--
ENST00000612349	349	310	337	246	197	162	2.16	1.96	2.29	1.71	1.28	1.20	2.13666666666667	1.39666666666667	-0.613374112919388	0.00133353208922347	0.0175967172323605	SMAD6	--
MSTRG.10272.1	337	245	336	381	484	417	1.47	1.09	1.61	1.87	2.22	2.17	1.39	2.08666666666667	0.586115273487957	0.00133583867496031	0.0175967172323605	-	-
ENST00000650168	0	0	0	7	14	7	0.00	0.00	0.00	0.14	0.26	0.14	0.001	0.18	7.49185309632967	0.00139229525078347	1	LRP5L	--
ENST00000617199	208	161	201	273	270	259	2.72	2.14	2.87	4.00	3.70	4.03	2.57666666666667	3.91	0.601662694103659	0.00142343292547387	0.0186933892379337	MFGE8	--
ENST00000578036	314	164	299	454	365	471	2.34	1.25	2.44	3.79	2.86	4.19	2.01	3.61333333333333	0.846134849453786	0.00142522151100823	0.0186933892379337	PLEKHM1P1	--
ENST00000612262	44	44	45	16	14	4	0.34	0.34	0.37	0.14	0.11	0.04	0.35	0.0966666666666667	-1.85626452253855	0.00143146752296989	0.0186993972517452	AC023355.1	--
ENST00000475253	0	0	0	4	12	13	0.00	0.00	0.00	0.19	0.50	0.62	0.001	0.436666666666667	8.77038859570366	0.00145341823730007	1	MSTO1	--
ENST00000497964	391	255	375	456	541	433	3.02	2.01	3.18	3.95	4.40	3.99	2.73666666666667	4.11333333333333	0.58788826737161	0.00146400104363737	0.0190789366776588	MACF1	--
ENST00000581677	45	38	35	13	14	6	0.68	0.58	0.58	0.22	0.22	0.11	0.613333333333333	0.183333333333333	-1.74220224253236	0.00147116615378869	1	AP000845.1	--
ENST00000478027	264	311	254	388	535	347	6.92	8.32	7.28	11.41	14.75	10.83	7.50666666666667	12.33	0.715928473043765	0.00153016281984518	0.0198563043366718	RPSA	--
ENST00000419300	427	484	427	739	589	571	1.44	1.66	1.57	2.79	2.08	2.29	1.55666666666667	2.38666666666667	0.616537037554593	0.00154381648230266	0.0199909484619192	LINC00963	--
ENST00000581621	224	204	173	300	322	243	1.58	1.47	1.34	2.38	2.39	2.05	1.46333333333333	2.27333333333333	0.635550799488815	0.00157921877319791	0.0204060493596061	AC016876.2	--
ENST00000510523	65	62	57	29	17	22	0.89	0.87	0.86	0.44	0.24	0.37	0.873333333333333	0.35	-1.31917748387133	0.00158646052897231	0.0204562849179749	AC105285.1	--
ENST00000489495	43	35	15	4	0	6	0.65	0.53	0.25	0.07	0.00	0.11	0.476666666666667	0.06	-2.98994633533608	0.00159155740058104	1	FUBP1	--
ENST00000668826	203	175	192	118	123	106	4.50	3.95	4.66	2.93	2.86	2.80	4.37	2.86333333333333	-0.609937649083293	0.00159355397428951	0.0204926670771343	AL078587.2	--
MSTRG.4780.2	55	53	54	84	139	92	1.91	1.88	2.06	3.28	5.08	3.82	1.95	4.06	1.05800560343557	0.00159600210881109	0.0204926670771343	-	-
MSTRG.2931.1	794	443	761	935	1002	917	2.59	1.47	2.72	3.42	3.44	3.57	2.26	3.47666666666667	0.621381979383423	0.00162155741919965	0.0207770560918039	-	-
ENST00000607307	105	120	107	61	57	47	2.22	2.59	2.46	1.45	1.27	1.19	2.42333333333333	1.30333333333333	-0.894786756612244	0.00163410362293126	0.0208939161347123	MRPL20-DT	--
ENST00000377722	5	13	7	25	43	35	0.06	0.17	0.10	0.36	0.57	0.53	0.11	0.486666666666667	2.14543043952157	0.00164909521957252	1	AC021218.1	--
ENST00000499525	45	42	47	13	15	17	0.50	0.48	0.58	0.16	0.18	0.23	0.52	0.19	-1.45251220469751	0.00168248500237289	0.0213854399883811	AL049543.1	--
ENST00000450804	20	14	11	34	47	47	0.26	0.19	0.16	0.50	0.65	0.74	0.203333333333333	0.63	1.63150508665819	0.00170127380123886	0.021527113928954	LINC01537	--
MSTRG.14018.1	413	243	404	485	624	467	31.89	19.13	34.16	41.91	50.64	42.99	28.3933333333333	45.18	0.670132041563905	0.00176158281058831	0.0221981271937564	-	-
ENST00000560495	17	14	12	52	44	29	0.97	0.81	0.77	3.28	2.60	1.93	0.85	2.60333333333333	1.61482530128312	0.00180012251626575	0.0226370045911439	ANXA2	--
MSTRG.11797.2	163	123	137	51	74	83	2.03	1.56	1.87	0.71	0.97	1.24	1.82	0.973333333333333	-0.902932582039836	0.00182706984462846	0.0229285987291954	-	-
ENST00000534419	182	184	174	101	67	104	9.15	9.42	9.58	5.69	3.54	6.22	9.38333333333333	5.15	-0.865528084175854	0.00183224130389514	0.022946282777118	GANAB	--
ENST00000644567	0	0	0	32	0	21	0.00	0.00	0.00	0.44	0.00	0.30	0.001	0.246666666666667	7.94641895979516	0.0018396017617427	1	UCA1	--
ENST00000462639	13	13	11	29	50	34	0.49	0.51	0.48	1.27	2.07	1.58	0.493333333333333	1.64	1.73306113971029	0.0018609911726801	1	SAT1	--
ENST00000652568	0	0	0	16	41	0	0.00	0.00	0.00	0.20	0.49	0.00	0.001	0.23	7.84549005094438	0.00186531694325932	1	TTC7A	--
ENST00000485405	81	69	74	32	41	28	1.02	0.90	1.02	0.45	0.55	0.42	0.98	0.473333333333333	-1.04992522533168	0.001936014247198	0.0240483724921805	HSD17B7	--
ENST00000467894	14	18	0	53	59	81	0.31	0.40	0.00	1.30	1.36	2.12	0.236666666666667	1.59333333333333	2.75111968847606	0.0019584431080826	0.0242313499686526	PHC2	--
ENST00000511677	77	67	60	19	36	26	0.73	0.65	0.62	0.20	0.36	0.29	0.666666666666667	0.283333333333333	-1.23446525363703	0.00195869085662334	0.0242313499686526	LINC02754	--
MSTRG.16737.1	148	116	196	234	291	224	1.27	1.02	1.85	2.26	2.63	2.30	1.38	2.39666666666667	0.796361002939975	0.00199246577136762	0.0245992889465002	-	-
ENST00000460191	94	50	72	161	122	115	0.98	0.53	0.82	1.89	1.34	1.43	0.776666666666667	1.55333333333333	0.999999999999996	0.00201111144404686	0.0247793307014986	DNTTIP2	--
ENST00000548601	22	11	2	0	0	0	1.02	0.51	0.09	0.00	0.00	0.00	0.54	0.001	-9.07681559705083	0.00207109116717466	1	IKZF4	--
MSTRG.6632.1	80	64	60	24	36	26	2.76	2.25	2.27	0.93	1.31	1.07	2.42666666666667	1.10333333333333	-1.13710723339149	0.00207552379771539	0.0253679752350023	-	-
ENST00000447721	215	86	65	407	190	268	5.22	2.12	1.72	11.07	4.83	7.73	3.02	7.87666666666667	1.38303667392761	0.00209274370202872	0.0254193478637245	MARS1	--
ENST00000515008	340	299	268	221	183	153	12.98	11.61	11.22	9.44	7.34	6.97	11.9366666666667	7.91666666666667	-0.592435005214855	0.00209639809402417	0.0254193478637245	SIL1	--
ENST00000638694	39	52	58	14	0	1	0.79	1.05	1.27	0.30	0.00	0.02	1.03666666666667	0.106666666666667	-3.2807707701306	0.00210848688604307	0.0255152014245569	GLDC	--
ENST00000666981	115	175	223	78	82	78	0.71	1.10	1.50	0.54	0.53	0.57	1.10333333333333	0.546666666666667	-1.01313540218913	0.00217903774746394	0.0262647257347482	LINC01355	--
ENST00000605955	190	216	208	133	121	106	5.36	6.20	6.42	4.20	3.59	3.56	5.99333333333333	3.78333333333333	-0.66370072333617	0.00221343457617424	0.0266267011441553	AC104958.2	--
ENST00000659884	296	293	320	174	236	154	4.93	4.98	5.84	3.25	4.13	3.07	5.25	3.48333333333333	-0.591848886306398	0.00225340189376533	0.0270541302166825	SNHG29	--
MSTRG.592.1	176	130	132	77	96	71	2.61	1.96	2.14	1.28	1.49	1.25	2.23666666666667	1.34	-0.739117265021257	0.00231896558518798	0.0276778299492397	-	-
ENST00000651492	9	12	15	36	44	30	0.14	0.20	0.26	0.65	0.74	0.57	0.2	0.653333333333333	1.70781924850669	0.00233998722970691	1	AC010327.7	--
ENST00000466565	30	0	26	0	0	0	0.89	0.00	0.82	0.00	0.00	0.00	0.57	0.001	-9.1548181090521	0.00236932100709246	1	MBNL1	--
ENST00000602825	113	119	130	68	67	35	6.24	6.66	7.81	4.19	3.90	2.31	6.90333333333333	3.46666666666667	-0.993744025192055	0.00238462167282752	0.0284058741847169	TSNAX	--
MSTRG.16801.1	112	69	100	174	144	146	1.32	0.82	1.29	2.29	1.78	2.04	1.14333333333333	2.03666666666667	0.832963803645924	0.00239342782418236	0.0284256978688583	-	-
ENST00000462496	41	32	41	62	88	77	2.53	1.96	2.77	4.25	5.64	5.59	2.42	5.16	1.09236401814866	0.00239560726423892	0.0284256978688583	MACF1	--
ENST00000514484	12	19	22	0	0	3	0.52	0.81	1.02	0.00	0.00	0.17	0.783333333333333	0.0566666666666667	-3.78905410531466	0.00240149541204043	1	LPCAT1	--
MSTRG.6148.1	200	191	164	112	99	111	1.45	1.40	1.30	0.91	0.75	0.96	1.38333333333333	0.873333333333333	-0.663544524696834	0.00248229576245511	0.0292268761683663	-	-
ENST00000615326	0	0	0	16	7	4	0.00	0.00	0.00	1.00	0.40	0.23	0.001	0.543333333333333	9.08569374839728	0.00248542922905312	1	FRG1HP	--
ENST00000470062	38	18	39	60	73	91	1.58	0.74	1.75	2.74	3.14	4.45	1.35666666666667	3.44333333333333	1.34373955459881	0.00249039303452554	0.02926571698954	PQBP1	--
ENST00000473620	157	143	124	54	97	36	10.55	9.81	9.14	4.07	6.87	2.92	9.83333333333333	4.62	-1.08978769699935	0.00250360042237162	0.029364344184701	PPDPF	--
ENST00000498177	16	25	7	2	0	0	1.03	1.69	0.52	0.17	0.00	0.00	1.08	0.0566666666666667	-4.25238716163429	0.00251141659563985	1	XPR1	--
ENST00000567819	139	147	120	55	80	75	1.12	1.20	1.06	0.50	0.68	0.72	1.12666666666667	0.633333333333333	-0.831023827951242	0.00256029593013871	0.0297986977209587	CAPN10-DT	--
ENST00000642256	521	446	308	595	790	519	9.73	8.47	6.29	12.43	15.49	11.55	8.16333333333333	13.1566666666667	0.68856374532913	0.00256506251902005	0.0297986977209587	UCA1	--
ENST00000455965	0	0	0	0	49	8	0.00	0.00	0.00	0.00	0.32	0.06	0.001	0.126666666666667	6.9848931076098	0.00257014380012846	1	ID2-AS1	--
ENST00000613492	9	11	6	0	0	0	0.51	0.70	0.39	0.00	0.00	0.00	0.533333333333333	0.001	-9.05889368905357	0.00272570522020874	1	TMC4	--
MSTRG.17393.4	720	403	602	300	417	337	1.70	0.97	1.56	0.80	1.04	0.95	1.41	0.93	-0.600392541290762	0.00273238332049121	0.0315024685664951	-	-
MSTRG.6672.1	178	106	142	193	232	227	1.70	1.04	1.49	2.07	2.33	2.59	1.41	2.33	0.724634792255487	0.00276090893397688	0.0317559851779029	-	-
ENST00000658884	21	34	25	47	84	67	0.80	1.31	1.05	2.00	3.35	3.03	1.05333333333333	2.79333333333333	1.40702568552225	0.00279009362232032	0.0318762978844834	LINC00659	--
ENST00000673878	60	39	54	92	93	89	1.96	1.29	1.91	3.35	3.17	3.46	1.72	3.32666666666667	0.951668749914008	0.00279094000169112	0.0318762978844834	MIR4435-2HG	--
ENST00000434839	110	70	66	263	168	97	1.24	0.80	0.81	3.31	1.98	1.29	0.95	2.19333333333333	1.20712566468314	0.00280249092014864	0.0319483964896944	XIST	--
MSTRG.15939.3	0	0	0	21	2	7	0.00	0.00	0.00	0.47	0.05	0.16	0.001	0.226666666666667	7.82442843541655	0.00286763426098742	1	-	-
ENST00000480992	181	180	186	74	89	121	6.26	6.35	7.04	2.89	3.23	5.00	6.55	3.70666666666667	-0.82137252442246	0.00291726798493601	0.0331948086569492	NOP56	--
ENST00000551631	20	9	15	2	0	1	0.04	0.02	0.03	0.00	0.00	0.00	0.03	0.001	-4.90689059560852	0.00291797058638874	1	SNHG14	--
ENST00000521214	17	35	0	0	0	0	0.15	0.32	0.00	0.00	0.00	0.00	0.156666666666667	0.001	-7.29155444584385	0.00291851780698517	1	SPIDR	--
ENST00000655278	0	0	0	18	31	0	0.00	0.00	0.00	0.21	0.35	0.00	0.001	0.186666666666667	7.54432051622381	0.00295424856209546	1	AC093627.5	--
ENST00000514370	29	0	16	76	145	46	0.98	0.00	0.61	2.88	5.12	1.86	0.53	3.28666666666667	2.63256088109356	0.00295697652343901	0.0335839847606229	OCLN	--
ENST00000593785	161	132	179	90	99	82	3.38	2.81	4.10	2.12	2.19	2.05	3.43	2.12	-0.694144311609613	0.00297136053527166	0.0336846243580332	NAPA	--
ENST00000606034	29	52	39	94	100	69	0.45	0.82	0.66	1.63	1.62	1.27	0.643333333333333	1.50666666666667	1.22772192514711	0.0030202616185632	0.0341754649566177	AL645608.7	--
ENST00000669058	92	92	95	42	34	52	1.96	2.00	2.21	1.00	0.77	1.32	2.05666666666667	1.03	-0.997663651245046	0.00308505171235719	0.0347795386204556	RAB30-DT	--
ENST00000568642	127	78	77	21	58	22	9.15	5.71	6.10	1.66	4.43	1.86	6.98666666666667	2.65	-1.39861195136573	0.00309607007310827	0.03483935678208	VPS35	--
ENST00000468913	0	0	0	7	4	14	0.00	0.00	0.00	0.42	0.25	0.88	0.001	0.516666666666667	9.01308999944045	0.00310458060538102	1	C1orf50	--
MSTRG.4647.6	8	9	6	17	45	28	0.37	0.40	0.28	0.88	2.16	1.53	0.35	1.52333333333333	2.12180483739194	0.00312741090461511	1	-	-
ENST00000469227	0	0	0	14	12	2	0.00	0.00	0.00	0.67	0.58	0.08	0.001	0.443333333333333	8.79224802966739	0.00312819902422529	1	LCP1	--
ENST00000641934	72	68	77	115	133	106	2.22	2.11	2.58	3.94	4.30	3.87	2.30333333333333	4.03666666666667	0.809441249306073	0.00312907908906541	0.0350082076638746	CASC19	--
ENST00000522190	127	98	109	167	176	149	5.77	4.54	5.42	8.51	8.41	8.07	5.24333333333333	8.33	0.667832230671018	0.00313403531471971	0.0350082076638746	AC090739.1	--
ENST00000641733	130	93	242	263	377	274	3.01	2.20	6.15	6.85	9.19	7.60	3.78666666666667	7.88	1.05726720067285	0.00318522641144558	0.0354296847992289	CASC19	--
MSTRG.1317.8	135	152	131	66	82	80	1.52	1.75	1.62	0.84	0.97	1.08	1.63	0.963333333333333	-0.758764972451555	0.00318814529173207	0.0354296847992289	-	-
ENST00000437833	107	103	98	63	52	36	1.91	1.87	1.91	1.26	0.97	0.76	1.89666666666667	0.996666666666667	-0.928283168108479	0.003241663481319	0.0358729179707385	AL592295.6	--
MSTRG.18848.1	352	238	286	340	445	435	1.74	1.20	1.55	1.89	2.31	2.57	1.49666666666667	2.25666666666667	0.592440388833849	0.00324673728805503	0.0358729179707385	-	-
ENST00000427447	214	235	176	99	112	134	0.75	0.84	0.68	0.39	0.42	0.56	0.756666666666667	0.456666666666667	-0.728516404330388	0.00329311554360298	0.0363195509953608	LINC00649	--
ENST00000586544	241	213	165	141	96	99	2.01	1.81	1.51	1.31	0.85	0.99	1.77666666666667	1.05	-0.7587837043719	0.00331273018100671	0.036469930277906	ILF3	--
MSTRG.11049.9	43	20	41	67	95	65	0.71	0.34	0.75	1.24	1.66	1.29	0.6	1.39666666666667	1.21895333736968	0.00335128279266264	0.0367121490064043	-	-
ENST00000475534	4	0	0	24	11	17	0.22	0.00	0.00	1.47	0.63	1.11	0.0733333333333333	1.07	3.86699786848501	0.00335198247241123	1	RRP1	--
ENST00000657915	100	95	80	137	142	161	1.15	1.11	1.00	1.76	1.71	2.20	1.08666666666667	1.89	0.798476770711147	0.00335880950083187	0.0367121490064043	TPM4	--
ENST00000456353	9	3	16	0	0	0	0.10	0.03	0.20	0.00	0.00	0.00	0.11	0.001	-6.78135971352466	0.00346144090555603	1	ZMIZ1-AS1	--
MSTRG.16219.1	181	122	162	221	229	213	1.73	1.19	1.69	2.37	2.30	2.43	1.53666666666667	2.36666666666667	0.623052273962705	0.00348582574821712	0.0378292726661498	-	-
ENST00000511569	9	13	9	0	1	0	0.30	0.43	0.33	0.00	0.04	0.00	0.353333333333333	0.0133333333333333	-4.7279204545632	0.00350492132978461	1	STARD4	--
ENST00000390159	23	0	27	0	0	0	0.41	0.00	0.52	0.00	0.00	0.00	0.31	0.001	-8.27612440527424	0.00353127860640889	1	C8orf44	--
ENST00000582866	80	104	88	42	33	47	0.96	1.27	1.16	0.56	0.42	0.67	1.13	0.55	-1.03881924889053	0.00353960676116771	0.0382767050290104	AC145207.5	--
ENST00000474321	20	0	30	0	0	0	1.05	0.00	1.71	0.00	0.00	0.00	0.92	0.001	-9.84549005094438	0.00355880998944022	1	TTC7A	--
ENST00000473991	116	62	39	172	122	162	6.35	3.45	2.31	10.49	6.99	10.55	4.03666666666667	9.34333333333333	1.21077287933816	0.00368561589951832	0.0395053978403554	PSMD2	--
ENST00000537085	0	7	0	34	44	13	0.00	0.45	0.00	2.27	2.74	0.94	0.15	1.98333333333333	3.72489276186563	0.00369013983648872	1	AC138969.1	--
ENST00000539740	0	7	0	34	44	13	0.00	0.45	0.00	2.27	2.74	0.94	0.15	1.98333333333333	3.72489276186563	0.00369013983648872	1	PKD1P4	--
ENST00000607611	109	82	66	161	127	143	1.85	1.42	1.23	3.07	2.27	2.90	1.5	2.74666666666667	0.872719335966183	0.00370424397435675	0.0395829014764799	AL136984.1	--
ENST00000663073	116	101	99	195	195	121	1.76	1.57	1.64	3.32	3.12	2.21	1.65666666666667	2.88333333333333	0.799454280961797	0.0037058266507739	0.0395829014764799	SNHG5	--
ENST00000567740	41	40	38	13	18	10	1.25	1.24	1.26	0.44	0.57	0.37	1.25	0.46	-1.44222232860507	0.00375782066676292	0.0400653854548831	BLOC1S6	--
MSTRG.11218.3	197	202	202	127	142	100	2.88	3.00	3.23	2.08	2.18	1.75	3.03666666666667	2.00333333333333	-0.600086063090869	0.00377668358495223	0.0400653854548831	-	-
ENST00000642872	71	67	52	115	107	100	1.24	1.19	1.00	2.24	1.95	2.08	1.14333333333333	2.09	0.870256866629231	0.00377710888571336	0.0400653854548831	CYTOR	--
MSTRG.15622.1	225	152	218	274	320	248	1.25	0.86	1.32	1.70	1.87	1.64	1.14333333333333	1.73666666666667	0.603074796105703	0.00377727441163433	0.0400653854548831	-	-
ENST00000666601	44	45	43	21	13	12	0.98	1.03	1.07	0.53	0.31	0.33	1.02666666666667	0.39	-1.3964218211115	0.00378824950482278	0.0400997387516412	AL445524.1	--
ENST00000592982	189	209	200	118	132	118	2.77	3.12	3.21	1.94	2.03	2.06	3.03333333333333	2.01	-0.593708543185972	0.0037936627741756	0.0400997387516412	CEBPA-DT	--
ENST00000677734	0	0	0	42	0	7	0.00	0.00	0.00	0.49	0.00	0.09	0.001	0.193333333333333	7.59494658929378	0.00380168088004422	1	LAMB1	--
ENST00000480213	26	34	31	51	101	59	0.83	1.11	1.09	1.83	3.40	2.26	1.01	2.49666666666667	1.3056479249858	0.00382231784829861	0.040332727606874	ILF2	--
ENST00000508257	16	10	9	47	37	23	0.63	0.40	0.38	2.02	1.50	1.06	0.47	1.52666666666667	1.69965243569815	0.00383940557015456	1	DCUN1D4	--
ENST00000337787	228	143	209	316	269	259	4.62	2.96	4.63	7.16	5.73	6.26	4.07	6.38333333333333	0.649281191824915	0.00385406286834518	0.0405974601624133	SMG1P1	--
ENST00000573645	67	86	80	31	37	38	4.22	5.51	5.57	2.18	2.48	2.88	5.1	2.51333333333333	-1.02089522431135	0.00387416697554173	0.0405988735117337	XPO6	--
MSTRG.2377.2	0	0	0	5	49	0	0.00	0.00	0.00	0.18	1.57	0.00	0.001	0.583333333333333	9.18817670599853	0.00388152526944537	1	-	-
ENST00000496966	0	0	0	19	26	0	0.00	0.00	0.00	0.82	1.01	0.00	0.001	0.61	9.25266543245025	0.00389368899781491	1	DOK1	--
ENST00000483944	6	9	9	0	0	0	0.18	0.28	0.28	0.00	0.00	0.00	0.246666666666667	0.001	-7.94641895979516	0.00389794598433801	1	SLC12A8	--
MSTRG.11797.1	194	161	171	54	112	99	1.89	1.60	1.82	0.59	1.15	1.15	1.77	0.963333333333333	-0.877642368303475	0.00390777824191596	0.0407410931580264	-	-
ENST00000652645	190	121	159	224	237	210	3.44	2.23	3.15	4.55	4.52	4.54	2.94	4.53666666666667	0.625816505946475	0.00395034912806972	0.0411146404984594	AC093725.2	--
ENST00000522397	0	0	0	7	13	4	0.00	0.00	0.00	0.31	0.53	0.18	0.001	0.34	8.4093909361377	0.00395124213360613	1	TCEA1	--
ENST00000481697	69	38	42	14	14	22	1.76	0.99	1.19	0.40	0.37	0.66	1.31333333333333	0.476666666666667	-1.46218048267798	0.00407407398314755	0.0421863789867859	FAM185A	--
MSTRG.17888.12	687	369	674	811	878	769	2.46	1.35	2.64	3.26	3.31	3.29	2.15	3.28666666666667	0.612288486067297	0.004182264051739	0.0432332685619596	-	-
ENST00000649706	0	0	0	43	6	0	0.00	0.00	0.00	2.79	0.38	0.00	0.001	1.05666666666667	10.0453046243056	0.00423188985264615	1	CDC73	--
ENST00000588475	39	82	32	120	120	115	0.90	1.92	0.82	3.11	2.91	3.17	1.21333333333333	3.06333333333333	1.33612641109034	0.00425810760968026	0.0438578503434464	FAM210A	--
MSTRG.1911.11	112	86	144	198	175	178	0.91	0.71	1.28	1.80	1.49	1.72	0.966666666666667	1.67	0.788757703180273	0.00426425729687879	0.0438578503434464	-	-
ENST00000648905	0	2	6	21	19	21	0.00	0.06	0.17	0.61	0.51	0.65	0.0766666666666667	0.59	2.94404359402598	0.00426428133252913	1	LUCAT1	--
ENST00000470412	95	88	60	150	117	160	3.11	2.93	2.16	5.47	4.03	6.21	2.73333333333333	5.23666666666667	0.937987365788753	0.00428362787626059	0.0439089855753165	SLCO4A1	--
ENST00000661147	12	11	3	0	0	0	0.37	0.35	0.11	0.00	0.00	0.00	0.276666666666667	0.001	-8.11200502551313	0.00429181540844063	1	SNHG26	--
ENST00000318426	224	273	209	113	120	157	2.62	3.25	2.68	1.49	1.48	2.18	2.85	1.71666666666667	-0.731351987702677	0.00430646373529113	0.0440689971837929	LINC01559	--
MSTRG.7982.12	459	226	386	593	489	513	8.81	4.42	8.10	12.76	9.87	11.74	7.11	11.4566666666667	0.68826588603173	0.00440404285869439	0.0448418320453707	-	-
ENST00000621084	50	40	39	16	18	15	2.24	1.82	1.91	0.80	0.85	0.80	1.99	0.816666666666667	-1.28494918226223	0.00441830841543515	0.0449121050428982	AL391095.3	--
ENST00000653069	0	29	16	0	0	0	0.00	0.96	0.55	0.00	0.00	0.00	0.503333333333333	0.001	-8.97537033349128	0.00443088109942548	1	JPX	--
ENST00000528122	29	17	26	5	8	3	1.63	0.96	1.58	0.32	0.46	0.20	1.39	0.326666666666667	-2.08919372932945	0.00450490547728449	1	PIDD1	--
ENST00000515403	20	9	11	0	2	0	0.18	0.08	0.11	0.00	0.02	0.00	0.123333333333333	0.00666666666666667	-4.20945336562894	0.00450764797602002	1	AC139491.2	--
MSTRG.20337.5	0	0	0	18	0	23	0.00	0.00	0.00	0.19	0.00	0.26	0.001	0.15	7.22881869049588	0.00452686044330266	1	-	-
ENST00000550030	11	36	0	0	0	0	0.44	1.43	0.00	0.00	0.00	0.00	0.623333333333333	0.001	-9.28386005405384	0.00452809946639871	1	CRADD	--
ENST00000465717	0	0	0	10	5	7	0.00	0.00	0.00	0.62	0.28	0.48	0.001	0.46	8.84549005094438	0.00457209422243836	1	GORAB	--
MSTRG.18534.1	162	109	135	79	87	62	2.06	1.41	1.88	1.13	1.16	0.94	1.78333333333333	1.07666666666667	-0.728004726594577	0.00460012968923934	0.0463324060902703	-	-
MSTRG.19178.16	339	339	305	660	439	381	0.48	0.49	0.47	1.05	0.66	0.65	0.48	0.786666666666667	0.71271804791953	0.004624460031648	0.0463976800683638	-	-
ENST00000513932	0	1	0	7	10	10	0.00	0.05	0.01	0.47	0.58	0.69	0.02	0.58	4.85798099512757	0.00463344357914358	1	IFT122	--
MSTRG.6634.1	44	47	30	13	8	16	1.62	1.76	1.21	0.54	0.31	0.70	1.53	0.516666666666667	-1.56622593813957	0.00467075146563738	0.0467765405401024	-	-
ENST00000489107	94	67	68	133	135	101	4.11	2.98	3.26	6.48	6.18	5.26	3.45	5.97333333333333	0.791939869670916	0.00470731287057911	0.0470654117994459	LURAP1L	--
ENST00000463709	263	174	257	96	176	106	11.63	7.83	12.44	4.79	8.20	5.61	10.6333333333333	6.2	-0.778253802656834	0.00473976545144181	0.0473123232215116	TM9SF2	--
ENST00000497036	157	140	137	81	99	80	0.81	0.74	0.77	0.47	0.54	0.49	0.773333333333333	0.5	-0.629162304631691	0.00480743947343065	0.0478312778930727	MAPK12	--
ENST00000536615	7	19	15	0	0	2	0.36	1.01	0.85	0.00	0.00	0.14	0.74	0.0466666666666667	-3.9870609442925	0.00482467616660674	1	OGFOD2	--
ENST00000661912	122	128	121	73	63	70	3.50	3.75	3.81	2.35	1.90	2.40	3.68666666666667	2.21666666666667	-0.733925139846154	0.00489010912547989	0.0484955700102469	MZF1-AS1	--
ENST00000651719	81	95	147	203	192	169	1.49	1.76	2.94	4.16	3.69	3.69	2.06333333333333	3.84666666666667	0.898631909431222	0.00493818727990926	0.0488189293825713	AC025442.2	--
ENST00000434917	100	80	116	59	14	15	2.74	2.23	3.48	1.80	0.40	0.50	2.81666666666667	0.9	-1.64599193411872	0.00493872428743179	0.0488189293825713	PHB	--
ENST00000462077	73	71	74	22	39	36	3.83	3.78	4.25	1.26	2.12	2.24	3.95333333333333	1.87333333333333	-1.07746197432508	0.0049718637610694	0.0490415198674207	FLRT3	--
ENST00000613361	46	33	36	77	71	64	0.53	0.39	0.46	1.00	0.86	0.88	0.46	0.913333333333333	0.989507626182357	0.00497732428233045	0.0490415198674207	AL035252.3	--
ENST00000461018	5	8	13	22	55	24	0.26	0.46	0.80	1.38	3.25	1.61	0.506666666666667	2.08	2.03747470541866	0.00503997596512385	1	CNN3	--
MSTRG.11799.1	298	207	250	118	177	160	4.05	2.87	3.72	1.80	2.53	2.59	3.54666666666667	2.30666666666667	-0.620654207864464	0.00509003166617044	0.0499818385577217	-	-
ENST00000485021	5	5	2	16	18	22	0.18	0.20	0.09	0.65	0.68	0.97	0.156666666666667	0.766666666666667	2.29090119926674	0.00511428314525564	1	BCAS2	--
ENST00000471559	331	250	197	83	189	123	13.13	10.08	8.54	3.70	7.87	5.83	10.5833333333333	5.8	-0.867669285810795	0.00514030733453049	0.0503222061529719	GORASP2	--
ENST00000336905	135	160	135	98	61	60	1.91	2.31	2.10	1.55	0.91	1.01	2.10666666666667	1.15666666666667	-0.86498889559884	0.00515197536217723	0.0503556053428188	LINC01123	--
ENST00000512940	24	27	22	7	6	6	1.34	1.57	1.39	0.42	0.33	0.38	1.43333333333333	0.376666666666667	-1.92801388717427	0.00519517628840869	1	ZNF608	--
ENST00000490192	21	31	32	66	62	53	0.76	1.14	1.26	2.68	2.38	2.31	1.05333333333333	2.45666666666667	1.22174006091797	0.00529506205268167	0.0515065126942672	TM9SF3	--
MSTRG.11437.7	29	25	37	7	11	9	1.07	0.93	1.49	0.30	0.41	0.41	1.16333333333333	0.373333333333333	-1.63972830415205	0.00532420580775098	1	-	-
MSTRG.14011.1	417	241	486	518	700	522	30.50	17.92	38.90	42.50	53.77	45.48	29.1066666666667	47.25	0.698964699726161	0.00534031129696877	0.051863946815625	-	-
ENST00000662156	24	20	0	0	0	0	0.25	0.22	0.00	0.00	0.00	0.00	0.156666666666667	0.001	-7.29155444584385	0.00535313647588859	1	LINC01278	--
ENST00000465443	66	43	81	94	130	122	0.85	0.56	1.15	1.37	1.77	1.88	0.853333333333333	1.67333333333333	0.97154355395077	0.00546520256425869	0.0529083657768472	PLK3	--
MSTRG.3776.16	199	126	171	230	251	216	1.26	0.81	1.19	1.64	1.67	1.63	1.08666666666667	1.64666666666667	0.599639077353599	0.0055000542643765	0.053161380282777	-	-
ENST00000659152	31	21	24	50	57	49	0.55	0.38	0.47	1.00	1.07	1.04	0.466666666666667	1.03666666666667	1.15148775318564	0.00556541418421012	0.053708008084648	AC239799.2	--
ENST00000439969	121	112	150	63	79	26	1.41	1.33	1.92	0.82	0.96	0.36	1.55333333333333	0.713333333333333	-1.12271915825313	0.00559546145072934	0.0539126688593969	C6orf223	--
ENST00000481908	61	56	42	90	90	97	0.55	0.52	0.42	0.92	0.86	1.05	0.496666666666667	0.943333333333333	0.925489722369719	0.00562002571965534	0.054063938271574	INTS6L	--
ENST00000468865	267	220	159	244	416	364	10.77	9.04	7.04	11.05	17.67	17.50	8.95	15.4066666666667	0.783595171594859	0.00568617656036127	0.0545282874868607	ELOVL1	--
ENST00000470490	39	9	0	0	0	0	2.13	0.48	0.00	0.00	0.00	0.00	0.87	0.001	-9.76487159073609	0.00571118701374195	1	PCNP	--
ENST00000354376	21	23	19	2	5	6	0.26	0.29	0.26	0.03	0.06	0.10	0.27	0.0633333333333333	-2.09192248944104	0.00576517218521295	1	C9orf163	--
ENST00000460184	0	28	33	1	1	0	0.00	1.42	1.83	0.08	0.05	0.00	1.08333333333333	0.0433333333333333	-4.64385618977472	0.00585551516677702	1	STYXL1	--
ENST00000610658	24	19	20	3	7	4	0.37	0.30	0.34	0.05	0.11	0.07	0.336666666666667	0.0766666666666667	-2.13464952669478	0.00585794787451177	1	AC006449.5	--
ENST00000659072	49	41	63	12	17	25	0.51	0.44	0.72	0.13	0.19	0.31	0.556666666666667	0.21	-1.40642436897414	0.00588381653871074	0.0563350032489746	AL033523.1	--
ENST00000475419	10	0	0	37	84	6	0.09	0.00	0.00	0.36	0.77	0.06	0.03	0.396666666666667	3.72489276186563	0.00591806717377193	1	DTL	--
MSTRG.9786.10	9	4	10	0	0	0	1.29	0.52	1.58	0.00	0.00	0.00	1.13	0.001	-10.1421070573025	0.00599476256909033	1	-	-
ENST00000618272	71	64	77	27	22	40	2.94	2.70	3.49	1.25	0.96	1.97	3.04333333333333	1.39333333333333	-1.12711191790334	0.00604968092441849	0.0575616286396699	AL161669.3	--
ENST00000470481	165	144	128	86	97	80	2.91	2.57	2.46	1.70	1.80	1.67	2.64666666666667	1.72333333333333	-0.618974726828028	0.00608728749908748	0.057829231241331	ANAPC16	--
ENST00000545093	6	11	3	18	42	24	0.26	0.50	0.17	0.92	2.01	1.29	0.31	1.40666666666667	2.18194037759916	0.00614391737060536	1	GOLT1B	--
ENST00000559858	0	0	0	0	8	32	0.00	0.00	0.00	0.00	0.10	0.45	0.001	0.183333333333333	7.51832530769086	0.0061444498848073	1	ZEB1	--
ENST00000618078	62	54	58	27	31	21	0.76	0.67	0.78	0.37	0.40	0.31	0.736666666666667	0.36	-1.03301505722796	0.00615356565377388	0.0583679578885955	CBX5	--
ENST00000613809	45	63	62	22	18	27	0.40	0.58	0.61	0.22	0.17	0.29	0.53	0.226666666666667	-1.22542011403401	0.00623542227661286	0.0589609929690882	AL139384.2	--
ENST00000648031	1	7	0	20	30	17	0.03	0.18	0.00	0.58	0.79	0.51	0.07	0.626666666666667	3.16227142889888	0.00624172809910059	1	LUCAT1	--
ENST00000628516	74	47	67	96	112	102	1.85	1.19	1.83	2.69	2.94	3.04	1.62333333333333	2.89	0.832110221139496	0.00627536794003695	0.0592468561397606	LINC00628	--
ENST00000484794	0	0	0	0	19	19	0.00	0.00	0.00	0.00	0.62	0.70	0.001	0.44	8.78135971352466	0.00635246370317602	1	NUTM2B-AS1	--
ENST00000519007	96	94	59	39	44	35	4.07	4.04	2.73	1.86	1.95	1.79	3.61333333333333	1.86666666666667	-0.952866024408901	0.00638023874740355	0.0599585148234426	DECR1	--
ENST00000611423	20	29	19	8	3	1	1.11	1.63	1.15	0.50	0.17	0.07	1.29666666666667	0.246666666666667	-2.39417297935724	0.00646746224222371	1	AC010331.1	--
ENST00000671566	117	69	103	165	152	133	1.09	0.66	1.06	1.73	1.49	1.48	0.936666666666667	1.56666666666667	0.742090626344076	0.00650799351265475	0.0610650037441251	FAM27C	--
ENST00000499137	171	133	154	72	92	100	1.66	1.32	1.64	0.78	0.93	1.15	1.54	0.953333333333333	-0.691877704637669	0.00656795455265936	0.0613444943593712	SOCS2-AS1	--
MSTRG.13336.1	360	188	334	444	451	381	1.93	1.03	1.96	2.67	2.54	2.44	1.64	2.55	0.636801432240774	0.00658488800543112	0.0614086115368875	-	-
ENST00000504520	119	102	144	185	228	149	1.38	1.21	1.84	2.40	2.79	2.06	1.47666666666667	2.41666666666667	0.710674296347277	0.0066011922906098	0.0614561444275953	THAP9-AS1	--
ENST00000490705	92	80	111	180	146	126	3.38	2.98	4.43	7.36	5.62	5.50	3.59666666666667	6.16	0.776269891928039	0.00661013784956592	0.0614561444275953	ARF1	--
ENST00000335648	65	57	83	33	36	26	0.82	0.73	1.15	0.46	0.48	0.39	0.9	0.443333333333333	-1.02153316154964	0.00666220802954277	0.0617856505603148	ZNF436-AS1	--
ENST00000665123	92	62	69	40	40	27	0.88	0.60	0.72	0.42	0.39	0.31	0.733333333333333	0.373333333333333	-0.974004791467056	0.00675431132024942	0.0623215502907734	KLRK1-AS1	--
ENST00000655204	31	9	29	2	4	6	0.94	0.28	0.96	0.07	0.14	0.23	0.726666666666667	0.146666666666667	-2.30875270613963	0.00685580061197807	1	LINC01004	--
ENST00000670506	68	66	53	97	120	91	1.04	1.02	0.89	1.66	1.92	1.65	0.983333333333333	1.74333333333333	0.826095991997736	0.00686948260772461	0.0631930232647246	JPX	--
ENST00000623047	123	68	85	47	51	39	0.66	0.37	0.50	0.28	0.29	0.25	0.51	0.273333333333333	-0.89983583807457	0.00688415887625349	0.0632019023534816	CU638689.4	--
ENST00000538387	80	82	115	233	239	90	2.91	3.06	4.58	9.52	9.15	3.92	3.51666666666667	7.53	1.09844127179854	0.00689117315380641	0.0632019023534816	CAPRIN2	--
ENST00000610253	22	21	28	90	39	47	0.18	0.17	0.25	0.82	0.33	0.46	0.2	0.536666666666667	1.4240262825061	0.00692518437423593	0.0633233875539205	NPAT	--
ENST00000484453	53	105	81	6	36	28	2.06	4.22	3.50	0.26	1.49	1.33	3.26	1.02666666666667	-1.66690411425733	0.00696293222061985	0.0634782116794626	RTKN	--
ENST00000660804	0	0	0	5	6	9	0.00	0.00	0.00	0.08	0.09	0.14	0.001	0.103333333333333	6.69116190455308	0.0069686613015687	1	COX10-AS1	--
ENST00000652072	56	46	69	83	111	103	0.78	0.65	1.04	1.29	1.62	1.70	0.823333333333333	1.53666666666667	0.900255708844664	0.00701451042295765	0.063596840450488	AL117329.1	--
MSTRG.11842.1	120	78	72	131	151	141	1.26	0.84	0.83	1.55	1.67	1.77	0.976666666666667	1.66333333333333	0.768139150915009	0.00702073214009675	0.063596840450488	-	-
ENST00000672728	52	50	44	5	20	0	2.22	2.17	2.03	0.23	0.90	0.00	2.14	0.376666666666667	-2.50625052470711	0.00702340637518622	0.063596840450488	ACP2	--
ENST00000658688	30	19	8	43	50	59	0.86	0.57	0.26	1.38	1.50	2.03	0.563333333333333	1.63666666666667	1.53869977803251	0.00702808172874715	0.063596840450488	LINC00659	--
ENST00000462198	12	3	8	28	23	28	0.49	0.11	0.37	1.27	0.99	1.39	0.323333333333333	1.21666666666667	1.91183981158026	0.00706770216711849	1	SMARCC1	--
ENST00000466538	44	39	33	72	85	57	2.50	2.25	2.07	4.55	5.08	3.83	2.27333333333333	4.48666666666667	0.980834765586148	0.00707482809368403	0.0638304386736374	CDC42BPA	--
MSTRG.7970.1	186	91	143	201	235	208	1.18	0.59	1.00	1.43	1.57	1.58	0.923333333333333	1.52666666666667	0.725461622047759	0.00712571304646002	0.0641945699709891	-	-
ENST00000647510	0	0	0	19	0	17	0.00	0.00	0.00	0.08	0.00	0.08	0.001	0.0533333333333333	5.73696559416621	0.00713916337361789	1	SPTBN2	--
ENST00000666534	0	2	49	0	0	0	0.00	0.02	0.45	0.00	0.00	0.00	0.156666666666667	0.001	-7.29155444584385	0.00718986364233455	1	ABCB7	--
ENST00000422847	34	0	10	0	0	0	0.51	0.00	0.16	0.00	0.00	0.00	0.223333333333333	0.001	-7.80305478462398	0.00721674422032872	1	LINC00857	--
ENST00000676604	552	362	3	0	0	8	3.69	2.46	0.02	0.00	0.00	0.07	2.05666666666667	0.0233333333333333	-6.46177175709182	0.0072540508785155	0.0651582567129102	DNMT1	--
ENST00000568709	21	19	19	4	2	6	0.82	0.76	0.81	0.17	0.09	0.26	0.796666666666667	0.173333333333333	-2.20042708983966	0.00731696386641425	1	MVD	--
ENST00000491528	107	80	98	53	51	51	5.30	4.04	5.32	2.94	2.64	3.00	4.88666666666667	2.86	-0.772835550634267	0.00731717920569182	0.0656286411404624	LPIN3	--
ENST00000435378	48	34	43	13	15	19	2.00	1.46	1.98	0.60	0.64	0.96	1.81333333333333	0.733333333333333	-1.30610312772568	0.00739732142312831	0.0662500196177086	DISP1	--
MSTRG.3030.2	342	144	327	442	435	412	2.50	1.07	2.62	3.63	3.34	3.59	2.06333333333333	3.52	0.770598520144191	0.00742260770404547	0.0663790093650635	-	-
ENST00000461729	10	6	3	17	25	29	0.42	0.26	0.14	0.80	1.10	1.45	0.273333333333333	1.11666666666667	2.03046528072706	0.00749868750509023	1	LAMC2	--
MSTRG.19040.6	15	24	47	80	64	72	0.21	0.35	0.72	1.25	0.94	1.21	0.426666666666667	1.13333333333333	1.4093909361377	0.0075004957336455	0.0669773403799471	-	-
ENST00000676450	14	25	19	6	2	3	0.11	0.20	0.17	0.05	0.02	0.03	0.16	0.0333333333333333	-2.2630344058338	0.00765797998712335	1	DANCR	--
MSTRG.17835.26	121	67	104	167	144	147	1.72	0.97	1.62	2.66	2.15	2.49	1.43666666666667	2.43333333333333	0.760208594678276	0.00766908118047742	0.0683826405259236	-	-
ENST00000379061	97	122	112	45	60	66	1.63	2.09	2.06	0.84	1.07	1.32	1.92666666666667	1.07666666666667	-0.839535327806752	0.00801662986230738	0.070962881756477	SARM1	--
ENST00000606008	41	28	40	68	72	59	0.68	0.47	0.72	1.26	1.25	1.16	0.623333333333333	1.22333333333333	0.972741792955573	0.00808421775072585	0.0713540435045976	AC124045.1	--
ENST00000641974	0	1	0	19	3	6	0.00	0.05	0.00	1.04	0.15	0.35	0.0166666666666667	0.513333333333333	4.94485844580753	0.00815673002007631	1	AL645728.2	--
ENST00000564211	29	25	47	13	8	10	0.31	0.27	0.54	0.15	0.09	0.13	0.373333333333333	0.123333333333333	-1.59790155642866	0.00816008880604481	1	AC023908.3	--
ENST00000501448	93	82	70	43	43	42	0.84	0.75	0.70	0.43	0.41	0.45	0.763333333333333	0.43	-0.827976532673689	0.00823329668221678	0.0724601391989036	AC005329.1	--
ENST00000463997	197	155	187	296	287	189	2.49	2.00	2.59	4.20	3.82	2.85	2.36	3.62333333333333	0.61853067494431	0.00828701456903519	0.0728187085725058	CAPN2	--
MSTRG.9722.13	182	113	232	280	290	249	1.31	0.83	1.83	2.27	2.20	2.14	1.32333333333333	2.20333333333333	0.735511264364735	0.0083098575449195	0.0728187085725058	-	-
MSTRG.8218.1	299	168	208	336	310	293	1.88	1.07	1.43	2.36	2.04	2.19	1.46	2.19666666666667	0.58934759540688	0.00832378706089238	0.072836122359229	-	-
ENST00000577181	4	4	3	20	12	17	0.26	0.25	0.22	1.27	0.71	1.14	0.243333333333333	1.04	2.09557765998223	0.00839454035815928	1	AC005323.1	--
ENST00000522817	48	27	35	14	9	14	0.31	0.18	0.25	0.10	0.06	0.11	0.246666666666667	0.09	-1.45456586346548	0.00847158923416247	1	OTUD6B-AS1	--
ENST00000544314	0	0	0	17	0	17	0.00	0.00	0.00	0.41	0.00	0.43	0.001	0.28	8.12928301694497	0.00858947100770313	1	ANAPC5	--
ENST00000476731	30	26	28	45	72	51	1.26	1.13	1.31	2.15	3.21	2.57	1.23333333333333	2.64333333333333	1.09979559518767	0.00869988484088859	0.0754773792952766	PLK3	--
ENST00000483501	12	6	6	17	34	27	0.73	0.40	0.42	1.19	2.25	2.05	0.516666666666667	1.83	1.82453793373096	0.00880024153807823	1	PADI1	--
ENST00000460804	63	88	113	136	188	138	0.66	0.94	1.30	1.60	2.07	1.73	0.966666666666667	1.8	0.896906507035896	0.00886358138439429	0.0764624934418965	SH2D5	--
ENST00000564748	28	22	22	7	9	4	0.29	0.23	0.25	0.08	0.10	0.05	0.256666666666667	0.0766666666666667	-1.74322458463789	0.00895077386822343	1	AC117382.2	--
ENST00000674663	40	29	19	64	64	51	0.83	0.61	0.43	1.49	1.40	1.26	0.623333333333333	1.38333333333333	1.15007306634665	0.00896705310397279	0.0770282491283522	GPSM2	--
ENST00000495539	0	0	0	7	4	8	0.00	0.00	0.00	0.35	0.17	0.44	0.001	0.32	8.32192809488736	0.00896808246156496	1	ACSL5	--
ENST00000650554	15	6	12	27	38	27	0.94	0.38	0.82	1.89	2.50	2.01	0.713333333333333	2.13333333333333	1.58046110848621	0.00896869439782159	1	LINC00511	--
ENST00000606343	23	30	32	82	50	51	0.23	0.31	0.35	0.92	0.52	0.61	0.296666666666667	0.683333333333333	1.20374666853905	0.00898721222713855	0.0770928373745682	AL365181.2	--
ENST00000531760	0	0	0	18	17	0	0.00	0.02	0.00	1.29	1.13	0.00	0.00666666666666667	0.806666666666667	6.9188632372746	0.00902348335779602	1	TAF10	--
ENST00000617777	4	3	3	11	17	18	0.05	0.04	0.04	0.16	0.22	0.27	0.0433333333333333	0.216666666666667	2.32192809488737	0.00904049653997747	1	LINC00598	--
ENST00000569852	34	83	60	88	158	139	0.30	0.75	0.58	0.88	1.47	1.47	0.543333333333333	1.27333333333333	1.22870067380467	0.00908283786731946	0.0776945696392446	AC093525.7	--
ENST00000562475	7	10	15	1	1	1	0.39	0.60	0.96	0.08	0.08	0.04	0.65	0.0666666666666667	-3.28540221886225	0.0091532831269114	1	RABEP2	--
ENST00000652922	0	21	15	0	0	0	0.00	0.25	0.20	0.00	0.00	0.00	0.15	0.001	-7.22881869049588	0.00915590333918631	1	LIFR-AS1	--
ENST00000589532	5	8	7	0	0	0	0.32	0.48	0.46	0.00	0.00	0.00	0.42	0.001	-8.71424551766612	0.00927087889538999	1	LSM7	--
ENST00000489094	187	216	232	326	280	282	2.65	3.12	3.60	5.18	4.16	4.76	3.12333333333333	4.7	0.589574209626971	0.0093689960590773	0.0798065739725035	GTF2IRD1	--
ENST00000485987	17	5	5	21	29	43	0.51	0.16	0.17	0.71	0.91	1.51	0.28	1.04333333333333	1.89770142415385	0.0093960099958879	1	LMO7	--
MSTRG.18835.1	158	89	164	198	226	200	2.30	1.32	2.61	3.23	3.45	3.47	2.07666666666667	3.38333333333333	0.704175659048533	0.00943044367932218	0.0802179581592552	-	-
ENST00000524495	81	87	92	51	48	22	4.64	5.10	5.80	3.28	2.87	1.50	5.18	2.55	-1.0224548508277	0.00946342451968678	0.0803863873893728	PPFIBP2	--
MSTRG.2930.4	4	5	0	22	23	11	0.14	0.19	0.00	0.95	0.94	0.52	0.11	0.803333333333333	2.86849521687151	0.00959052156226008	1	-	-
ENST00000496314	3	7	1	7	30	29	0.15	0.35	0.07	0.42	1.69	1.82	0.19	1.31	2.78549548809386	0.00970111295679498	1	TSC22D1	--
ENST00000563101	24	26	19	2	6	8	0.28	0.30	0.24	0.03	0.07	0.11	0.273333333333333	0.07	-1.96523458183932	0.00970869323110931	1	AC010491.1	--
ENST00000659225	46	30	34	10	19	10	1.22	0.81	0.98	0.30	0.53	0.32	1.00333333333333	0.383333333333333	-1.38812962581532	0.00977153092492845	1	AC127526.5	--
ENST00000673804	19	14	20	29	59	39	0.44	0.34	0.50	0.75	1.43	1.06	0.426666666666667	1.08	1.33985000288462	0.00980666081403022	0.0827258980702217	MIR4435-2HG	--
ENST00000419628	26	21	39	6	13	3	0.47	0.39	0.77	0.12	0.25	0.06	0.543333333333333	0.143333333333333	-1.92246339952898	0.00982700051415711	1	LINC01671	--
ENST00000623892	75	83	63	25	33	43	2.34	2.64	2.15	0.87	1.08	1.60	2.37666666666667	1.18333333333333	-1.00608305205185	0.00985809911844741	0.0830449537616171	CU638689.5	--
ENST00000671774	0	0	0	18	16	0	0.00	0.00	0.00	0.36	0.30	0.00	0.001	0.22	7.78135971352466	0.00991246196370521	1	APTX	--
MSTRG.16015.7	110	103	102	156	162	131	1.34	1.28	1.36	2.12	2.07	1.89	1.32666666666667	2.02666666666667	0.611302892899935	0.00991962424442399	0.0834479838161958	-	-
ENST00000653206	17	0	20	0	0	0	0.28	0.00	0.38	0.00	0.00	0.00	0.22	0.001	-7.78135971352466	0.00992630160846148	1	LINC01913	--
MSTRG.22198.1	119	50	94	142	162	136	1.92	0.82	1.65	2.55	2.73	2.60	1.46333333333333	2.62666666666667	0.843974689921023	0.00997079919562111	0.083694422124672	-	-
ENST00000675106	15	21	26	4	5	6	0.78	1.12	1.50	0.26	0.26	0.41	1.13333333333333	0.31	-1.87023212502967	0.00998298950313013	1	PMS2P1	--
MSTRG.10259.1	89	66	74	135	117	100	1.18	0.89	1.07	2.01	1.63	1.58	1.04666666666667	1.74	0.733285247678253	0.0099847913058082	0.083694422124672	-	-
ENST00000559598	17	42	36	4	14	6	0.29	0.74	0.68	0.07	0.26	0.12	0.57	0.15	-1.92599941855622	0.00999250963662626	1	CRNDE	--
ENST00000487330	13	6	14	38	27	27	0.66	0.31	0.76	2.16	1.45	1.64	0.576666666666667	1.75	1.60154538491676	0.0099930519777989	1	ZFAND5	--
ENST00000660718	0	0	0	16	18	0	0.00	0.00	0.00	0.26	0.27	0.00	0.001	0.176666666666667	7.46488604872941	0.0099985018731307	1	PPP1R26-AS1	--
ENST00000648796	12	4	10	0	0	1	0.32	0.12	0.28	0.00	0.01	0.02	0.24	0.01	-4.58496250072116	0.010005598360427	1	AL359715.2	--
ENST00000680519	0	0	0	0	15	18	0.00	0.00	0.00	0.00	0.14	0.19	0.001	0.11	6.78135971352466	0.0100497593553815	1	AMPD2	--
ENST00000661733	73	60	50	32	23	6	0.88	0.74	0.65	0.43	0.28	0.08	0.756666666666667	0.263333333333333	-1.52276773911381	0.0101513738457503	0.0844827710122417	SNHG11	--
ENST00000369605	0	0	16	42	35	67	0.00	0.00	0.60	1.63	1.27	2.75	0.2	1.88333333333333	3.23521646169403	0.0101534466555129	0.0844827710122417	SNHG5	--
ENST00000554373	0	0	0	9	0	24	0.00	0.00	0.00	0.37	0.00	1.04	0.001	0.47	8.876516946565	0.0101757521077233	1	HAUS4	--
ENST00000613236	9	6	7	25	22	20	0.41	0.28	0.35	1.28	1.06	1.09	0.346666666666667	1.14333333333333	1.72162504803171	0.0102225514684282	1	AC131159.2	--
ENST00000492786	22	22	28	35	59	65	1.21	1.28	1.70	2.23	3.49	4.34	1.39666666666667	3.35333333333333	1.26360815610617	0.0102257585812528	0.0849685307725627	RPLP0P2	--
ENST00000452010	0	0	4	13	16	14	0.00	0.00	0.09	0.29	0.34	0.34	0.03	0.323333333333333	3.42998784074481	0.0102539435718902	1	MYH16	--
ENST00000608770	49	35	37	15	19	15	0.95	0.69	0.79	0.33	0.39	0.35	0.81	0.356666666666667	-1.18334551720463	0.010256228375403	0.0851057644375275	AC004982.1	--
ENST00000626945	10	10	9	1	0	1	0.17	0.17	0.17	0.02	0.00	0.02	0.17	0.0133333333333333	-3.6724253419715	0.0103006689102401	1	JAKMIP2-AS1	--
ENST00000608574	27	36	29	12	12	6	0.30	0.41	0.35	0.15	0.14	0.08	0.353333333333333	0.123333333333333	-1.51846708893425	0.0103038173096184	1	TMEM167B-DT	--
ENST00000489277	601	293	476	235	362	156	12.08	6.00	10.49	5.29	7.65	3.75	9.52333333333333	5.56333333333333	-0.775517081573774	0.0104105416602626	0.086054191694384	DNAJC8	--
ENST00000606662	54	42	39	15	20	21	1.08	0.85	0.85	0.34	0.42	0.50	0.926666666666667	0.42	-1.14166114922359	0.0104320546203606	0.086054191694384	AC034236.2	--
ENST00000643509	112	62	103	134	150	147	2.91	1.66	2.95	3.92	4.11	4.57	2.50666666666667	4.2	0.74461916670964	0.0104438240362897	0.086054191694384	CYTOR	--
ENST00000562897	80	71	60	89	145	112	0.84	0.75	0.69	1.04	1.59	1.40	0.76	1.34333333333333	0.821746014363222	0.0104527329703866	0.086054191694384	AC104024.2	--
ENST00000645073	73	62	85	33	31	42	1.87	1.62	2.39	0.96	0.84	1.30	1.96	1.03333333333333	-0.923547939562131	0.0104587936942343	0.086054191694384	MFSD14C	--
ENST00000481952	93	73	76	47	46	37	3.77	3.02	3.39	2.13	1.95	1.82	3.39333333333333	1.96666666666667	-0.786950701826488	0.0104834012836411	0.086054191694384	BUB3	--
ENST00000678852	28	10	0	0	0	0	0.86	0.31	0.00	0.00	0.00	0.00	0.39	0.001	-8.60733031374961	0.010566031561005	1	NONO	--
ENST00000654794	128	128	118	75	82	70	1.30	1.32	1.31	0.85	0.87	0.84	1.31	0.853333333333333	-0.618385502258607	0.0106094553604607	0.0868582229579572	APTR	--
MSTRG.5670.34	127	85	111	148	171	144	2.52	1.72	2.41	3.29	3.56	3.40	2.21666666666667	3.41666666666667	0.624197664004256	0.0106098337602358	0.0868582229579572	-	-
ENST00000562073	173	143	121	181	234	198	9.44	7.99	7.26	11.10	13.47	12.89	8.23	12.4866666666667	0.601424063100267	0.0106657804295447	0.0871991887932884	ABHD2	--
ENST00000511730	23	23	16	40	45	47	0.93	0.97	0.74	1.83	1.95	2.32	0.88	2.03333333333333	1.20827131309179	0.0106906369911506	0.0872218726692116	TTC33	--
MSTRG.18850.1	198	122	199	216	283	250	1.16	0.73	1.28	1.42	1.74	1.75	1.05666666666667	1.63666666666667	0.631240184175284	0.0106971570350173	0.0872218726692116	-	-
ENST00000672207	9	14	1	0	0	0	0.14	0.21	0.02	0.00	0.00	0.00	0.123333333333333	0.001	-6.94641895979515	0.0109115251166886	1	DDR2	--
ENST00000608049	40	46	81	10	23	25	0.52	0.61	1.16	0.15	0.31	0.39	0.763333333333333	0.283333333333333	-1.42981285195924	0.0109481783986197	0.0888642583824382	ROCK1P1	--
ENST00000610681	81	44	96	32	40	26	0.61	0.34	0.80	0.27	0.32	0.24	0.583333333333333	0.276666666666667	-1.0761716804854	0.0112659905029034	0.0910083126850439	NUTM2B-AS1	--
ENST00000296031	2	0	0	12	8	9	0.13	0.00	0.00	0.73	0.47	0.57	0.0433333333333333	0.59	3.76716583194191	0.0112674200029544	1	CXCL2	--
ENST00000483734	80	70	125	45	51	16	1.03	0.92	1.77	0.65	0.69	0.25	1.24	0.53	-1.22627585582368	0.011282930480688	0.091024593917614	MSTO1	--
ENST00000665738	128	122	98	196	157	157	1.09	1.07	0.92	1.89	1.41	1.60	1.02666666666667	1.63333333333333	0.669851398307662	0.0113528832171892	0.0914660120254762	FGD5-AS1	--
ENST00000666750	98	78	67	46	48	26	4.10	3.32	3.05	2.14	2.11	1.28	3.49	1.84333333333333	-0.920910056696104	0.0114056169054231	0.0914818356241559	KLRK1-AS1	--
ENST00000479928	57	51	72	91	94	120	0.73	0.67	1.01	1.32	1.27	1.84	0.803333333333333	1.47666666666667	0.878273552325061	0.0114146051664179	0.0914818356241559	GDI2	--
ENST00000664462	5	4	11	0	0	0	0.10	0.09	0.26	0.00	0.00	0.00	0.15	0.001	-7.22881869049588	0.0114426804865078	1	TMEM161B-AS1	--
ENST00000485353	21	22	22	3	0	7	0.99	1.02	1.10	0.14	0.00	0.36	1.03666666666667	0.166666666666667	-2.63691458035588	0.0114463094529736	1	THADA	--
MSTRG.9983.4	36	37	40	167	56	53	0.45	0.48	0.55	2.35	0.74	0.79	0.493333333333333	1.29333333333333	1.39045947655817	0.0114474818153534	0.0915384728553507	-	-
ENST00000602192	47	39	32	17	18	12	1.17	0.99	0.87	0.47	0.47	0.35	1.01	0.43	-1.2319467280497	0.0114676863653809	0.0915463601341075	AL356740.1	--
MSTRG.20645.1	283	154	158	115	125	104	0.59	0.33	0.36	0.27	0.28	0.26	0.426666666666667	0.27	-0.660149997115376	0.0114979167763235	0.0916677051226101	-	-
ENST00000460417	0	0	0	14	0	17	0.00	0.00	0.00	0.75	0.00	0.94	0.001	0.563333333333333	9.13784503044839	0.0115217499911957	1	STK40	--
ENST00000665735	0	0	0	15	0	16	0.00	0.00	0.00	0.42	0.00	0.47	0.001	0.296666666666667	8.21269902513261	0.0115313863853974	1	SNHG17	--
ENST00000490081	187	208	134	117	88	96	5.74	6.52	4.52	4.04	2.84	3.53	5.59333333333333	3.47	-0.688772647140405	0.0115412227699989	0.0918928429167409	HDAC1	--
ENST00000671446	11	6	7	0	1	0	0.12	0.07	0.08	0.00	0.01	0.00	0.09	0.00333333333333333	-4.75488750216347	0.0116209094551486	1	TMCC1-AS1	--
ENST00000594629	19	19	20	6	0	3	1.05	1.09	1.25	0.36	0.00	0.21	1.13	0.19	-2.5722514489716	0.0116844049401976	1	ZNF814	--
ENST00000660597	144	138	163	91	80	96	0.84	0.82	1.04	0.59	0.49	0.67	0.9	0.583333333333333	-0.625604485218503	0.0117289986504452	0.0932661835320274	DUBR	--
ENST00000440490	18	8	10	24	42	30	1.13	0.51	0.69	1.71	2.86	2.27	0.776666666666667	2.28	1.55366637023162	0.0117329280953907	1	ADIRF-AS1	--
ENST00000483440	8	4	13	0	1	0	0.48	0.22	0.79	0.00	0.04	0.02	0.496666666666667	0.02	-4.63420601974101	0.0117523365848349	1	VEPH1	--
ENST00000465128	0	0	0	7	0	25	0.00	0.00	0.00	0.35	0.00	1.32	0.001	0.556666666666667	9.12066988664026	0.011826223521465	1	FAM122B	--
ENST00000659497	0	0	0	23	0	9	0.00	0.00	0.00	0.49	0.00	0.21	0.001	0.233333333333333	7.86624861111117	0.0118607883233328	1	LINC00847	--
ENST00000649467	2	0	6	2	41	33	0.04	0.00	0.15	0.05	0.93	0.83	0.0633333333333333	0.603333333333333	3.25191837363962	0.0118741860327429	1	LUCAT1	--
ENST00000489697	44	20	46	74	72	67	0.90	0.42	1.03	1.70	1.55	1.64	0.783333333333333	1.63	1.05717370838723	0.011923175562753	0.0946867809338941	RAI1	--
ENST00000492244	16	34	31	10	3	7	0.74	1.63	1.63	0.52	0.16	0.37	1.33333333333333	0.35	-1.9296106721086	0.0119544173289404	1	FDPS	--
ENST00000540906	47	45	60	108	81	75	0.83	0.81	1.15	2.13	1.50	1.57	0.93	1.73333333333333	0.898246501199264	0.0119880558908605	0.0948366127617535	AP003559.1	--
ENST00000426587	173	169	162	80	127	101	2.62	2.60	2.68	1.35	2.02	1.82	2.63333333333333	1.73	-0.606118114706583	0.0120042408676953	0.0948366127617535	STAG3L2	--
ENST00000433126	4	0	2	2	42	16	0.09	0.00	0.05	0.04	1.00	0.43	0.0466666666666667	0.49	3.39231742277876	0.0120290462386002	1	SLCO4A1-AS1	--
ENST00000649138	0	0	0	9	4	5	0.00	0.00	0.00	0.25	0.11	0.16	0.001	0.173333333333333	7.4374053123073	0.0120366948625101	1	LUCAT1	--
ENST00000655618	102	65	88	121	143	117	1.27	0.82	1.19	1.68	1.86	1.73	1.09333333333333	1.75666666666667	0.684107147019138	0.0120462605142303	0.0948694454666131	AL138828.1	--
ENST00000488117	116	95	77	160	161	115	0.78	0.65	0.57	1.20	1.13	0.92	0.666666666666667	1.08333333333333	0.700439718141087	0.0120550615242868	0.0948694454666131	C9orf72	--
ENST00000647895	79	82	97	42	45	50	0.73	0.77	0.98	0.43	0.43	0.55	0.826666666666667	0.47	-0.814644957988082	0.0120946620283084	0.0950584326168207	AL391684.1	--
ENST00000660649	32	55	20	7	14	11	0.27	0.48	0.18	0.07	0.13	0.11	0.31	0.103333333333333	-1.58496250072116	0.0121155558984982	1	UBA6-AS1	--
ENST00000658488	0	21	12	0	0	0	0.00	0.61	0.39	0.00	0.00	0.00	0.333333333333333	0.001	-8.38082178394093	0.0122146839329352	1	SNHG17	--
ENST00000520622	39	36	36	62	60	77	0.62	0.59	0.63	1.11	1.00	1.47	0.613333333333333	1.19333333333333	0.96025382120724	0.0122758568299582	0.0959945124350678	TPT1-AS1	--
MSTRG.15726.1	144	73	91	53	56	51	2.10	1.08	1.45	0.87	0.86	0.89	1.54333333333333	0.873333333333333	-0.821445381722783	0.0122767207246029	0.0959945124350678	-	-
ENST00000482794	104	120	101	148	175	150	4.53	5.35	4.83	7.23	8.01	7.81	4.90333333333333	7.68333333333333	0.647969504061871	0.012334559182079	0.0962000977640662	ATP11B	--
ENST00000494274	133	69	93	11	67	18	6.08	3.22	4.68	0.57	3.21	1.01	4.66	1.59666666666667	-1.54526679963925	0.0123634116067976	0.0962583311139155	RBM39	--
ENST00000472152	36	30	19	69	53	49	1.27	1.05	0.72	2.72	1.97	2.05	1.01333333333333	2.24666666666667	1.14867726773828	0.0124151402417326	0.0964585227188878	IFI44	--
ENST00000619161	11	4	9	23	27	22	0.35	0.11	0.30	0.82	0.88	0.81	0.253333333333333	0.836666666666667	1.72361604050719	0.0125057248836248	1	GNRHR2	--
ENST00000567327	82	72	87	48	48	31	0.69	0.62	0.80	0.45	0.43	0.31	0.703333333333333	0.396666666666667	-0.82628142539924	0.0125265472268927	0.0972002691308128	AC009962.1	--
ENST00000422749	4	6	9	0	0	0	0.11	0.15	0.27	0.00	0.00	0.00	0.176666666666667	0.001	-7.46488604872941	0.0125477824130301	1	DSCAM-AS1	--
ENST00000482829	206	204	176	139	135	80	3.48	3.50	3.25	2.63	2.39	1.62	3.41	2.21333333333333	-0.623550998398406	0.0126037230456872	0.0976748498801099	ASB3	--
ENST00000487881	3	4	2	7	31	12	0.17	0.23	0.12	0.45	1.85	0.81	0.173333333333333	1.03666666666667	2.58033105198952	0.0126336992739007	1	TSC22D1	--
ENST00000676786	16	8	11	31	30	27	0.21	0.11	0.16	0.45	0.41	0.42	0.16	0.426666666666667	1.41503749927884	0.0126835865691434	1	ST6GAL1	--
ENST00000657779	60	42	81	28	33	18	0.57	0.41	0.84	0.30	0.33	0.20	0.606666666666667	0.276666666666667	-1.13275520885177	0.012758535831754	0.0984916709697091	AL356124.1	--
ENST00000470278	6	8	19	0	2	0	0.22	0.29	0.69	0.00	0.08	0.00	0.4	0.0266666666666667	-3.90689059560852	0.012760571701085	1	CDC42SE1	--
MSTRG.8088.3	26	29	125	7	7	25	0.68	0.78	3.64	0.22	0.20	0.78	1.7	0.4	-2.08746284125034	0.0127737189272077	0.0984916709697091	-	-
ENST00000422519	53	47	40	23	13	21	0.62	0.56	0.51	0.30	0.16	0.29	0.563333333333333	0.25	-1.1720607457863	0.0128528152912925	0.0989045422654872	AL391095.1	--
MSTRG.20595.2	201	192	138	239	282	219	7.04	6.83	5.29	9.36	10.35	9.12	6.38666666666667	9.61	0.589473275758726	0.0128596986418317	0.0989045422654872	-	-
ENST00000399869	73	53	67	18	32	36	0.67	0.50	0.68	0.19	0.31	0.40	0.616666666666667	0.3	-1.03952836418664	0.0128877730857276	0.0989956272668173	AC116351.1	--
ENST00000668286	41	40	37	11	18	18	2.22	2.20	2.19	0.69	1.04	1.13	2.20333333333333	0.953333333333333	-1.2086351247293	0.0129560344871293	0.0993947853295617	AC124067.2	--
ENST00000578217	56	74	69	28	42	25	3.02	4.08	4.08	1.69	2.38	1.61	3.72666666666667	1.89333333333333	-0.976957353338512	0.0131413997274427	0.100563860649527	SLC46A1	--
ENST00000661014	5	4	10	14	24	30	0.18	0.15	0.39	0.56	0.90	1.27	0.24	0.91	1.92283213947754	0.0131656533438806	1	AL450322.2	--
ENST00000484819	96	51	77	27	49	27	2.93	1.58	2.57	0.93	1.58	0.97	2.36	1.16	-1.02466205423427	0.0131773859132426	0.100586829392824	UBAP2L	--
ENST00000662646	9	6	4	0	0	0	0.11	0.08	0.06	0.00	0.00	0.00	0.0833333333333333	0.001	-6.38082178394093	0.0132091134679239	1	AL160412.1	--
ENST00000491700	15	5	2	0	0	0	0.24	0.08	0.03	0.00	0.00	0.00	0.116666666666667	0.001	-6.86624861111118	0.0132168658264241	1	OLFML3	--
ENST00000628622	44	31	29	55	73	59	0.43	0.31	0.31	0.61	0.76	0.69	0.35	0.686666666666667	0.972255009517096	0.0134703014774241	0.102175445693252	LINC01348	--
ENST00000656330	115	91	87	49	71	37	1.50	1.21	1.24	0.71	0.97	0.57	1.31666666666667	0.75	-0.811927651847432	0.0134860196397881	0.102175445693252	RAB30-DT	--
ENST00000467029	41	17	29	4	13	7	2.25	0.97	1.76	0.27	0.76	0.47	1.66	0.5	-1.7311832415722	0.0135077745723246	1	MICOS10	--
ENST00000487143	0	0	0	0	12	18	0.00	0.00	0.00	0.00	0.19	0.32	0.001	0.17	7.4093909361377	0.0135596455021395	1	STK39	--
ENST00000580891	70	45	60	86	102	89	0.65	0.42	0.61	0.89	0.99	0.98	0.56	0.953333333333333	0.767553913999629	0.0135635549699696	0.102508205405012	AP005432.1	--
ENST00000651408	23	26	19	10	4	2	0.17	0.20	0.16	0.09	0.03	0.02	0.176666666666667	0.0466666666666667	-1.9205655325056	0.0136127818082223	1	AL157394.3	--
ENST00000489234	55	72	57	39	21	16	2.62	3.48	2.96	2.06	1.07	0.87	3.02	1.33333333333333	-1.17951105027151	0.0136199349172705	0.102806909728258	ZSWIM8	--
ENST00000492875	115	77	114	200	143	131	0.95	0.64	1.03	1.85	1.24	1.29	0.873333333333333	1.46	0.741364058063724	0.0137286248411568	0.103357566799392	AKNA	--
ENST00000668482	58	61	63	80	126	93	1.13	1.21	1.35	1.75	2.58	2.15	1.23	2.16	0.812372996824229	0.0137437262951806	0.103357566799392	SNHG17	--
ENST00000659898	29	41	25	67	57	61	0.84	1.21	0.81	2.22	1.76	2.13	0.953333333333333	2.03666666666667	1.09515723304034	0.0138687837889367	0.104169596463947	MIR17HG	--
ENST00000660689	24	10	17	4	4	3	0.29	0.12	0.22	0.06	0.05	0.04	0.21	0.05	-2.0703893278914	0.0138951072925866	1	ITGA9-AS1	--
MSTRG.13335.1	286	121	230	317	366	278	3.28	1.41	2.89	4.07	4.41	3.80	2.52666666666667	4.09333333333333	0.696040807199085	0.0140013172407941	0.10490667549337	-	-
ENST00000574866	32	20	36	69	62	43	1.63	1.05	1.96	3.89	3.30	2.57	1.54666666666667	3.25333333333333	1.07275634243531	0.0141069046478426	0.105511282442697	SRRM2	--
ENST00000467336	7	11	2	0	0	0	0.30	0.48	0.07	0.00	0.00	0.00	0.283333333333333	0.001	-8.14635653030391	0.0141646654834012	1	PCNX2	--
ENST00000663947	102	71	87	117	126	145	1.08	0.77	1.01	1.39	1.40	1.83	0.953333333333333	1.54	0.691877704637669	0.014263803606029	0.106480952500821	AC010359.3	--
ENST00000659843	0	0	0	11	0	18	0.00	0.00	0.00	0.10	0.00	0.17	0.001	0.09	6.49185309632967	0.0143275993896059	1	TTC28-AS1	--
ENST00000418368	12	0	21	0	0	0	0.24	0.00	0.45	0.00	0.00	0.00	0.23	0.001	-7.84549005094438	0.0143365660250453	1	LINC00680	--
ENST00000623970	48	60	47	6	0	21	0.70	0.88	0.74	0.10	0.00	0.37	0.773333333333333	0.156666666666667	-2.30339214344993	0.0144691396597589	0.107750040030366	ARRDC1-AS1	--
ENST00000665030	39	20	19	0	10	3	0.48	0.25	0.25	0.00	0.12	0.04	0.326666666666667	0.0533333333333333	-2.61470984411521	0.0144751687942561	1	PDC-AS1	--
MSTRG.370.12	202	66	301	18	60	99	1.37	0.46	2.24	0.14	0.43	0.80	1.35666666666667	0.456666666666667	-1.57085290130572	0.0146688416924365	0.108967652789882	-	-
ENST00000471120	19	0	14	0	0	0	0.90	0.00	0.72	0.00	0.00	0.00	0.54	0.001	-9.07681559705083	0.0147188944348571	1	BTBD3	--
ENST00000489458	11	0	2	26	14	34	0.45	0.00	0.10	1.20	0.60	1.63	0.183333333333333	1.14333333333333	2.64070505264815	0.0147416752882105	1	SGK1	--
ENST00000649757	137	117	171	196	181	302	0.84	0.73	1.14	1.34	1.16	2.20	0.903333333333333	1.56666666666667	0.794367905211132	0.0147506817606556	0.109312767993	XIST	--
ENST00000660014	0	0	0	14	16	0	0.00	0.00	0.00	0.19	0.20	0.00	0.001	0.13	7.02236781302845	0.0148655265807227	1	LINC01515	--
ENST00000654482	62	57	64	37	31	20	0.44	0.42	0.50	0.30	0.23	0.17	0.453333333333333	0.233333333333333	-0.958179824305374	0.0149036290854683	0.110178465202753	ZNF213-AS1	--
MSTRG.9723.1	73	62	74	130	106	89	1.50	1.30	1.67	3.00	2.28	2.18	1.49	2.48666666666667	0.738900799071922	0.0149379662634423	0.110298615303553	-	-
ENST00000649407	20	10	26	38	37	59	0.63	0.30	0.86	1.31	1.19	2.16	0.596666666666667	1.55333333333333	1.38037036739002	0.0151265317206432	0.11155588508368	LINC00511	--
ENST00000623136	3	5	7	19	17	18	0.03	0.05	0.08	0.22	0.19	0.22	0.0533333333333333	0.21	1.97727992349992	0.0151621763747327	1	KLHL30-AS1	--
ENST00000565479	18	14	0	0	0	0	0.66	0.53	0.00	0.00	0.00	0.00	0.396666666666667	0.001	-8.63178335747415	0.0151781886666411	1	YPEL3	--
ENST00000493455	3	2	0	12	20	6	0.09	0.07	0.00	0.43	0.67	0.23	0.0533333333333333	0.443333333333333	3.05528243550119	0.0151998485435833	1	HPS4	--
ENST00000583460	15	15	12	40	31	27	0.27	0.28	0.24	0.81	0.59	0.59	0.263333333333333	0.663333333333333	1.33284387236655	0.0153090984147211	1	LINC00511	--
ENST00000660864	40	31	53	18	18	4	0.38	0.30	0.56	0.19	0.18	0.05	0.413333333333333	0.14	-1.56187888760811	0.0153363254658767	0.112582504360672	AL353748.3	--
ENST00000463950	21	21	18	6	7	4	1.23	1.23	1.18	0.41	0.44	0.29	1.21333333333333	0.38	-1.67490462603395	0.0153596020894169	1	DMAP1	--
ENST00000655708	0	0	0	0	93	267	0.00	0.00	0.00	0.00	1.65	5.34	0.001	2.33	11.1861142395416	0.0153863339948512	0.112654563066744	UCA1	--
ENST00000552576	76	72	84	37	46	43	1.70	1.64	2.05	0.92	1.08	1.14	1.79666666666667	1.04666666666667	-0.779520713860877	0.0154414548957996	0.112922582025757	AC009779.2	--
ENST00000428289	22	21	22	4	8	7	0.20	0.19	0.22	0.04	0.08	0.08	0.203333333333333	0.0666666666666667	-1.60880924267552	0.0154698506353697	1	AC243772.2	--
MSTRG.9035.12	173	157	168	127	102	71	4.56	4.22	4.83	3.74	2.81	2.24	4.53666666666667	2.93	-0.630731996360592	0.0155597295919634	0.113651246444772	-	-
ENST00000470238	34	21	28	12	9	7	0.71	0.46	0.64	0.29	0.19	0.18	0.603333333333333	0.22	-1.45545176772475	0.0156504873051579	1	SCYL3	--
ENST00000596203	8	9	5	0	1	0	0.15	0.16	0.10	0.00	0.02	0.00	0.136666666666667	0.00666666666666667	-4.35755200461809	0.0156882261138069	1	LINC00664	--
ENST00000469490	17	18	27	0	7	0	0.66	0.70	1.13	0.00	0.30	0.00	0.83	0.1	-3.05311133645956	0.0157224840098849	1	MACF1	--
ENST00000534533	0	0	0	2	0	31	0.00	0.00	0.00	0.04	0.00	0.78	0.001	0.273333333333333	8.09451759878429	0.0157636509413402	1	CTSH	--
ENST00000417110	0	0	0	9	4	4	0.00	0.00	0.00	0.10	0.04	0.05	0.001	0.0633333333333333	5.98489310760979	0.0158098590797742	1	AC135050.1	--
ENST00000614356	41	32	29	8	11	17	0.46	0.37	0.36	0.10	0.13	0.23	0.396666666666667	0.153333333333333	-1.37125580725094	0.0158739651753938	1	LINC00842	--
ENST00000669835	51	43	25	64	93	65	1.51	1.30	0.81	2.15	2.91	2.30	1.20666666666667	2.45333333333333	1.0237160689738	0.0159421212724535	0.116305021101309	AC110611.2	--
ENST00000496972	26	0	8	0	0	0	0.36	0.00	0.12	0.00	0.00	0.00	0.16	0.001	-7.32192809488736	0.0159520848783878	1	DTNB	--
ENST00000440955	15	15	19	3	6	2	0.22	0.22	0.30	0.05	0.09	0.03	0.246666666666667	0.0566666666666667	-2.12199052437861	0.0159911278992254	1	PINCR	--
MSTRG.14089.1	114	75	96	175	130	123	0.76	0.51	0.70	1.31	0.91	0.98	0.656666666666667	1.06666666666667	0.69987627543099	0.0160038890645103	0.11661615221559	-	-
ENST00000461267	16	61	40	9	13	0	0.66	2.50	1.76	0.39	0.56	0.00	1.64	0.316666666666667	-2.37265889700829	0.0160450418851637	1	SLC25A1	--
ENST00000474431	229	191	148	95	131	122	11.46	9.71	8.11	5.32	6.87	7.25	9.76	6.48	-0.590887334678261	0.0160477083342977	0.116795910657377	NONO	--
ENST00000510401	0	0	0	0	29	4	0.00	0.00	0.00	0.00	1.82	0.28	0.001	0.7	9.45121111183233	0.0160745529874137	1	MYO10	--
ENST00000508785	203	98	104	228	246	161	6.76	3.31	3.81	8.53	8.61	6.41	4.62666666666667	7.85	0.762719491921883	0.0161498206279359	0.117259233344978	MACROH2A1	--
ENST00000449419	8	27	18	5	0	0	0.10	0.38	0.27	0.08	0.00	0.00	0.25	0.0266666666666667	-3.22881869049588	0.016207173065846	1	ENTPD1-AS1	--
ENST00000509882	57	40	68	68	123	101	3.20	2.30	4.19	4.27	7.32	6.81	3.23	6.13333333333333	0.925137195529293	0.0162108453633284	0.117562361320975	GRAMD2B	--
ENST00000264785	10	0	0	24	38	16	0.56	0.00	0.00	1.55	2.37	1.11	0.186666666666667	1.67666666666667	3.16705966774792	0.0162487574054231	1	WDR1	--
MSTRG.19681.4	352	162	210	182	100	75	1.26	0.59	0.82	0.73	0.37	0.32	0.89	0.473333333333333	-0.910948812182873	0.0163258830258181	0.118115730218819	-	-
ENST00000597309	0	0	0	4	9	4	0.00	0.00	0.00	0.33	0.74	0.36	0.001	0.476666666666667	8.8968369309446	0.0163901700246917	1	AC012313.1	--
ENST00000488412	39	43	24	13	11	15	1.48	1.63	1.00	0.56	0.45	0.68	1.37	0.563333333333333	-1.2821151473995	0.0164653495706014	1	GALT	--
ENST00000477264	15	29	42	11	9	4	0.22	0.44	0.69	0.19	0.14	0.08	0.45	0.136666666666667	-1.71926359243274	0.0165411824317548	1	CLSTN1	--
ENST00000671033	0	0	0	0	19	10	0.00	0.00	0.00	0.00	0.22	0.12	0.001	0.113333333333333	6.82442843541654	0.0165573647966968	1	LINC01278	--
ENST00000634994	37	67	66	14	26	28	0.60	1.10	1.17	0.26	0.45	0.55	0.956666666666667	0.42	-1.18762700317577	0.0166112286683707	0.119612613516402	AC060780.1	--
ENST00000165086	2	4	3	14	13	13	0.11	0.31	0.22	1.11	0.97	1.10	0.213333333333333	1.06	2.31288295528436	0.0166294405200503	1	NPIPB4	--
ENST00000374211	15	18	18	43	33	35	0.70	0.86	0.93	2.26	1.61	1.92	0.83	1.93	1.21741760592116	0.0166545980581585	0.119758266488363	CRYBG2	--
ENST00000487656	7	7	9	21	27	18	0.72	0.74	1.02	2.40	2.83	2.14	0.826666666666667	2.45666666666667	1.5713244987082	0.0167035870207584	1	MACF1	--
ENST00000601500	22	24	35	1	12	6	0.11	0.11	0.18	0.01	0.06	0.03	0.133333333333333	0.0333333333333333	-2	0.0167284535291216	1	AC010478.1	--
ENST00000642961	44	64	31	9	28	5	1.20	1.79	0.92	0.27	0.82	0.15	1.30333333333333	0.413333333333333	-1.65682848692047	0.0167332490226121	0.120065983281072	TECR	--
ENST00000304425	150	182	153	85	96	111	1.78	2.21	1.99	1.13	1.21	1.57	1.99333333333333	1.30333333333333	-0.612976876890754	0.0168304488273911	0.120564842916589	MIR31HG	--
ENST00000660745	11	15	13	1	1	4	0.22	0.31	0.28	0.02	0.02	0.10	0.27	0.0466666666666667	-2.53249508082702	0.0168382345135412	1	AL033381.3	--
MSTRG.13025.6	166	130	162	226	293	154	4.82	3.83	5.13	7.36	8.94	5.33	4.59333333333333	7.21	0.650457777257688	0.0168442695696821	0.120564842916589	-	-
ENST00000604157	98	126	113	75	67	39	1.05	1.38	1.33	0.90	0.76	0.50	1.25333333333333	0.72	-0.799701349514165	0.0168970331759269	0.12067330836063	MIR4453HG	--
ENST00000598100	14	19	8	1	3	3	0.67	0.92	0.42	0.05	0.15	0.17	0.67	0.123333333333333	-2.44159832554998	0.0169407085922883	1	RPL12P25	--
MSTRG.14136.5	19	9	20	27	57	34	0.55	0.26	0.62	0.86	1.70	1.16	0.476666666666667	1.24	1.37928747432964	0.0169448379698658	0.12086217522576	-	-
ENST00000519801	6	9	3	0	0	0	0.18	0.32	0.09	0.00	0.00	0.00	0.196666666666667	0.001	-7.61960864352805	0.0169711832114441	1	BAALC-AS1	--
ENST00000680630	0	57	0	0	0	0	0.00	0.30	0.00	0.00	0.00	0.00	0.1	0.001	-6.64385618977472	0.0169794541478057	1	ALS2	--
ENST00000604397	91	56	54	106	120	90	3.67	2.30	2.38	4.81	5.11	4.36	2.78333333333333	4.76	0.774147876667687	0.0170710836380756	0.121308301243271	AC092683.1	--
MSTRG.16682.1	62	58	40	94	79	92	0.99	0.95	0.70	1.69	1.33	1.76	0.88	1.59333333333333	0.856472688622292	0.0171180235224349	0.121398634259686	-	-
ENST00000590479	15	6	1	0	0	0	0.89	0.38	0.05	0.00	0.00	0.00	0.44	0.001	-8.78135971352466	0.0171718560741819	1	MAPKAPK5-AS1	--
ENST00000485073	18	6	12	47	23	28	0.97	0.33	0.68	2.77	1.27	1.73	0.66	1.92333333333333	1.54307088856587	0.0171907557267575	1	DNAJC11	--
ENST00000664123	19	12	0	0	0	0	0.32	0.21	0.00	0.00	0.00	0.00	0.176666666666667	0.001	-7.46488604872941	0.0172500408778787	1	FTX	--
ENST00000567278	83	66	57	93	135	94	0.50	0.41	0.38	0.63	0.86	0.68	0.43	0.723333333333333	0.750323977021225	0.0172793694216177	0.1221168877201	COTL1	--
ENST00000630447	11	5	6	0	1	0	0.11	0.05	0.07	0.00	0.01	0.00	0.0766666666666667	0.00333333333333333	-4.52356195605701	0.0173134585932326	1	LINC02204	--
ENST00000484014	0	0	0	0	0	52	0.00	0.00	0.00	0.00	0.00	1.08	0.001	0.36	8.49185309632968	0.0173991044107797	1	SLC27A3	--
ENST00000656495	72	56	66	42	30	24	0.44	0.35	0.44	0.29	0.20	0.18	0.41	0.223333333333333	-0.87642531488147	0.0174166029681797	0.122802152026507	PRANCR	--
ENST00000511010	14	14	16	3	4	3	0.24	0.24	0.30	0.06	0.07	0.06	0.26	0.0633333333333333	-2.03747470541866	0.0174608250526649	1	AC006160.1	--
ENST00000591632	22	0	10	0	0	0	1.17	0.00	0.59	0.00	0.00	0.00	0.586666666666667	0.001	-9.1963972128035	0.017467551445419	1	ZCCHC2	--
ENST00000416560	49	62	69	19	30	33	1.11	1.44	1.70	0.48	0.72	0.90	1.41666666666667	0.7	-1.01707351335895	0.0175700304126977	0.123740895481574	TP53TG1	--
ENST00000468380	46	35	58	20	26	13	1.20	0.93	1.65	0.57	0.70	0.40	1.26	0.556666666666667	-1.17853813174702	0.0176280506926557	0.124006322000585	LINC00888	--
MSTRG.20251.2	6	6	6	23	14	20	0.37	0.38	0.40	1.59	0.91	1.47	0.383333333333333	1.32333333333333	1.78750514619858	0.0178559872161102	1	-	-
ENST00000656398	5	6	6	0	0	0	0.07	0.11	0.10	0.00	0.00	0.00	0.0933333333333333	0.001	-6.54432051622381	0.0178676643669545	1	AC009275.1	--
ENST00000486132	125	116	102	56	69	76	1.69	1.59	1.51	0.84	0.98	1.23	1.59666666666667	1.01666666666667	-0.65121641328593	0.017917779601117	0.125542326892496	HECTD3	--
ENST00000399886	29	18	6	0	5	0	1.60	0.98	0.35	0.00	0.30	0.00	0.976666666666667	0.1	-3.28786625881373	0.0179880450904637	1	DHRS4-AS1	--
ENST00000496328	1	3	2	10	9	15	0.06	0.14	0.13	0.55	0.45	0.84	0.11	0.613333333333333	2.47916783669856	0.0180433631229145	1	ACSL5	--
ENST00000475358	46	45	67	99	91	75	3.07	3.05	4.89	7.41	6.37	5.96	3.67	6.58	0.842307520892029	0.018058520276984	0.126161414856043	MYOF	--
ENST00000442114	92	107	51	24	37	48	0.96	1.13	0.58	0.28	0.40	0.59	0.89	0.423333333333333	-1.07201124491539	0.0181663046792458	0.126518046956196	C6orf223	--
ENST00000460870	16	16	18	46	37	27	0.68	0.71	0.84	2.19	1.68	1.35	0.743333333333333	1.74	1.22700609664958	0.0181718001530788	0.126518046956196	PLXNA2	--
ENST00000662201	6	0	0	18	20	11	0.15	0.00	0.00	0.49	0.50	0.32	0.05	0.436666666666667	3.12653240592893	0.0181996541825119	1	AC007405.3	--
ENST00000668991	0	0	58	0	0	0	0.00	0.00	0.67	0.00	0.00	0.00	0.223333333333333	0.001	-7.80305478462398	0.018294065500284	1	LRP8	--
ENST00000472034	5	5	7	0	0	0	0.22	0.22	0.35	0.00	0.00	0.00	0.263333333333333	0.001	-8.04074634234331	0.0183197505600931	1	LMNB1	--
ENST00000463089	22	14	17	48	31	35	0.79	0.51	0.67	1.91	1.15	1.49	0.656666666666667	1.51666666666667	1.20767091562968	0.0183385038233064	0.127258759107518	TIAL1	--
ENST00000515349	73	51	63	93	107	84	1.12	0.80	1.06	1.60	1.73	1.54	0.993333333333334	1.62333333333333	0.708609441620177	0.0183528575773464	0.127258759107518	LHFPL2	--
ENST00000531864	9	11	12	2	2	0	0.17	0.21	0.26	0.03	0.05	0.00	0.213333333333333	0.0266666666666667	-3	0.0183809464822438	1	ZNF720	--
MSTRG.6204.10	154	190	173	85	84	126	3.92	4.90	4.80	2.42	2.24	3.82	4.54	2.82666666666667	-0.68359053344887	0.018412134484391	0.127463800477072	-	-
ENST00000490530	10	5	23	0	3	0	0.42	0.20	1.00	0.00	0.11	0.00	0.54	0.0366666666666667	-3.88041838424733	0.0184469085264448	1	MTM1	--
ENST00000468041	22	10	10	25	42	35	0.77	0.36	0.39	0.98	1.53	1.42	0.506666666666667	1.31	1.37045798881502	0.018610741687502	1	RUSC2	--
ENST00000638592	9	15	11	40	18	38	0.13	0.22	0.17	0.63	0.27	0.65	0.173333333333333	0.516666666666667	1.57568468713315	0.0186647559657168	1	LINC00174	--
ENST00000488648	104	113	115	60	76	64	4.65	5.15	5.61	3.02	3.55	3.39	5.13666666666667	3.32	-0.629649214446706	0.0187388759048332	0.129431941272455	SKIV2L	--
ENST00000670157	133	126	122	84	38	72	3.19	3.09	3.21	2.26	0.96	2.06	3.16333333333333	1.76	-0.845870157662654	0.0188053914637817	0.129744437259734	IGFL2-AS1	--
ENST00000493646	260	134	152	99	88	118	9.32	4.89	5.95	3.98	3.33	5.04	6.72	4.11666666666667	-0.706984597027875	0.0189303529676132	0.130459008756467	MRPL43	--
ENST00000646494	0	0	0	0	0	50	0.00	0.00	0.00	0.00	0.00	1.63	0.001	0.543333333333333	9.08569374839728	0.0190627427427243	1	UCA1	--
ENST00000635660	0	1	1	5	7	12	0.00	0.05	0.06	0.28	0.37	0.72	0.0366666666666667	0.456666666666667	3.63860046432323	0.019076431589345	1	AL359834.1	--
ENST00000648411	0	0	0	0	56	0	0.00	0.00	0.00	0.00	1.02	0.00	0.001	0.34	8.4093909361377	0.0191975919996151	1	LINC00511	--
ENST00000659032	0	54	0	0	0	0	0.00	0.83	0.00	0.00	0.00	0.00	0.276666666666667	0.001	-8.11200502551313	0.0192407549492635	1	LINC01234	--
ENST00000475947	128	176	150	89	112	65	3.38	4.74	4.33	2.65	3.10	2.05	4.15	2.6	-0.674599713205833	0.0192707463929269	0.132654946106616	SNHG29	--
MSTRG.14827.2	11	29	10	2	4	4	0.53	1.42	0.53	0.11	0.20	0.23	0.826666666666667	0.18	-2.19930880822341	0.0193010026868961	1	-	-
ENST00000625113	12	10	13	3	2	1	0.22	0.19	0.26	0.06	0.04	0.02	0.223333333333333	0.04	-2.48112668973661	0.0194240495933662	1	AL049557.1	--
ENST00000553309	0	0	0	5	25	0	0.00	0.00	0.00	0.17	0.81	0.00	0.001	0.326666666666667	8.35167543828142	0.0194384160317217	1	ATXN3	--
ENST00000468176	0	0	0	3	7	6	0.00	0.00	0.00	0.15	0.29	0.31	0.001	0.25	7.96578428466209	0.0194847749613993	1	TLE6	--
ENST00000563843	53	32	38	16	18	19	1.26	0.78	0.99	0.43	0.45	0.54	1.01	0.473333333333333	-1.09342686396827	0.0195185476735239	0.133907336626347	PAN3-AS1	--
ENST00000588370	11	6	0	39	19	21	0.60	0.32	0.00	2.41	1.11	1.38	0.306666666666667	1.63333333333333	2.41307598294555	0.0195519614575178	1	PTPRH	--
ENST00000675624	62	0	0	0	0	0	4.58	0.00	0.00	0.00	0.00	0.00	1.52666666666667	0.001	-10.5761693822632	0.0195956718551351	1	HSPB1	--
ENST00000500682	30	17	28	6	8	10	0.34	0.19	0.35	0.07	0.09	0.14	0.293333333333333	0.1	-1.55254102302878	0.019624132779672	1	KLRK1-AS1	--
ENST00000498053	28	18	20	3	3	10	1.51	0.97	1.18	0.20	0.16	0.64	1.22	0.333333333333333	-1.87184364850932	0.0196354273536688	1	LRRFIP1	--
ENST00000649145	0	0	0	11	3	3	0.00	0.00	0.00	0.54	0.14	0.16	0.001	0.28	8.12928301694497	0.0196742286729305	1	FOXP1	--
ENST00000462159	34	32	49	21	14	9	0.27	0.27	0.43	0.19	0.12	0.09	0.323333333333333	0.133333333333333	-1.27798474729977	0.0197247007084236	0.135017900808839	SASS6	--
ENST00000472057	161	154	136	67	61	113	7.11	6.92	6.61	3.31	2.84	5.97	6.88	4.04	-0.768053271950303	0.0198167971643259	0.135450943172014	AP1B1	--
ENST00000673736	15	5	5	19	27	28	0.21	0.07	0.08	0.29	0.39	0.46	0.12	0.38	1.66296501272243	0.0199629505645327	1	COL13A1	--
ENST00000480055	55	24	62	91	88	78	1.76	0.79	2.17	3.23	2.93	2.97	1.57333333333333	3.04333333333333	0.951828000622382	0.0199654390247919	0.135637843768445	SMURF1	--
ENST00000379278	0	12	16	0	0	0	0.00	0.26	0.37	0.00	0.00	0.00	0.21	0.001	-7.71424551766612	0.0199673869190986	1	GFOD1	--
MSTRG.19788.5	159	434	232	48	26	0	0.57	1.57	0.91	0.19	0.10	0.00	1.01666666666667	0.0966666666666667	-3.39468443732268	0.0199747120534668	0.135637843768445	-	-
ENST00000624576	5	9	16	0	0	2	0.07	0.14	0.25	0.00	0.00	0.04	0.153333333333333	0.0133333333333333	-3.52356195605701	0.0199761937471012	1	CU633906.2	--
ENST00000578646	69	56	24	9	26	17	0.68	0.56	0.26	0.10	0.26	0.20	0.5	0.186666666666667	-1.42146376843827	0.0199931827427172	0.135637843768445	MIB1	--
ENST00000535774	6	10	2	0	0	0	0.39	0.65	0.15	0.00	0.00	0.00	0.396666666666667	0.001	-8.63178335747415	0.0200217550882595	1	ADIPOR2	--
ENST00000484945	72	36	63	94	110	78	1.03	0.52	1.00	1.52	1.66	1.33	0.85	1.50333333333333	0.82263018639652	0.0200330865977031	0.135757550177101	FAM86DP	--
ENST00000664148	0	0	0	15	0	11	0.00	0.00	0.00	0.36	0.00	0.27	0.001	0.21	7.71424551766612	0.0200722242134583	1	SLC2A1-AS1	--
ENST00000542691	164	206	206	82	119	136	3.61	4.62	4.95	2.03	2.75	3.57	4.39333333333333	2.78333333333333	-0.658502267646638	0.0201529530615556	0.136385259581345	ITFG1	--
ENST00000603840	18	20	28	2	11	3	0.59	0.66	1.01	0.08	0.39	0.11	0.753333333333333	0.193333333333333	-1.96219796728762	0.0201650762762713	1	ZSWIM8	--
ENST00000673843	16	5	15	42	23	31	0.74	0.22	0.72	2.14	1.09	1.66	0.56	1.63	1.54137323217347	0.0201688897702821	1	MIR4435-2HG	--
ENST00000576738	119	156	127	53	25	91	0.73	0.97	0.85	0.36	0.16	0.66	0.85	0.393333333333333	-1.11171038749702	0.0201704384558736	0.136385259581345	LINC01979	--
ENST00000505851	384	275	394	92	190	264	17.27	12.60	19.40	4.67	9.00	14.15	16.4233333333333	9.27333333333333	-0.824587051769942	0.020266503711446	0.136883063273653	WDR1	--
ENST00000555837	69	89	50	39	36	26	3.20	4.23	2.58	2.03	1.78	1.44	3.33666666666667	1.75	-0.93105264628251	0.0205102626881176	0.138122714087661	CDKN3	--
ENST00000472233	7	7	3	0	0	0	0.34	0.38	0.17	0.00	0.00	0.00	0.296666666666667	0.001	-8.21269902513261	0.0206260551923018	1	AL162258.1	--
ENST00000668169	0	0	1	0	13	18	0.00	0.00	0.02	0.00	0.32	0.49	0.00666666666666667	0.27	5.33985000288462	0.02069108160486	1	AC092279.1	--
ENST00000378736	7	2	9	0	0	0	0.57	0.15	0.78	0.00	0.00	0.00	0.5	0.001	-8.96578428466209	0.020717679709897	1	ATAD3B	--
ENST00000652903	0	0	0	11	16	0	0.00	0.00	0.00	0.14	0.18	0.00	0.001	0.106666666666667	6.73696559416621	0.0207665174642274	1	AL391684.1	--
ENST00000483132	35	28	25	55	49	53	1.84	1.52	1.47	3.25	2.72	3.37	1.61	3.11333333333333	0.951399360873888	0.0207676109036764	0.139649017531998	FHL3	--
ENST00000649502	7	7	6	0	0	1	0.12	0.13	0.11	0.00	0.00	0.02	0.12	0.00666666666666667	-4.16992500144231	0.0208070618150685	1	TCAF2P1	--
ENST00000465917	0	2	0	8	7	11	0.00	0.07	0.00	0.30	0.27	0.46	0.0233333333333333	0.343333333333333	3.87914560512561	0.0208260963254718	1	PSD4	--
ENST00000464469	5	10	13	0	2	0	0.41	0.83	1.13	0.00	0.20	0.00	0.79	0.0666666666666667	-3.5668151540109	0.0208502574021935	1	ZNF28	--
ENST00000625013	7	6	7	0	0	1	0.03	0.03	0.03	0.00	0.00	0.01	0.03	0.00333333333333333	-3.16992500144231	0.0208876929198318	1	LINC00472	--
ENST00000667299	21	15	24	6	6	6	0.19	0.14	0.24	0.06	0.06	0.07	0.19	0.0633333333333333	-1.58496250072116	0.021025227387694	1	LINC01707	--
ENST00000490404	10	14	8	0	2	2	0.39	0.54	0.34	0.00	0.06	0.09	0.423333333333333	0.05	-3.08179409116365	0.0210414182638936	1	PFKFB4	--
ENST00000645111	18	11	0	0	0	0	0.14	0.09	0.00	0.00	0.00	0.00	0.0766666666666667	0.001	-6.26052755022322	0.021074396899194	1	EPB41	--
ENST00000521254	3	0	29	0	0	0	0.18	0.00	2.05	0.00	0.00	0.00	0.743333333333333	0.001	-9.53786549408651	0.0211201365101023	1	BNIP3L	--
MSTRG.7718.23	60	0	0	0	0	0	0.46	0.00	0.00	0.00	0.00	0.00	0.153333333333333	0.001	-7.26052755022322	0.0211220318670816	1	-	-
ENST00000547182	6	3	8	0	0	0	0.27	0.13	0.39	0.00	0.00	0.00	0.263333333333333	0.001	-8.04074634234331	0.0211771139605405	1	MCRS1	--
ENST00000641121	2	7	3	11	17	22	0.03	0.11	0.04	0.18	0.27	0.39	0.06	0.28	2.22239242133645	0.0215319772661521	1	OR2A20P	--
ENST00000539254	1	0	2	3	11	15	0.08	0.00	0.09	0.18	0.65	0.99	0.0566666666666667	0.606666666666667	3.42033179894836	0.0216406827935276	1	CELF1	--
ENST00000535472	13	15	0	0	0	0	0.41	0.48	0.00	0.00	0.00	0.00	0.296666666666667	0.001	-8.21269902513261	0.021654505612305	1	ANAPC5	--
ENST00000474991	10	11	4	22	27	22	0.49	0.58	0.23	1.24	1.43	1.32	0.433333333333333	1.33	1.61787712319389	0.0216966244356145	1	S100A16	--
ENST00000613729	97	95	96	123	149	130	1.61	1.59	1.74	2.27	2.60	2.56	1.64666666666667	2.47666666666667	0.588851168953918	0.0217280251836313	0.144513877420902	RBBP6	--
ENST00000489645	9	17	26	56	71	20	0.48	0.90	1.52	3.28	3.93	1.24	0.966666666666667	2.81666666666667	1.54289844115461	0.0217538453347901	0.144527998580484	FKBP15	--
ENST00000570269	92	100	44	126	135	141	0.19	0.22	0.10	0.30	0.30	0.36	0.17	0.32	0.912537158749661	0.0218041109918926	0.144704323111592	AC093010.2	--
ENST00000479589	145	91	81	53	65	59	5.51	3.52	3.36	2.26	2.59	2.69	4.13	2.51333333333333	-0.716539758871939	0.0218560247514133	0.144843028680896	NENF	--
ENST00000482455	0	120	157	0	0	0	0.00	6.06	8.50	0.00	0.00	0.00	4.85333333333333	0.001	-12.2447602343649	0.0218725085120683	0.144843028680896	CALM3	--
ENST00000674816	0	6	11	16	51	22	0.00	0.05	0.12	0.17	0.50	0.25	0.0566666666666667	0.306666666666667	2.43609911480667	0.0219045176226235	1	LARGE1	--
ENST00000470581	12	15	17	0	1	5	0.69	0.93	1.14	0.03	0.06	0.38	0.92	0.156666666666667	-2.55393560510053	0.0219727716210123	1	SEMA3C	--
ENST00000375206	20	2	22	0	0	3	0.10	0.01	0.13	0.00	0.00	0.02	0.08	0.00666666666666667	-3.58496250072116	0.0219829631054038	1	SUGT1P4-STRA6LP-CCDC180	--
ENST00000654131	0	0	0	13	0	12	0.00	0.00	0.00	0.51	0.00	0.47	0.001	0.326666666666667	8.35167543828142	0.0221135378064638	1	LINC00963	--
MSTRG.4870.2	0	0	0	0	16	10	0.00	0.00	0.00	0.00	0.43	0.28	0.001	0.236666666666667	7.88671271367089	0.0221359710490285	1	-	-
ENST00000445442	34	40	31	17	15	12	0.43	0.51	0.43	0.24	0.20	0.18	0.456666666666667	0.206666666666667	-1.14383577257365	0.0221431692938255	1	AL606970.1	--
ENST00000652846	0	0	0	11	6	1	0.00	0.00	0.00	0.36	0.19	0.02	0.001	0.19	7.56985560833095	0.0221662973892141	1	MIR29B2CHG	--
ENST00000619523	52	42	44	22	25	20	2.03	1.67	1.88	0.96	1.02	0.93	1.86	0.97	-0.939245968920904	0.0222005410442262	0.146170699201563	AC245041.1	--
ENST00000614369	199	119	200	33	30	127	1.86	1.13	2.05	0.35	0.29	1.42	1.68	0.686666666666667	-1.2907793963167	0.0222115097862571	0.146170699201563	PHLDB1	--
ENST00000417327	64	70	89	30	49	37	1.36	1.52	2.05	0.72	1.10	0.92	1.64333333333333	0.913333333333333	-0.847411753417383	0.0222143549679599	0.146170699201563	NDUFA6-DT	--
ENST00000472013	104	159	168	82	100	39	2.08	3.23	3.66	1.82	2.09	0.91	2.99	1.60666666666667	-0.896074838689297	0.0222167958943841	0.146170699201563	PPCS	--
ENST00000476309	0	0	0	4	11	2	0.00	0.02	0.00	0.18	0.52	0.13	0.00666666666666667	0.276666666666667	5.37503943134693	0.0223342549639592	1	AGTRAP	--
ENST00000487892	10	4	4	23	19	15	0.62	0.25	0.27	1.51	1.22	1.09	0.38	1.27333333333333	1.744538813871	0.0223925327085804	1	TXN	--
ENST00000546951	0	0	0	6	4	5	0.00	0.00	0.00	0.36	0.24	0.36	0.001	0.32	8.32192809488736	0.022414739224486	1	VEZT	--
ENST00000518185	3	0	1	5	18	9	0.16	0.00	0.08	0.32	0.98	0.57	0.08	0.623333333333333	2.96193195916648	0.0224292501533312	1	GFPT2	--
ENST00000418546	0	3	4	9	20	13	0.00	0.20	0.23	0.58	1.16	0.85	0.143333333333333	0.863333333333333	2.59054353298446	0.0224902830434201	1	AC016831.1	--
MSTRG.8022.11	204	93	112	133	281	277	1.39	0.65	0.84	1.02	2.02	2.26	0.96	1.76666666666667	0.879923548008252	0.0225788630054316	0.14807364029046	-	-
ENST00000485189	50	21	35	18	12	6	2.03	0.88	1.55	0.84	0.49	0.29	1.48666666666667	0.54	-1.46104989703568	0.0226725701238577	1	DPH7	--
ENST00000603309	44	63	52	20	23	30	1.53	2.24	1.97	0.79	0.83	1.24	1.91333333333333	0.953333333333333	-1.0050355898973	0.022684476219157	0.148287910461563	ZSWIM8	--
ENST00000467675	5	5	6	0	0	0	0.20	0.21	0.28	0.00	0.00	0.00	0.23	0.001	-7.84549005094438	0.0227095539467174	1	OAT	--
ENST00000648217	95	129	77	16	31	68	0.84	1.17	0.74	0.16	0.29	0.72	0.916666666666667	0.39	-1.23292308882862	0.0227724804361668	0.148544768107146	BX890604.1	--
ENST00000505215	16	11	18	4	4	3	1.74	1.22	2.13	0.49	0.46	0.39	1.69666666666667	0.446666666666667	-1.92543265561792	0.0228975041916553	1	MIR302CHG	--
ENST00000534956	0	0	0	4	4	7	0.00	0.00	0.00	0.22	0.24	0.43	0.001	0.296666666666667	8.21269902513261	0.0229352967872572	1	HMBS	--
ENST00000653990	6	5	5	0	0	0	0.15	0.13	0.15	0.00	0.00	0.00	0.143333333333333	0.001	-7.1632303488683	0.0229874076122953	1	PVT1	--
ENST00000484449	0	8	0	39	1	59	0.00	0.46	0.00	2.35	0.07	3.74	0.153333333333333	2.05333333333333	3.74322458463789	0.0230729376811558	1	PPP1R10	--
ENST00000667119	89	85	102	143	119	136	0.88	0.87	1.11	1.59	1.25	1.62	0.953333333333333	1.48666666666667	0.641028563141919	0.0232184472844056	0.150969413632825	SNHG15	--
ENST00000523411	1	1	0	6	6	10	0.05	0.05	0.00	0.34	0.32	0.60	0.0333333333333333	0.42	3.65535182861256	0.023230781607405	1	AC092818.1	--
MSTRG.42.4	36	37	22	85	95	30	1.27	1.33	0.86	3.35	3.49	1.27	1.15333333333333	2.70333333333333	1.22892987658055	0.0233321778746659	0.151491691995961	-	-
ENST00000659690	5	0	0	19	13	9	0.10	0.00	0.00	0.41	0.25	0.20	0.0333333333333333	0.286666666666667	3.10433665981474	0.0233486785794438	1	LINC00963	--
ENST00000651726	8	4	8	0	1	0	0.14	0.07	0.15	0.00	0.02	0.00	0.12	0.00666666666666667	-4.16992500144231	0.0234328952190672	1	AC110992.1	--
ENST00000663050	0	3	0	12	10	9	0.00	0.05	0.00	0.21	0.16	0.17	0.0166666666666667	0.18	3.4329594072761	0.0234754730443992	1	AC005753.3	--
ENST00000661604	11	24	23	0	7	0	0.13	0.28	0.28	0.00	0.08	0.00	0.23	0.0266666666666667	-3.10852445677817	0.0235070983802554	1	AC079922.2	--
ENST00000521122	74	52	77	97	107	99	1.51	1.09	1.73	2.22	2.30	2.41	1.44333333333333	2.31	0.678488327410492	0.0235535308032439	0.15233614461186	PVT1	--
ENST00000507318	3	2	4	7	13	20	0.03	0.02	0.05	0.08	0.14	0.25	0.0333333333333333	0.156666666666667	2.23266075679028	0.0235664666801337	1	SH3TC2-DT	--
ENST00000661878	4	7	5	15	26	13	0.14	0.25	0.19	0.58	0.94	0.54	0.193333333333333	0.686666666666667	1.82851953205565	0.0236853493064859	1	AL354953.1	--
ENST00000530778	80	64	54	28	44	31	1.46	1.20	1.07	0.57	0.84	0.68	1.24333333333333	0.696666666666667	-0.835672688174351	0.0236887736956894	0.152886593407418	RNF139-AS1	--
ENST00000495994	212	55	131	67	61	53	1.23	0.33	0.83	0.44	0.37	0.36	0.796666666666667	0.39	-1.03050208839734	0.0237334974030406	0.153013319937785	CACHD1	--
ENST00000492552	0	0	0	0	51	0	0.00	0.00	0.00	0.00	0.87	0.00	0.001	0.29	8.17990909001493	0.0237680561951125	1	NR1D2	--
ENST00000540843	36	46	49	0	18	0	0.59	0.76	0.88	0.00	0.30	0.00	0.743333333333333	0.1	-2.89400930431179	0.0237733773513747	1	NUMA1	--
ENST00000667137	0	0	0	48	0	0	0.00	0.00	0.00	0.79	0.00	0.00	0.001	0.263333333333333	8.04074634234331	0.023876137140884	1	GARS1-DT	--
MSTRG.13239.3	239	204	279	94	163	173	0.89	0.77	1.13	0.39	0.63	0.76	0.93	0.593333333333333	-0.648387880862791	0.0238814846756787	0.153715632717716	-	-
ENST00000425884	22	29	24	6	10	10	0.94	1.29	1.14	0.27	0.47	0.51	1.12333333333333	0.416666666666667	-1.43082049651977	0.023899298148401	1	WARS2-AS1	--
ENST00000313737	2	2	3	9	10	14	0.04	0.04	0.07	0.21	0.22	0.35	0.05	0.26	2.37851162325373	0.0239031133308459	1	FLJ13224	--
ENST00000428940	61	46	31	28	13	13	0.64	0.49	0.36	0.33	0.14	0.16	0.496666666666667	0.21	-1.24188859696225	0.02391602450515	0.153715632717716	AL731569.1	--
MSTRG.3718.3	165	117	181	96	115	75	1.67	1.21	2.01	1.09	1.22	0.91	1.63	1.07333333333333	-0.602773776837621	0.0239180415558472	0.153715632717716	-	-
ENST00000603199	0	0	0	3	6	6	0.00	0.00	0.00	0.05	0.10	0.12	0.001	0.09	6.49185309632967	0.0239818697220864	1	AC016727.1	--
ENST00000649541	22	19	29	4	11	7	0.13	0.11	0.19	0.03	0.07	0.05	0.143333333333333	0.05	-1.51937415909358	0.0240002144516136	1	FIRRE	--
ENST00000602507	146	71	123	156	189	156	2.67	1.32	2.47	3.21	3.64	3.41	2.15333333333333	3.42	0.667424660913131	0.0240095794218415	0.154141499888222	MIR222HG	--
ENST00000651387	0	0	0	0	169	73	0.00	0.00	0.00	0.00	1.88	0.93	0.001	0.936666666666667	9.87139191438713	0.0241004379309187	0.154394874026751	ERCC5	--
ENST00000612722	28	38	20	4	15	8	0.12	0.16	0.09	0.02	0.07	0.04	0.123333333333333	0.0433333333333333	-1.50901364748786	0.0241156270951394	1	FLJ16779	--
ENST00000655907	104	72	106	50	69	36	1.93	1.36	2.15	1.04	1.34	0.79	1.81333333333333	1.05666666666667	-0.779123811110925	0.0241302672208592	0.154394874026751	AL023806.4	--
ENST00000495707	0	0	0	0	0	45	0.00	0.00	0.00	0.00	0.00	0.36	0.001	0.12	6.90689059560852	0.0242160327702286	1	XRCC2	--
ENST00000650633	7	4	5	0	0	0	0.47	0.28	0.34	0.00	0.00	0.00	0.363333333333333	0.001	-8.50514991894313	0.0244034537225156	1	LRPAP1	--
ENST00000501830	19	13	21	6	5	4	0.62	0.45	0.76	0.23	0.18	0.14	0.61	0.183333333333333	-1.73434012475939	0.0246108933221793	1	AC091057.2	--
ENST00000636651	132	118	104	125	197	196	2.41	2.18	2.07	2.56	3.77	4.26	2.22	3.53	0.669108506921074	0.0247409575379023	0.157346298251998	AL133318.1	--
ENST00000420424	8	13	6	24	19	32	0.11	0.18	0.09	0.38	0.29	0.56	0.126666666666667	0.41	1.69458699189565	0.0248120580224669	1	NUTM2A-AS1	--
ENST00000510382	52	56	81	28	42	21	1.37	1.50	2.33	0.82	1.16	0.66	1.73333333333333	0.88	-0.977973693669998	0.0248637378611189	0.157962434598921	ANK3	--
ENST00000496360	117	64	120	209	133	136	1.80	1.01	2.03	3.63	2.16	2.51	1.61333333333333	2.76666666666667	0.778104288959697	0.0249716474415912	0.158350803275166	MACF1	--
MSTRG.8933.1	76	82	83	112	114	124	1.19	1.31	1.42	1.96	1.87	2.31	1.30666666666667	2.04666666666667	0.64738500125497	0.0250077150533599	0.158350803275166	-	-
ENST00000559798	64	71	60	111	92	93	1.57	1.78	1.62	3.06	2.38	2.73	1.65666666666667	2.72333333333333	0.717090226583393	0.0250157590118842	0.158350803275166	GLCE	--
ENST00000657242	40	44	30	14	23	10	0.60	0.66	0.49	0.24	0.36	0.18	0.583333333333333	0.26	-1.16580889297008	0.0252906793189411	0.15969814990473	FIRRE	--
ENST00000487325	168	246	175	136	133	88	6.25	9.27	7.12	5.65	5.18	3.90	7.54666666666667	4.91	-0.620116527796034	0.0253067631469242	0.15969814990473	RAB25	--
ENST00000619086	18	33	35	51	77	47	0.28	0.52	0.59	0.88	1.25	0.86	0.463333333333333	0.996666666666667	1.1050606014746	0.0253800303644143	0.159895198472443	AC023157.2	--
ENST00000641642	53	57	63	104	124	62	1.54	1.70	2.01	3.38	3.78	2.14	1.75	3.1	0.824913293441909	0.0254039100376779	0.159895198472443	CASC19	--
ENST00000466697	7	17	4	0	2	0	0.49	1.22	0.30	0.00	0.11	0.00	0.67	0.0366666666666667	-4.19162007254163	0.0255678920968192	1	OTUD3	--
ENST00000482426	167	160	114	89	104	35	5.97	5.84	4.45	3.59	3.92	1.49	5.42	3	-0.853330350857991	0.0256475389613594	0.161096127832473	ROR1	--
ENST00000653956	14	0	13	0	0	0	0.12	0.00	0.12	0.00	0.00	0.00	0.08	0.001	-6.32192809488736	0.0258639179983168	1	ERVK13-1	--
ENST00000647757	194	332	171	478	718	173	0.93	1.63	0.90	2.58	3.64	0.99	1.15333333333333	2.40333333333333	1.0592272216041	0.0258986686216669	0.162172463987214	KDM5B	--
ENST00000454752	6	1	6	14	21	14	0.08	0.01	0.09	0.22	0.30	0.23	0.06	0.25	2.05889368905357	0.0259241095907519	1	AL356966.1	--
ENST00000559946	6	8	4	22	18	15	0.12	0.16	0.09	0.50	0.38	0.36	0.123333333333333	0.413333333333333	1.74474294475793	0.025942968140056	1	LINC02323	--
ENST00000439795	9	3	8	1	0	0	0.37	0.12	0.36	0.05	0.00	0.00	0.283333333333333	0.0166666666666667	-4.08746284125033	0.0261214078291677	1	LINC02794	--
ENST00000645708	0	0	0	87	0	122	0.00	0.00	0.00	2.52	0.00	3.77	0.001	2.09666666666667	11.0338818010455	0.0261406241043204	0.163352117225666	UCA1	--
ENST00000473039	6	12	5	26	17	25	0.04	0.08	0.04	0.19	0.12	0.20	0.0533333333333333	0.17	1.6724253419715	0.0262321658544511	1	DENND1A	--
ENST00000619432	17	18	10	54	25	29	1.57	1.70	1.01	5.60	2.43	3.20	1.42666666666667	3.74333333333333	1.39167522599945	0.026286884458416	0.163880459934424	AC015912.3	--
ENST00000463409	18	38	83	83	87	162	0.98	2.04	4.83	4.93	4.88	10.28	2.61666666666667	6.69666666666667	1.3557130049543	0.0263322683283063	0.163880459934424	COMMD3-BMI1	--
ENST00000289032	75	44	68	104	98	84	1.02	0.61	1.02	1.59	1.41	1.37	0.883333333333333	1.45666666666667	0.721640920050041	0.0263326530145492	0.163880459934424	ZNF782	--
MSTRG.18321.8	22	22	26	0	9	6	0.84	0.84	1.10	0.00	0.36	0.27	0.926666666666667	0.21	-2.14166114922359	0.0263518976714358	1	-	-
ENST00000433571	0	0	0	3	8	4	0.00	0.00	0.00	0.15	0.44	0.24	0.001	0.276666666666667	8.11200502551313	0.0264065208137073	1	NCOA7	--
ENST00000455629	39	18	34	13	13	7	1.32	0.63	1.26	0.48	0.47	0.30	1.07	0.416666666666667	-1.36064520246021	0.0264205367764336	1	CCDC144B	--
MSTRG.21780.1	65	38	46	85	80	70	1.17	0.70	0.91	1.72	1.52	1.51	0.926666666666667	1.58333333333333	0.772842630494799	0.0264399538224505	0.164380508015418	-	-
ENST00000411907	17	20	10	0	0	5	0.95	1.15	0.60	0.00	0.00	0.31	0.9	0.103333333333333	-3.12261928666396	0.0264555577860705	1	TANGO2	--
ENST00000556464	1	19	12	32	48	37	0.03	1.05	0.67	1.88	2.68	2.33	0.583333333333333	2.29666666666667	1.97714906087197	0.0264953629534525	1	CDK2	--
ENST00000563601	35	27	19	6	14	8	0.43	0.34	0.26	0.08	0.18	0.12	0.343333333333333	0.126666666666667	-1.43857301373963	0.0265273842733925	1	STAM-AS1	--
ENST00000624872	82	85	53	3	29	36	0.81	0.86	0.58	0.03	0.30	0.43	0.75	0.253333333333333	-1.56585367777345	0.0267676651225536	0.165944268946147	CU639417.5	--
ENST00000460956	26	23	15	34	43	51	1.29	1.18	0.83	1.95	2.29	3.10	1.1	2.44666666666667	1.1533140385974	0.0267731038929348	0.165944268946147	KMT5C	--
ENST00000497363	19	26	21	9	6	7	1.07	1.49	1.30	0.57	0.35	0.47	1.28666666666667	0.463333333333333	-1.47351596454458	0.0267847875497745	1	LAMA5	--
ENST00000492125	91	101	91	132	149	117	6.78	7.65	7.42	10.99	11.65	10.43	7.28333333333333	11.0233333333333	0.59788976580315	0.0268730998752518	0.166226202980893	KLF6	--
ENST00000464011	3	0	1	4	17	10	0.15	0.00	0.08	0.24	1.04	0.69	0.0766666666666667	0.656666666666667	3.09848986339936	0.0269757672689778	1	TFRC	--
ENST00000595673	125	131	121	45	101	66	13.26	14.15	14.03	5.30	11.22	8.34	13.8133333333333	8.28666666666667	-0.737197706634065	0.0269856043337052	0.166752989697333	IGFL2-AS1	--
ENST00000602760	47	60	40	20	29	21	0.98	1.27	0.91	0.47	0.63	0.52	1.05333333333333	0.54	-0.963930745292473	0.0270708564827305	0.166800672127918	AC110769.2	--
ENST00000586852	20	39	35	48	93	53	0.97	1.87	1.80	2.55	4.63	2.97	1.54666666666667	3.38333333333333	1.12928301694496	0.0270727853668598	0.166800672127918	PTPRH	--
ENST00000539506	103	85	102	66	53	55	1.05	0.89	1.14	0.75	0.57	0.67	1.02666666666667	0.663333333333333	-0.630161920151258	0.0271456998721261	0.167065210413822	SFSWAP	--
MSTRG.18627.1	0	0	0	0	48	0	0.00	0.00	0.00	0.00	0.73	0.00	0.001	0.243333333333333	7.92679015304622	0.0272033674187642	1	-	-
ENST00000636624	8	9	10	1	2	1	0.15	0.18	0.21	0.02	0.04	0.02	0.18	0.0266666666666667	-2.75488750216347	0.0272678619935928	1	AL022100.1	--
ENST00000470059	41	74	58	16	38	22	1.31	2.39	2.01	0.57	1.28	0.82	1.90333333333333	0.89	-1.09665100367529	0.0273019136876377	0.167857229416232	PQBP1	--
ENST00000602790	11	10	14	0	4	1	0.82	0.76	1.14	0.00	0.31	0.09	0.906666666666667	0.133333333333333	-2.76553474636298	0.0274360147948564	1	AC005479.2	--
ENST00000676995	54	27	14	47	78	77	1.30	0.66	0.37	1.27	1.97	2.19	0.776666666666667	1.81	1.22062224315008	0.0274389074481136	0.168529603752311	RIPK1	--
ENST00000437813	3	24	22	48	50	47	0.17	1.25	1.25	2.75	2.65	2.85	0.89	2.75	1.62755437744562	0.0275184085840932	0.168847861121111	TNFRSF1A	--
MSTRG.6147.1	35	50	48	29	6	8	3.78	5.42	5.66	3.53	0.66	1.04	4.95333333333333	1.74333333333333	-1.50655126429166	0.0276190651819605	0.169295154316359	-	-
ENST00000609602	53	45	43	29	21	18	0.80	0.70	0.71	0.49	0.33	0.32	0.736666666666667	0.38	-0.955012545226691	0.0278229842970825	0.169712002041319	LINC00896	--
ENST00000565162	51	44	50	23	24	26	1.14	1.00	1.22	0.57	0.56	0.69	1.12	0.606666666666667	-0.884522782580063	0.0278535451690766	0.169712002041319	LINC01311	--
ENST00000621248	113	85	98	156	121	137	1.11	0.85	1.06	1.72	1.25	1.61	1.00666666666667	1.52666666666667	0.600799048771864	0.0278920628749225	0.169774143187777	AC025031.4	--
ENST00000620372	12	10	19	5	1	2	0.40	0.34	0.69	0.18	0.03	0.08	0.476666666666667	0.0966666666666667	-2.30189034165082	0.0281239511111295	1	SUGT1-DT	--
ENST00000600199	83	82	79	48	54	43	1.13	1.13	1.17	0.73	0.77	0.69	1.14333333333333	0.73	-0.647277706571635	0.028126820768339	0.170522345791351	AP2A1	--
ENST00000457974	15	13	11	1	5	2	0.68	0.62	0.53	0.06	0.25	0.13	0.61	0.146666666666667	-2.05626821964674	0.0282857437113053	1	GYS1	--
ENST00000621103	46	40	37	12	5	24	0.82	0.73	0.72	0.25	0.09	0.52	0.756666666666666	0.286666666666667	-1.40028373258881	0.0282960697340444	0.171151105274412	MIR3936HG	--
ENST00000548111	6	7	3	14	21	16	0.34	0.41	0.17	0.90	1.24	1.05	0.306666666666667	1.06333333333333	1.79385065770785	0.0282971130493631	1	SLC38A2	--
ENST00000460850	43	29	29	64	54	53	2.01	1.38	1.47	3.31	2.61	2.93	1.62	2.95	0.864721141364579	0.0283089611117768	0.171151105274412	ETV3	--
ENST00000670886	106	69	89	137	132	105	1.08	0.72	1.00	1.57	1.43	1.28	0.933333333333333	1.42666666666667	0.612183969456184	0.0283147180229351	0.171151105274412	AL117329.1	--
ENST00000592920	0	0	0	5	4	5	0.00	0.00	0.00	0.32	0.20	0.32	0.001	0.28	8.12928301694497	0.0283457712040496	1	TNNT1	--
ENST00000582712	58	49	54	95	72	81	0.73	0.62	0.74	1.32	0.95	1.20	0.696666666666667	1.15666666666667	0.731432720497382	0.0283727250847009	0.171178270649734	LINC00511	--
ENST00000467576	0	0	0	15	9	0	0.00	0.00	0.00	0.25	0.15	0.00	0.001	0.133333333333333	7.05889368905357	0.0283936855943447	1	VWA7	--
ENST00000602367	53	82	62	41	32	26	0.46	0.72	0.58	0.39	0.29	0.26	0.586666666666667	0.313333333333333	-0.904842766959662	0.0284011516546698	0.171178270649734	AL109918.1	--
ENST00000583548	0	0	0	6	7	2	0.00	0.00	0.00	0.35	0.39	0.13	0.001	0.29	8.17990909001493	0.0285001979135575	1	NUP85	--
ENST00000492204	5	3	4	13	14	14	0.29	0.22	0.24	0.87	0.92	1.00	0.25	0.93	1.89530262133331	0.0285058213292611	1	OGA	--
ENST00000664033	0	0	0	0	24	3	0.00	0.00	0.00	0.00	0.25	0.04	0.001	0.0966666666666667	6.59494658929378	0.0285496715802469	1	LINC01484	--
MSTRG.10838.8	20	13	12	25	41	31	0.73	0.49	0.48	1.03	1.58	1.35	0.566666666666667	1.32	1.21996568394191	0.0285952915795616	1	-	-
ENST00000648297	1	9	7	0	0	0	0.02	0.16	0.14	0.00	0.00	0.00	0.106666666666667	0.001	-6.73696559416621	0.0287203757136852	1	LINC00511	--
ENST00000515627	55	43	47	28	25	20	1.60	1.27	1.50	0.91	0.76	0.69	1.45666666666667	0.786666666666667	-0.88884642013876	0.0287207840423954	0.172409509719065	LINC01843	--
ENST00000529460	88	83	75	37	61	42	6.21	5.93	5.80	2.93	4.48	3.52	5.98	3.64333333333333	-0.714886489247358	0.0288334582375066	0.172777548582156	ATP5MG	--
ENST00000603052	39	18	32	55	53	52	2.07	0.97	1.86	3.27	2.96	3.29	1.63333333333333	3.17333333333333	0.958179824305375	0.0288591236209279	0.172777548582156	AC068491.2	--
ENST00000496857	0	0	0	44	0	0	0.00	0.00	0.00	1.26	0.00	0.00	0.001	0.42	8.71424551766612	0.0289394571287348	1	EHBP1	--
ENST00000506847	102	88	59	61	20	11	4.11	3.62	2.63	2.75	0.83	0.54	3.45333333333333	1.37333333333333	-1.33030776050334	0.0289719590981979	0.173065600920577	SNX2	--
ENST00000522631	14	8	10	2	2	2	0.64	0.37	0.50	0.10	0.10	0.11	0.503333333333333	0.103333333333333	-2.28420842893821	0.0289806456818646	1	CA13	--
ENST00000657145	8	5	7	19	17	19	0.31	0.20	0.30	0.84	0.70	0.89	0.27	0.81	1.58496250072116	0.0291151335999239	1	AC008014.1	--
ENST00000648998	62	55	54	33	34	25	1.74	1.57	1.66	1.04	1.00	0.84	1.65666666666667	0.96	-0.787177040119977	0.0293073591549159	0.174897831199445	AP003498.2	--
ENST00000478332	13	2	6	1	0	0	0.18	0.02	0.09	0.02	0.00	0.00	0.0966666666666667	0.00666666666666667	-3.85798099512757	0.0295030723420139	1	WEE2-AS1	--
ENST00000639364	8	17	0	0	0	0	0.08	0.17	0.00	0.00	0.00	0.00	0.0833333333333333	0.001	-6.38082178394093	0.0295125814164056	1	GLDC	--
ENST00000591510	58	76	103	51	41	27	3.17	4.22	6.13	3.09	2.35	1.78	4.50666666666667	2.40666666666667	-0.905024409395013	0.0295311978846109	0.175889429588127	PRKCSH	--
ENST00000416650	6	5	4	0	0	0	0.29	0.26	0.25	0.00	0.03	0.00	0.266666666666667	0.01	-4.73696559416621	0.0295691735585956	1	APTR	--
ENST00000583206	8	6	7	28	22	11	0.35	0.29	0.34	1.42	1.04	0.60	0.326666666666667	1.02	1.64267799857744	0.0296038298970564	1	TVP23C	--
ENST00000486786	26	19	22	11	5	6	1.26	0.91	1.16	0.61	0.27	0.34	1.11	0.406666666666667	-1.44864102950837	0.0296700666456422	1	NMT2	--
ENST00000640623	5	5	15	34	23	18	0.03	0.03	0.11	0.24	0.16	0.13	0.0566666666666667	0.176666666666667	1.64045761331286	0.0299895327235153	1	LINC01226	--
MSTRG.5433.12	24	21	19	47	42	32	0.56	0.50	0.49	1.21	1.02	0.88	0.516666666666667	1.03666666666667	1.00464636485637	0.0301571738296979	0.178751158951179	-	-
ENST00000608318	314	273	149	328	382	338	2.80	2.47	1.46	3.28	3.58	3.59	2.24333333333333	3.48333333333333	0.634824532357929	0.0301887783888112	0.178758601352776	H2BC19P	--
ENST00000488337	0	0	0	0	6	17	0.00	0.00	0.00	0.00	0.05	0.16	0.001	0.07	6.12928301694497	0.030205832875051	1	SIK3	--
ENST00000602863	18	14	8	30	30	29	0.83	0.67	0.39	1.52	1.41	1.58	0.63	1.50333333333333	1.25474119903431	0.0303294659840325	1	XIST	--
ENST00000533242	85	76	81	52	43	47	1.19	1.08	1.24	0.82	0.63	0.78	1.17	0.743333333333333	-0.654427320384257	0.0303437992946797	0.179328325482802	NEDD8	--
ENST00000569683	21	31	27	56	46	45	0.76	1.13	1.07	2.24	1.70	1.91	0.986666666666667	1.95	0.982839448841817	0.0304543044364267	0.179807166270829	C16orf70	--
ENST00000465321	0	0	3	3	22	9	0.00	0.00	0.15	0.15	1.00	0.48	0.05	0.543333333333333	3.44183755862256	0.0304901166495081	1	ELOVL1	--
ENST00000536405	13	6	8	29	23	17	0.17	0.08	0.11	0.42	0.32	0.26	0.12	0.333333333333333	1.47393118833241	0.0305306833307719	1	MYRF-AS1	--
ENST00000453213	0	0	0	2	9	4	0.00	0.00	0.00	0.07	0.29	0.14	0.001	0.166666666666667	7.38082178394093	0.0305965361629201	1	LINC00963	--
ENST00000650231	54	45	43	22	21	27	0.78	0.67	0.68	0.36	0.32	0.47	0.71	0.383333333333333	-0.889219569281464	0.030706492528028	0.180945795099944	FOXP1	--
ENST00000623342	226	115	227	288	270	241	2.93	1.51	3.23	4.19	3.67	3.72	2.55666666666667	3.86	0.594336770486301	0.0308161373829452	0.181166367578146	SND1-IT1	--
ENST00000409139	114	70	99	156	178	95	2.63	1.65	2.51	4.03	4.31	2.61	2.26333333333333	3.65	0.689447390243806	0.0308330364889516	0.181166367578146	CYTOR	--
ENST00000489601	10	12	17	30	29	28	0.50	0.62	0.94	1.70	1.54	1.71	0.686666666666667	1.65	1.26478418778375	0.0310252449351206	1	SH3BP4	--
ENST00000631594	102	41	83	136	115	110	0.58	0.24	0.52	0.87	0.69	0.75	0.446666666666667	0.77	0.785659850958284	0.0310935855316401	0.181998892889676	PEG13	--
ENST00000670326	24	7	25	3	6	5	0.14	0.04	0.16	0.02	0.04	0.03	0.113333333333333	0.03	-1.91753783980802	0.0312955761388983	1	AC022034.1	--
MSTRG.18423.5	62	62	66	87	97	94	1.30	1.31	1.51	2.03	2.13	2.32	1.37333333333333	2.16	0.65334947570141	0.0313638436323549	0.183237395524729	-	-
ENST00000423121	36	33	43	20	2	11	0.54	0.50	0.70	0.34	0.03	0.20	0.58	0.19	-1.61005348168399	0.0314446843586434	1	TMCO1-AS1	--
ENST00000604599	10	20	10	36	22	41	0.11	0.22	0.12	0.45	0.25	0.54	0.15	0.413333333333333	1.4623432140572	0.0314599549700091	1	CDCA3	--
ENST00000443016	170	115	95	166	189	171	2.19	1.52	1.35	2.41	2.57	2.63	1.68666666666667	2.53666666666667	0.588759068809234	0.0316896570074766	0.184775543105736	USP6NL	--
ENST00000576891	26	50	8	0	11	4	1.56	3.06	0.51	0.00	0.68	0.29	1.71	0.323333333333333	-2.40290217341993	0.0316963120756595	1	DPH1	--
ENST00000639443	27	19	18	2	12	2	0.32	0.23	0.24	0.03	0.14	0.02	0.263333333333333	0.0633333333333333	-2.05585323473352	0.0317955084647624	1	GLDC	--
ENST00000671141	3	11	2	0	0	0	0.05	0.21	0.05	0.00	0.00	0.00	0.103333333333333	0.001	-6.69116190455308	0.0318081165010549	1	AC092279.1	--
ENST00000465785	0	0	0	42	0	0	0.00	0.00	0.00	2.40	0.00	0.00	0.001	0.8	9.64385618977473	0.0319927238459955	1	GUSB	--
ENST00000498713	93	99	64	105	148	132	2.74	2.98	2.06	3.47	4.60	4.65	2.59333333333333	4.24	0.709256610298165	0.0320323616978423	0.186417341598416	ANKRD28	--
ENST00000567387	23	11	24	2	5	8	0.86	0.42	1.02	0.07	0.18	0.38	0.766666666666667	0.21	-1.86821012744446	0.032042893312832	1	ACSM3	--
ENST00000596126	27	22	12	5	8	6	1.63	1.36	0.79	0.34	0.51	0.43	1.26	0.426666666666667	-1.56224242422107	0.0321245061459281	1	ZNF429	--
ENST00000566383	99	128	87	51	66	65	2.35	3.09	2.26	1.35	1.64	1.84	2.56666666666667	1.61	-0.672835256746492	0.0321781823491653	0.187087449139713	AC007342.4	--
MSTRG.593.1	116	65	107	44	62	56	1.93	1.10	1.95	0.82	1.08	1.11	1.66	1.00333333333333	-0.726382255308384	0.0322288096329794	0.187203342810992	-	-
ENST00000450784	3	0	0	3	11	16	0.16	0.00	0.00	0.21	0.67	1.10	0.0533333333333333	0.66	3.62935662007961	0.0322498135491361	1	DISP1	--
ENST00000615939	15	21	18	5	7	5	0.64	0.92	0.84	0.24	0.32	0.26	0.8	0.273333333333333	-1.54933859099044	0.0322635857899098	1	AC010618.3	--
ENST00000672123	2	9	0	9	23	30	0.05	0.20	0.00	0.21	0.49	0.72	0.0833333333333333	0.473333333333333	2.50589092972996	0.0323127973525718	1	ZNF827	--
ENST00000583748	9	0	6	24	32	10	0.53	0.00	0.35	1.52	1.91	0.66	0.293333333333333	1.36333333333333	2.21652541430445	0.0323250594806732	1	KRT16P6	--
ENST00000663420	271	181	64	299	335	261	4.14	2.82	1.08	5.13	5.38	4.76	2.68	5.09	0.925432655617923	0.0326830116047601	0.188762961910447	ABCB7	--
ENST00000457162	17	22	25	10	5	6	0.69	0.91	1.11	0.45	0.21	0.29	0.903333333333333	0.316666666666667	-1.51229343302292	0.0327077403597407	1	AF129075.1	--
ENST00000486895	20	6	0	0	0	0	1.36	0.41	0.00	0.00	0.00	0.00	0.59	0.001	-9.2045711442492	0.0327861678916636	1	DLEU1	--
ENST00000476317	94	83	52	38	36	46	4.98	4.46	3.02	2.27	2.01	2.88	4.15333333333333	2.38666666666667	-0.799272575759742	0.0328387288366115	0.189125030381958	SIPA1L3	--
ENST00000414030	40	26	35	52	61	54	1.60	1.06	1.53	2.34	2.56	2.57	1.39666666666667	2.49	0.834157999089882	0.0330976138260305	0.19007753928904	CYTOR	--
ENST00000534112	15	22	14	3	4	7	0.86	1.35	0.92	0.20	0.26	0.50	1.04333333333333	0.32	-1.70505634621146	0.0331849498483114	1	SSH3	--
ENST00000450995	1	3	3	18	9	7	0.02	0.05	0.05	0.34	0.16	0.14	0.04	0.213333333333333	2.41503749927884	0.0333488454353935	1	AL596223.1	--
ENST00000444059	12	12	0	0	0	0	0.26	0.27	0.00	0.00	0.00	0.00	0.176666666666667	0.001	-7.46488604872941	0.0333601604120606	1	INKA2	--
ENST00000526453	35	48	28	13	18	17	0.82	1.16	0.72	0.35	0.44	0.48	0.9	0.423333333333333	-1.08813091027867	0.0333613649184244	0.191052548955371	CENATAC-DT	--
ENST00000567596	8	11	10	0	3	1	0.45	0.67	0.63	0.00	0.21	0.06	0.583333333333333	0.09	-2.69632360966886	0.0334155815630149	1	GANC	--
MSTRG.3010.1	108	58	83	126	129	105	2.08	1.14	1.75	2.72	2.61	2.41	1.65666666666667	2.58	0.639087714582122	0.033417339473071	0.191193577341707	-	-
ENST00000659188	0	42	0	0	0	0	0.00	0.77	0.00	0.00	0.00	0.00	0.256666666666667	0.001	-8.00375213486111	0.0334331362528911	1	LINC00963	--
ENST00000460039	0	27	1	0	0	0	0.00	1.02	0.04	0.00	0.00	0.00	0.353333333333333	0.001	-8.4648860487294	0.0335450543042844	1	TMCO3	--
ENST00000609178	1	7	3	23	12	12	0.05	0.38	0.18	1.38	0.67	0.76	0.203333333333333	0.936666666666667	2.20368898265804	0.0335892078841557	1	KLHDC7B-DT	--
ENST00000578748	21	16	20	6	8	5	0.86	0.66	0.89	0.27	0.34	0.24	0.803333333333333	0.283333333333333	-1.50349840009226	0.0336301280154037	1	PIPOX	--
ENST00000332954	0	0	0	41	0	0	0.00	0.00	0.00	0.67	0.00	0.00	0.001	0.223333333333333	7.80305478462398	0.0336756860121715	1	PLEKHA7	--
MSTRG.3718.8	26	14	14	4	6	6	0.44	0.24	0.25	0.07	0.10	0.12	0.31	0.0966666666666667	-1.68117781598046	0.0337675858529485	1	-	-
ENST00000491410	32	7	32	5	4	9	1.02	0.21	1.12	0.19	0.13	0.33	0.783333333333333	0.216666666666667	-1.85414913353654	0.0338246104829566	1	NRDC	--
ENST00000573005	8	7	8	22	24	14	0.35	0.32	0.41	1.11	1.13	0.75	0.36	0.996666666666667	1.46911417203464	0.0338336746622884	1	SIAH1	--
ENST00000601966	8	8	10	1	1	2	0.45	0.45	0.61	0.06	0.06	0.13	0.503333333333333	0.0833333333333333	-2.59454854955035	0.033898689432174	1	AC011487.1	--
ENST00000655229	53	26	49	64	76	72	0.39	0.19	0.40	0.53	0.59	0.63	0.326666666666667	0.583333333333333	0.836501267717118	0.0339305903847496	0.192764882619722	AL590807.1	--
ENST00000461437	0	4	0	10	12	12	0.00	0.25	0.00	0.71	0.77	0.85	0.0833333333333333	0.776666666666667	3.22032995487956	0.0340759847677074	1	NUP50	--
ENST00000580574	20	12	19	5	4	6	0.71	0.44	0.75	0.21	0.16	0.26	0.633333333333333	0.21	-1.59257568483103	0.0341757525444522	1	CCDC144CP	--
ENST00000483835	95	42	83	46	23	33	3.32	1.50	3.19	1.81	0.86	1.39	2.67	1.35333333333333	-0.980322515223537	0.0342863981171036	0.194342697134029	TRIM5	--
ENST00000436665	57	18	31	19	10	4	0.82	0.26	0.49	0.30	0.15	0.07	0.523333333333333	0.173333333333333	-1.59418103075054	0.0343568561440759	1	LINC01106	--
ENST00000644980	76	67	66	104	90	107	2.06	1.84	1.96	3.15	2.57	3.46	1.95333333333333	3.06	0.647593488991563	0.0345784589638436	0.195634528033842	DUXAP9	--
ENST00000460057	0	3	0	10	9	9	0.00	0.16	0.00	0.61	0.49	0.56	0.0533333333333333	0.553333333333333	3.37503943134692	0.0346103848969226	1	TOE1	--
ENST00000480630	55	62	79	33	36	37	0.72	0.84	1.14	0.49	0.50	0.58	0.9	0.523333333333333	-0.782194848159205	0.0346436873023408	0.195707717617627	MFSD2A	--
ENST00000547857	64	61	24	9	19	27	4.38	4.27	1.83	0.72	1.37	2.24	3.49333333333333	1.44333333333333	-1.27519978681073	0.0346555722293879	0.195707717617627	PPM1H	--
ENST00000462810	19	14	19	42	20	54	0.31	0.24	0.34	0.80	0.35	1.09	0.296666666666667	0.746666666666667	1.33162149109121	0.0348337120773767	0.196418830027647	SNRK	--
MSTRG.14834.23	103	128	188	52	103	11	1.98	2.50	3.97	1.11	2.09	0.26	2.81666666666667	1.15333333333333	-1.28817930353283	0.0348459049171854	0.196418830027647	-	-
ENST00000669665	10	0	14	0	0	0	0.25	0.00	0.38	0.00	0.00	0.00	0.21	0.001	-7.71424551766612	0.0350389920217878	1	LINC01315	--
ENST00000541008	11	0	13	0	0	0	0.13	0.00	0.17	0.00	0.00	0.00	0.1	0.001	-6.64385618977472	0.0351193544261518	1	AC244502.1	--
ENST00000459688	0	2	1	5	8	11	0.00	0.15	0.08	0.40	0.60	0.94	0.0766666666666667	0.646666666666667	3.07635088613012	0.0351371367048032	1	EGFR	--
ENST00000443294	65	47	66	34	28	33	1.13	0.83	1.26	0.68	0.52	0.68	1.07333333333333	0.626666666666667	-0.776328026436974	0.0352306757395652	0.198221301970118	TUBA5P	--
MSTRG.9779.7	12	16	12	18	40	35	0.21	0.30	0.23	0.36	0.75	0.75	0.246666666666667	0.62	1.32970544547908	0.0352411608018283	1	-	-
ENST00000461520	0	0	0	9	0	12	0.00	0.00	0.00	0.27	0.00	0.38	0.001	0.216666666666667	7.75933340719466	0.0353291721619503	1	USP54	--
ENST00000467024	14	28	10	0	0	6	0.88	1.77	0.66	0.00	0.00	0.47	1.10333333333333	0.156666666666667	-2.81609855512957	0.0353303640124891	1	IFT52	--
ENST00000531708	30	29	31	14	12	13	1.10	1.07	1.23	0.57	0.45	0.58	1.13333333333333	0.533333333333333	-1.08746284125034	0.0353805689330378	1	FAM111A-DT	--
ENST00000383686	16	10	5	3	1	0	0.64	0.43	0.22	0.11	0.05	0.00	0.43	0.0533333333333333	-3.01122725542325	0.0353946793026336	1	NECTIN3-AS1	--
ENST00000634357	17	17	23	48	48	23	0.93	0.94	1.37	2.93	2.75	1.50	1.08	2.39333333333333	1.14799003093842	0.0354860888367382	0.199107319057283	PCBP2-OT1	--
ENST00000395807	71	46	68	104	75	108	2.46	1.64	2.58	4.06	2.75	4.47	2.22666666666667	3.76	0.755847059924739	0.035556819340788	0.199226343469549	MPRIP	--
ENST00000520019	20	22	28	12	4	7	0.77	0.87	1.19	0.50	0.16	0.32	0.943333333333333	0.326666666666667	-1.52994839871667	0.0355582641401657	1	MGAT4B	--
ENST00000561320	124	75	102	106	188	151	1.61	1.00	1.46	1.55	2.58	2.34	1.35666666666667	2.15666666666667	0.668736917726259	0.0355726328969239	0.199226343469549	AC087473.1	--
ENST00000651999	5	13	12	14	55	23	0.05	0.14	0.14	0.16	0.61	0.29	0.11	0.353333333333333	1.68352633520474	0.0356095856503561	1	AC016074.2	--
MSTRG.6789.5	89	44	120	235	100	129	2.01	1.01	2.96	5.93	2.37	3.47	1.99333333333333	3.92333333333333	0.97689693084034	0.035632005185532	0.199375779473908	-	-
ENST00000495554	52	18	64	121	77	66	0.66	0.23	0.88	1.71	1.02	0.99	0.59	1.24	1.07155326102503	0.0356843372589161	0.199485584731557	CHTOP	--
ENST00000653289	13	0	11	0	0	0	0.19	0.00	0.17	0.00	0.00	0.00	0.12	0.001	-6.90689059560852	0.0357429187501891	1	PCBP1-AS1	--
ENST00000469862	77	31	51	107	115	57	3.38	1.38	2.47	5.28	5.30	2.98	2.41	4.52	0.907289626185226	0.0358633942307174	0.199973644802477	CENPF	--
ENST00000577698	11	6	9	2	1	1	0.27	0.15	0.24	0.06	0.03	0.03	0.22	0.04	-2.4594316186373	0.0358752579126474	1	AC005332.1	--
MSTRG.19427.1	26	27	29	52	45	45	0.89	0.94	1.09	2.02	1.64	1.84	0.973333333333333	1.83333333333333	0.913463249532003	0.0359027940742273	0.199973644802477	-	-
ENST00000660534	0	0	2	6	8	8	0.00	0.00	0.05	0.14	0.19	0.22	0.0166666666666667	0.183333333333333	3.45943161863729	0.0359043784840106	1	LINC02542	--
ENST00000496812	0	0	0	7	0	14	0.00	0.00	0.00	0.33	0.00	0.68	0.001	0.336666666666667	8.395177076918	0.0359095157915158	1	UQCC1	--
ENST00000611079	49	61	50	26	34	24	0.75	0.95	0.84	0.45	0.55	0.44	0.846666666666667	0.48	-0.818759685329854	0.0360457836785157	0.200586892933638	AC004812.2	--
ENST00000487995	4	6	4	0	0	0	0.18	0.31	0.18	0.00	0.00	0.00	0.223333333333333	0.001	-7.80305478462398	0.0364510329832478	1	NSL1	--
ENST00000665340	4	6	4	0	0	0	0.06	0.08	0.06	0.00	0.00	0.00	0.0666666666666667	0.001	-6.05889368905357	0.0364510329832478	1	WEE2-AS1	--
ENST00000482420	50	80	50	34	33	24	3.18	5.15	3.45	2.38	2.20	1.79	3.92666666666667	2.12333333333333	-0.886974261574164	0.0364928141002938	0.202704620398627	TMEM139	--
ENST00000515378	9	13	14	2	2	4	0.57	0.82	0.91	0.16	0.14	0.30	0.766666666666667	0.2	-1.93859945533586	0.0365650991380332	1	MXD4	--
ENST00000504562	82	56	53	76	129	90	5.23	3.66	3.67	5.44	8.61	6.81	4.18666666666667	6.95333333333333	0.731902693628137	0.0365916069295172	0.203068435544245	RPL37	--
ENST00000430275	36	22	30	63	41	51	0.35	0.22	0.32	0.70	0.42	0.60	0.296666666666667	0.573333333333333	0.950531323735698	0.0366839740597288	0.203211224151032	FER1L4	--
ENST00000610146	35	25	35	13	16	13	0.52	0.38	0.57	0.22	0.25	0.23	0.49	0.233333333333333	-1.0703893278914	0.0368722877271774	1	ARHGEF2-AS2	--
ENST00000627197	52	43	50	61	93	71	2.89	2.43	3.02	3.78	5.45	4.71	2.78	4.64666666666667	0.741111272423761	0.0369816968746381	0.204325538983134	EBLN3P	--
ENST00000492278	48	30	44	21	8	20	0.29	0.18	0.30	0.14	0.05	0.14	0.256666666666667	0.11	-1.22239242133645	0.0370267465195822	0.204325538983134	PNPLA7	--
ENST00000539278	51	74	43	34	15	26	0.35	0.51	0.32	0.26	0.11	0.21	0.393333333333333	0.193333333333333	-1.02466205423427	0.0371031366246495	0.204325538983134	AC010336.1	--
ENST00000563613	17	7	15	2	4	3	0.28	0.12	0.27	0.04	0.07	0.06	0.223333333333333	0.0566666666666667	-1.97862634920743	0.0371140048436482	1	AC130456.2	--
ENST00000650363	9	12	8	19	34	19	0.12	0.16	0.12	0.28	0.47	0.30	0.133333333333333	0.35	1.39231742277876	0.0371147828078771	1	AC091196.1	--
MSTRG.5429.1	122	82	157	167	182	167	1.41	0.96	1.98	2.16	2.21	2.30	1.45	2.22333333333333	0.616671360448492	0.0371372070500648	0.204325538983134	-	-
ENST00000492411	0	0	0	4	5	4	0.00	0.00	0.00	0.20	0.21	0.19	0.001	0.2	7.64385618977472	0.0371403504463583	1	NIT1	--
ENST00000571542	131	253	87	47	63	106	4.30	8.42	3.12	1.72	2.15	4.15	5.28	2.67333333333333	-0.981898193624691	0.0371531435862102	0.204325538983134	TRIM16L	--
ENST00000481477	50	26	30	13	6	19	0.59	0.31	0.38	0.17	0.07	0.27	0.426666666666667	0.17	-1.32757465802851	0.0371757189332227	1	SETD4	--
ENST00000482926	11	14	2	2	0	0	0.33	0.42	0.07	0.08	0.00	0.00	0.273333333333333	0.0266666666666667	-3.35755200461808	0.0372506783342885	1	TAF8	--
ENST00000669589	0	70	87	0	0	0	0.00	0.50	0.67	0.00	0.00	0.00	0.39	0.001	-8.60733031374961	0.0372668205647363	0.204581762938188	ERVK13-1	--
ENST00000483404	17	4	0	22	37	27	0.18	0.04	0.00	0.25	0.41	0.33	0.0733333333333333	0.33	2.16992500144231	0.0373679988249739	1	TARBP1	--
ENST00000486998	0	0	0	14	0	7	0.00	0.00	0.00	0.70	0.00	0.36	0.001	0.353333333333333	8.4648860487294	0.0374454697946262	1	SMOX	--
ENST00000644854	5	8	4	0	0	1	0.24	0.39	0.21	0.00	0.00	0.06	0.28	0.02	-3.8073549220576	0.0375937213114913	1	AC245140.3	--
ENST00000489664	24	39	27	8	7	17	0.88	1.48	1.09	0.33	0.28	0.75	1.15	0.453333333333333	-1.34298971041519	0.0376034762595596	1	LAMTOR2	--
ENST00000507999	49	51	19	80	61	82	1.16	1.24	0.48	2.13	1.51	2.30	0.96	1.98	1.04439411935845	0.0378434032619471	0.207364056437447	NOP14-AS1	--
ENST00000606993	60	64	79	37	43	35	1.95	2.13	2.84	1.35	1.49	1.37	2.30666666666667	1.40333333333333	-0.716951804570334	0.0378751034465654	0.207364056437447	AL390719.2	--
ENST00000507659	0	0	0	0	16	6	0.00	0.00	0.00	0.00	1.00	0.41	0.001	0.47	8.876516946565	0.0378769802238793	1	DCUN1D4	--
ENST00000420557	18	7	8	3	1	2	0.22	0.09	0.11	0.04	0.01	0.03	0.14	0.0266666666666667	-2.39231742277876	0.0379264976756833	1	LINC00574	--
ENST00000668711	16	0	8	0	0	0	0.16	0.00	0.08	0.00	0.00	0.00	0.08	0.001	-6.32192809488736	0.037934671953529	1	PCBP1-AS1	--
MSTRG.3730.32	53	48	51	62	83	90	1.11	1.01	1.16	1.43	1.81	2.24	1.09333333333333	1.82666666666667	0.74048007834245	0.0380916605842835	0.207986605106128	-	-
ENST00000608290	7	7	5	18	14	20	0.19	0.19	0.15	0.54	0.39	0.64	0.176666666666667	0.523333333333333	1.56670029432842	0.0382270071146701	1	BX537318.1	--
ENST00000571307	13	10	0	0	0	0	0.10	0.08	0.00	0.00	0.00	0.00	0.06	0.001	-5.90689059560852	0.0382334881535774	1	NLRP1	--
ENST00000656264	127	63	133	162	191	131	1.06	0.53	1.21	1.51	1.67	1.29	0.933333333333333	1.49	0.674848004238352	0.0383302190123053	0.208915107914254	AC159540.2	--
ENST00000502626	9	4	4	19	19	12	0.33	0.14	0.16	0.79	0.73	0.51	0.21	0.676666666666667	1.68805599368526	0.0383366617300188	1	SNX29P2	--
ENST00000677052	65	7	16	9	0	5	0.54	0.06	0.14	0.08	0.00	0.05	0.246666666666667	0.0433333333333333	-2.50901364748786	0.0383716899883338	1	CSPP1	--
ENST00000663398	82	109	85	63	49	49	1.17	1.58	1.34	1.01	0.73	0.83	1.36333333333333	0.856666666666667	-0.670332483747866	0.0384048728296253	0.209135106596326	ARRDC1-AS1	--
ENST00000653493	20	13	12	6	4	2	0.27	0.18	0.18	0.09	0.06	0.03	0.21	0.06	-1.8073549220576	0.0384130885155031	1	SGMS1-AS1	--
ENST00000661325	15	13	16	7	1	1	0.31	0.27	0.37	0.15	0.02	0.02	0.316666666666667	0.0633333333333333	-2.32192809488736	0.0384754482230717	1	LINC01913	--
ENST00000592660	83	43	55	15	31	0	3.21	1.70	2.33	0.64	1.27	0.00	2.41333333333333	0.636666666666667	-1.92241705904745	0.0385879721510597	0.209757613323808	CEP76	--
ENST00000666776	0	0	0	5	5	3	0.00	0.00	0.00	0.12	0.11	0.06	0.001	0.0966666666666667	6.59494658929378	0.0386222434428885	1	PVT1	--
ENST00000659136	12	13	17	2	6	0	0.60	0.69	0.95	0.14	0.32	0.00	0.746666666666667	0.153333333333333	-2.2837929660006	0.0386224072904835	1	AC060780.1	--
ENST00000474306	2	2	5	13	11	11	0.14	0.14	0.38	1.02	0.77	0.93	0.22	0.906666666666667	2.04306872189189	0.0386284026025045	1	UGCG	--
ENST00000570901	12	31	21	2	8	8	0.36	0.99	0.73	0.07	0.27	0.30	0.693333333333333	0.213333333333333	-1.70043971814109	0.0387951788139738	1	ZNF213-AS1	--
ENST00000484383	0	0	3	9	6	12	0.00	0.00	0.19	0.58	0.37	0.80	0.0633333333333333	0.583333333333333	3.20328359838874	0.0388709791808165	1	CREB5	--
MSTRG.20255.1	2	19	1	0	1	0	0.16	1.35	0.09	0.00	0.04	0.00	0.533333333333333	0.0133333333333333	-5.32192809488737	0.0389388762992962	1	-	-
ENST00000570917	0	39	0	0	0	0	0.00	1.08	0.00	0.00	0.00	0.00	0.36	0.001	-8.49185309632968	0.038986594678819	1	TXNDC11	--
ENST00000574997	6	9	12	15	29	26	0.44	0.67	0.96	1.23	2.23	2.27	0.69	1.91	1.46890437125758	0.0389988381016631	1	TRIM25	--
ENST00000660500	92	45	55	34	41	19	0.66	0.33	0.43	0.27	0.31	0.16	0.473333333333333	0.246666666666667	-0.940293753875729	0.0390064080075329	0.211278936445776	ZFAND2A-DT	--
ENST00000450199	67	58	65	27	28	44	1.32	1.16	1.40	0.60	0.58	1.03	1.29333333333333	0.736666666666667	-0.812010282795692	0.0390651798593575	0.21140952259292	RUSC1-AS1	--
ENST00000649556	28	25	38	13	17	7	0.41	0.37	0.59	0.21	0.26	0.12	0.456666666666667	0.196666666666667	-1.21538903359868	0.0391165814876821	1	AC020663.4	--
ENST00000483280	8	5	4	0	0	1	0.44	0.28	0.24	0.00	0.00	0.07	0.32	0.0233333333333333	-3.77760757866355	0.0391572509532179	1	SYT8	--
ENST00000525995	18	15	17	23	58	28	0.99	0.82	1.00	1.41	3.33	1.84	0.936666666666667	2.19333333333333	1.22751745351431	0.0392882219838622	0.212280279299393	EIF4G2	--
ENST00000460580	302	238	221	92	83	218	6.01	4.83	4.82	2.06	1.73	5.17	5.22	2.98666666666667	-0.805513575233435	0.0394076486287991	0.212363079702514	SMYD2	--
ENST00000562328	53	45	36	23	27	17	0.83	0.72	0.62	0.41	0.45	0.32	0.723333333333333	0.393333333333333	-0.878908183082639	0.0394126793899188	0.212363079702514	AC021016.1	--
ENST00000535152	45	55	45	24	32	17	2.16	2.69	2.36	1.30	1.64	0.98	2.40333333333333	1.30666666666667	-0.879145605125608	0.039415478967576	0.212363079702514	CYB561A3	--
MSTRG.1591.4	0	0	0	38	0	0	0.00	0.00	0.00	1.28	0.00	0.00	0.001	0.426666666666667	8.73696559416621	0.03946271242959	1	-	-
ENST00000671495	6	3	5	0	0	0	0.21	0.11	0.18	0.00	0.00	0.00	0.166666666666667	0.001	-7.38082178394093	0.0394638154415276	1	BX890604.1	--
ENST00000489508	0	0	0	0	13	8	0.00	0.00	0.00	0.00	0.77	0.57	0.001	0.446666666666667	8.80305478462398	0.0394753711021696	1	ASB3	--
ENST00000669353	76	45	59	30	42	15	0.47	0.28	0.39	0.20	0.27	0.11	0.38	0.193333333333333	-0.974909019037172	0.039484706644533	0.212548301699035	TMEM161B-AS1	--
ENST00000578730	34	57	51	67	119	66	0.39	0.68	0.65	0.88	1.46	0.92	0.573333333333333	1.08666666666667	0.922463399528985	0.0395597690783895	0.212764578138534	CTBP1-DT	--
ENST00000659685	0	3	21	0	0	0	0.00	0.07	0.53	0.00	0.00	0.00	0.2	0.001	-7.64385618977472	0.0395857175732485	1	SNHG30	--
MSTRG.17120.3	86	38	91	21	53	22	1.35	0.60	1.56	0.37	0.87	0.40	1.17	0.546666666666667	-1.09777521568648	0.0397036989742313	0.213077350951566	-	-
ENST00000485898	33	49	46	10	29	16	0.60	0.91	0.91	0.20	0.56	0.35	0.806666666666667	0.37	-1.12444737092449	0.0397327460656168	0.213077350951566	AC092910.3	--
MSTRG.14089.15	19	38	24	56	55	44	0.14	0.31	0.20	0.49	0.45	0.41	0.216666666666667	0.45	1.05444778402237	0.0397913746090327	0.213077350951566	-	-
ENST00000428301	80	79	65	54	42	28	2.01	2.02	1.79	1.52	1.11	0.84	1.94	1.15666666666667	-0.746083490330019	0.0397926057933814	0.213077350951566	CYP4F29P	--
ENST00000484464	60	64	74	22	23	48	3.35	3.65	4.52	1.39	1.37	3.22	3.84	1.99333333333333	-0.94592332724421	0.0399250066690568	0.213411582536878	ACP1	--
ENST00000641706	6	14	13	31	21	29	0.23	0.56	0.58	1.35	0.88	1.35	0.456666666666667	1.19333333333333	1.38578369430372	0.040059226509539	1	CASC19	--
MSTRG.11947.2	54	45	43	64	73	79	1.42	1.22	1.24	1.90	2.01	2.48	1.29333333333333	2.13	0.719759278759871	0.040069254437312	0.213995081272475	-	-
ENST00000570148	29	25	29	8	12	14	0.35	0.30	0.38	0.11	0.15	0.20	0.343333333333333	0.153333333333333	-1.16293857112621	0.0400784201392205	1	AC009148.1	--
ENST00000629904	3	8	3	0	0	0	0.05	0.13	0.05	0.00	0.00	0.00	0.0766666666666667	0.001	-6.26052755022322	0.0401635175105804	1	PKP4-AS1	--
ENST00000442692	8	14	17	0	5	0	0.06	0.11	0.14	0.00	0.03	0.00	0.103333333333333	0.01	-3.36923380966571	0.0403013033767855	1	TPCN2	--
ENST00000608779	0	1	0	11	4	2	0.00	0.04	0.00	0.42	0.16	0.08	0.0133333333333333	0.22	4.04439411935846	0.0403264706418932	1	AL356966.1	--
ENST00000511414	2	7	5	0	0	0	0.12	0.39	0.31	0.00	0.00	0.03	0.273333333333333	0.01	-4.77258950389693	0.0404139618289136	1	EPN3	--
ENST00000478064	0	0	0	11	0	9	0.00	0.00	0.00	0.51	0.00	0.46	0.001	0.323333333333333	8.33687843635333	0.0405179227881015	1	LAMC1	--
ENST00000661579	61	62	54	29	44	18	1.16	1.19	1.12	0.61	0.88	0.41	1.15666666666667	0.633333333333333	-0.868936244247318	0.0406240561614773	0.216012309092284	AC087294.1	--
ENST00000669121	2	2	5	9	14	12	0.06	0.08	0.20	0.38	0.55	0.52	0.113333333333333	0.483333333333333	2.0924462487646	0.0407566709840136	1	NUTM2B-AS1	--
ENST00000657390	20	21	25	12	6	5	0.32	0.33	0.43	0.21	0.10	0.10	0.36	0.136666666666667	-1.39733549754538	0.0408150344821323	1	LINC01913	--
ENST00000541654	145	30	93	145	161	171	1.73	0.37	1.22	1.94	2.03	2.44	1.10666666666667	2.13666666666667	0.949141115271814	0.040828294491131	0.216693898294078	ATF7IP	--
ENST00000664394	18	37	18	79	90	18	0.20	0.42	0.22	0.99	1.06	0.24	0.28	0.763333333333333	1.44688636531818	0.0408720657511985	0.216693898294078	COX10-AS1	--
ENST00000658382	1	9	5	0	0	0	0.02	0.10	0.06	0.00	0.00	0.00	0.06	0.001	-5.90689059560852	0.0410171566007693	1	LINC02611	--
ENST00000648597	0	0	0	6	0	14	0.00	0.00	0.00	0.12	0.00	0.31	0.001	0.143333333333333	7.1632303488683	0.0410965708558603	1	LUCAT1	--
ENST00000643567	0	38	0	0	0	0	0.00	2.13	0.00	0.00	0.00	0.00	0.71	0.001	-9.47167521439204	0.041101414333707	1	UCA1	--
ENST00000652236	0	38	0	0	0	0	0.00	0.45	0.00	0.00	0.00	0.00	0.15	0.001	-7.22881869049588	0.041101414333707	1	TTC7A	--
ENST00000458685	17	8	8	1	4	0	0.17	0.08	0.09	0.01	0.04	0.00	0.113333333333333	0.0166666666666667	-2.76553474636297	0.0411799804462694	1	NOS2P3	--
ENST00000618066	0	10	0	18	35	18	0.00	0.16	0.00	0.31	0.55	0.32	0.0533333333333333	0.393333333333333	2.88264304936184	0.0412673077159793	1	AC159540.2	--
ENST00000519738	10	14	9	1	4	2	0.44	0.61	0.42	0.05	0.18	0.11	0.49	0.113333333333333	-2.11220950358603	0.0415498736088632	1	LINC01605	--
ENST00000603827	170	98	212	205	245	238	3.45	2.03	4.70	4.65	5.23	5.75	3.39333333333333	5.21	0.618580216923971	0.041699975716311	0.220388346528406	MIR4435-2HG	--
ENST00000619370	12	5	5	26	13	21	0.20	0.08	0.09	0.49	0.23	0.42	0.123333333333333	0.38	1.6234366485358	0.0417416974896187	1	AL118505.1	--
ENST00000634265	15	0	8	0	0	0	0.53	0.00	0.33	0.00	0.00	0.00	0.286666666666667	0.001	-8.16323034886831	0.0418678701277366	1	MIR193BHG	--
MSTRG.9093.2	21	11	18	43	27	31	0.74	0.40	0.69	1.71	1.00	1.31	0.61	1.34	1.13535185289489	0.0419560447812454	1	-	-
MSTRG.20337.12	60	0	87	0	0	0	0.26	0.00	0.42	0.00	0.00	0.00	0.226666666666667	0.001	-7.82442843541655	0.0419721705639573	1	-	-
MSTRG.19637.1	100	49	74	120	111	97	1.32	0.66	1.07	1.78	1.54	1.53	1.01666666666667	1.61666666666667	0.66917550462424	0.0419741192482802	0.221262016676976	-	-
ENST00000461447	189	177	144	63	103	132	8.84	8.42	7.36	3.28	5.05	7.33	8.20666666666667	5.22	-0.652746549193417	0.0420419493976919	0.221428194625668	GLUL	--
ENST00000416191	22	29	38	8	15	13	0.24	0.31	0.45	0.09	0.17	0.17	0.333333333333333	0.143333333333333	-1.21759143507263	0.0422927537257075	1	AL391684.1	--
ENST00000601893	21	8	19	25	42	35	0.94	0.37	0.93	1.23	1.96	1.88	0.746666666666667	1.69	1.17848701494574	0.0423347295618228	1	PTOV1-AS2	--
ENST00000663973	1	10	4	0	0	0	0.04	0.28	0.10	0.00	0.00	0.01	0.14	0.00333333333333333	-5.39231742277876	0.0423781177036494	1	LINC02615	--
MSTRG.11841.1	32	15	21	35	56	37	1.14	0.54	0.82	1.39	2.09	1.56	0.833333333333333	1.68	1.01149563883783	0.0424265808565531	0.222762291635733	-	-
ENST00000641035	6	6	2	0	0	0	0.20	0.19	0.07	0.00	0.00	0.00	0.153333333333333	0.001	-7.26052755022322	0.0424520484615209	1	AC119674.1	--
ENST00000664342	6	6	2	0	0	0	0.13	0.13	0.05	0.00	0.00	0.00	0.103333333333333	0.001	-6.69116190455308	0.0424520484615209	1	AL118511.1	--
ENST00000498157	50	48	49	24	32	23	0.44	0.42	0.47	0.23	0.29	0.24	0.443333333333333	0.253333333333333	-0.807354922057605	0.0424538871496585	0.222762291635733	CELSR2	--
ENST00000573312	44	44	37	71	64	59	0.53	0.54	0.49	0.96	0.81	0.85	0.52	0.873333333333333	0.748020782675201	0.0424778726303258	0.222762291635733	AC144831.1	--
ENST00000400353	43	27	66	26	19	5	0.66	0.43	1.11	0.45	0.30	0.10	0.733333333333333	0.283333333333333	-1.37196877738696	0.0426769782779633	0.223422223619998	LINC00649	--
ENST00000572518	2	3	1	12	12	5	0.12	0.18	0.06	0.79	0.74	0.35	0.12	0.626666666666667	2.38466385023533	0.0427109136470179	1	CORO7	--
ENST00000504773	56	68	54	94	94	77	1.81	2.27	1.93	3.44	3.22	3.01	2.00333333333333	3.22333333333333	0.686150898765657	0.042742196882142	0.223534924300049	AL691482.3	--
ENST00000629161	0	1	0	6	5	4	0.00	0.04	0.00	0.29	0.23	0.23	0.0133333333333333	0.25	4.22881869049588	0.0427646919985945	1	AL161457.2	--
ENST00000439129	67	67	58	33	48	17	0.73	0.75	0.70	0.41	0.55	0.23	0.726666666666667	0.396666666666667	-0.873366561468983	0.0428084590231935	0.223534924300049	NDUFA6-DT	--
ENST00000473194	0	0	0	6	5	2	0.00	0.00	0.00	0.25	0.18	0.11	0.001	0.18	7.49185309632967	0.0428981868981536	1	UBAC2	--
ENST00000465772	137	155	96	142	213	211	4.47	5.16	3.45	5.22	7.31	8.23	4.36	6.92	0.666443902859798	0.043027346970198	0.223908127291192	RAB18	--
ENST00000638711	77	60	93	96	126	110	1.18	0.94	1.56	1.65	2.03	2.00	1.22666666666667	1.89333333333333	0.626185163447663	0.043070681942757	0.223908127291192	AC006001.3	--
ENST00000464301	21	22	22	8	8	9	1.18	1.26	1.36	0.51	0.47	0.60	1.26666666666667	0.526666666666667	-1.26607486015385	0.0431021356184222	1	SLC39A10	--
ENST00000487914	0	0	0	0	5	15	0.00	0.00	0.00	0.00	0.16	0.55	0.001	0.236666666666667	7.88671271367089	0.0433446812310919	1	DXO	--
ENST00000443631	27	47	38	12	17	20	1.60	2.83	2.46	0.80	1.06	1.41	2.29666666666667	1.09	-1.07521334720621	0.0433725005119384	0.224748411743681	AL441992.1	--
ENST00000667668	32	47	23	8	0	15	0.64	0.95	0.50	0.18	0.00	0.35	0.696666666666667	0.176666666666667	-1.97943867751768	0.0433990403222168	1	SNHG10	--
ENST00000547214	50	46	35	16	23	25	2.23	2.07	1.69	0.78	1.08	1.35	1.99666666666667	1.07	-0.899982705666485	0.0434735204743543	0.225080646326899	TMPO	--
ENST00000589298	7	7	1	0	0	0	0.41	0.40	0.05	0.00	0.00	0.03	0.286666666666667	0.01	-4.84130225398094	0.0434806016261619	1	APLP1	--
ENST00000476865	11	16	3	0	3	0	0.47	0.67	0.13	0.00	0.14	0.00	0.423333333333333	0.0466666666666667	-3.18132976471456	0.0436009806945979	1	CEPT1	--
ENST00000657200	4	19	12	0	4	0	0.06	0.32	0.21	0.00	0.07	0.00	0.196666666666667	0.0233333333333333	-3.07528812730424	0.0437061845096083	1	LINC01913	--
ENST00000668485	53	29	16	45	71	72	1.12	0.63	0.38	1.06	1.55	1.78	0.71	1.46333333333333	1.04336750930952	0.0437177979354714	0.225782678141718	SOCS2-AS1	--
MSTRG.5145.1	30	13	18	41	38	36	1.31	0.58	0.86	2.01	1.74	1.87	0.916666666666667	1.87333333333333	1.0311385118089	0.0437201742720723	0.225782678141718	-	-
ENST00000649043	0	6	4	11	29	10	0.00	0.14	0.09	0.27	0.70	0.28	0.0766666666666667	0.416666666666667	2.44222232860507	0.0437655420952887	1	AC010198.2	--
ENST00000678753	22	27	29	15	9	6	0.43	0.53	0.61	0.33	0.18	0.14	0.523333333333333	0.216666666666667	-1.27225293586317	0.0438492926902446	1	NDUFB9	--
ENST00000673700	25	15	35	42	49	48	0.60	0.38	0.93	1.14	1.25	1.37	0.636666666666667	1.25333333333333	0.977160023641884	0.0440107987064293	0.227091253223783	MIR4435-2HG	--
ENST00000472453	74	101	74	43	64	32	1.35	1.87	1.48	0.88	1.23	0.69	1.56666666666667	0.933333333333333	-0.747233929620037	0.0441692334570835	0.227716107231405	CDYL	--
ENST00000482614	0	0	0	0	12	8	0.00	0.00	0.00	0.00	0.85	0.69	0.001	0.513333333333333	9.00375213486111	0.0441748675597364	1	EXOSC3	--
ENST00000467717	6	0	0	14	64	0	0.23	0.00	0.00	0.60	2.49	0.00	0.0766666666666667	1.03	3.74790107184736	0.0442343931614756	1	VARS2	--
ENST00000370624	9	15	12	3	4	0	0.10	0.17	0.15	0.04	0.05	0.00	0.14	0.03	-2.22239242133645	0.0442969049099153	1	LINC01555	--
ENST00000498219	3	10	10	0	2	0	0.12	0.41	0.41	0.00	0.10	0.00	0.313333333333333	0.0333333333333333	-3.23266075679028	0.0443501236426523	1	HPS1	--
ENST00000649554	0	0	0	0	38	0	0.00	0.00	0.00	0.00	0.46	0.00	0.001	0.153333333333333	7.26052755022322	0.0445053505600953	1	IFIH1	--
MSTRG.11926.2	0	0	0	0	38	0	0.00	0.00	0.00	0.00	0.76	0.00	0.001	0.253333333333333	7.98489310760979	0.0445053505600953	1	-	-
ENST00000655972	10	14	12	2	3	4	0.37	0.53	0.49	0.08	0.12	0.18	0.463333333333333	0.126666666666667	-1.87101355927992	0.0446317786275338	1	AC006213.7	--
ENST00000491577	44	52	65	122	125	46	0.87	1.06	1.43	2.74	2.63	1.10	1.12	2.15666666666667	0.945304479213749	0.0446614390349402	0.229671261951181	TRNAU1AP	--
ENST00000650196	53	52	41	34	18	19	0.61	0.60	0.51	0.43	0.22	0.26	0.573333333333333	0.303333333333333	-0.918470114503402	0.0447289023138498	0.229824410456756	LINC02577	--
ENST00000612688	46	29	37	52	55	78	0.49	0.32	0.44	0.63	0.63	1.01	0.416666666666667	0.756666666666667	0.860764202628827	0.0449064483677497	0.229961736855504	PPP4R3B	--
ENST00000479055	15	15	6	16	30	44	0.62	0.63	0.28	0.74	1.30	2.15	0.51	1.39666666666667	1.4534185910067	0.0449845868070383	1	CCDC24	--
ENST00000486187	51	63	70	27	36	37	0.84	1.06	1.26	0.50	0.62	0.72	1.05333333333333	0.613333333333333	-0.780218792120086	0.0452904607085823	0.231539413127949	ZNF33B	--
ENST00000514382	0	0	0	11	9	0	0.00	0.00	0.00	0.81	0.65	0.00	0.001	0.486666666666667	8.92679015304623	0.0452994340463832	1	CCND3	--
MSTRG.13007.1	52	36	43	78	64	59	1.00	0.71	0.91	1.68	1.29	1.35	0.873333333333333	1.44	0.721464500626019	0.04548565219967	0.232056106519207	-	-
ENST00000456633	49	41	42	20	28	21	1.73	1.49	1.64	0.80	1.02	0.90	1.62	0.906666666666667	-0.837349662355441	0.0456295633415852	0.232299421385917	ASH1L-AS1	--
ENST00000635841	168	64	49	118	207	160	1.95	0.75	0.62	1.53	2.52	2.21	1.10666666666667	2.08666666666667	0.914979415585692	0.0456883709499689	0.232338984959537	XIST	--
ENST00000464040	8	2	2	13	13	15	0.39	0.09	0.13	0.70	0.65	0.81	0.203333333333333	0.72	1.82415016460058	0.0457595935917246	1	BPHL	--
MSTRG.9457.12	0	14	113	0	0	0	0.00	0.21	1.77	0.00	0.00	0.00	0.66	0.001	-9.36632221424582	0.0457714789048384	1	-	-
ENST00000463816	109	108	62	55	39	58	5.80	5.86	3.60	3.26	2.20	3.65	5.08666666666667	3.03666666666667	-0.744232003032479	0.0457897130548227	0.232338984959537	ZNF511	--
ENST00000544125	0	0	0	3	0	17	0.00	0.00	0.00	0.16	0.00	0.98	0.001	0.38	8.56985560833095	0.04582361962277	1	MDM2	--
ENST00000488720	4	8	4	0	1	0	0.03	0.07	0.04	0.00	0.01	0.00	0.0466666666666667	0.00333333333333333	-3.80735492205761	0.0458816903558998	1	FLNB-AS1	--
ENST00000623095	11	30	7	5	4	3	0.16	0.44	0.12	0.08	0.06	0.06	0.24	0.0666666666666667	-1.84799690655495	0.0459674864131032	1	CU634019.1	--
ENST00000625096	11	30	7	5	4	3	0.16	0.44	0.12	0.08	0.06	0.06	0.24	0.0666666666666667	-1.84799690655495	0.0459674864131032	1	CU633904.1	--
ENST00000488236	102	55	76	122	122	91	2.48	1.36	2.04	3.34	3.12	2.63	1.96	3.03	0.628464139357743	0.0459828295457691	0.232988178505493	SETD5	--
ENST00000617746	32	19	40	17	4	10	1.21	0.71	1.63	0.71	0.16	0.45	1.18333333333333	0.44	-1.42728109503359	0.0460048986642974	1	CU633906.1	--
ENST00000621909	32	19	40	17	4	10	1.21	0.71	1.63	0.71	0.16	0.45	1.18333333333333	0.44	-1.42728109503359	0.0460048986642974	1	CU634019.1	--
ENST00000668029	11	10	6	18	21	25	0.29	0.27	0.17	0.53	0.58	0.78	0.243333333333333	0.63	1.37241786534106	0.0460118794747424	1	LINC01564	--
ENST00000680634	23	39	41	0	14	12	0.27	0.47	0.52	0.00	0.17	0.16	0.42	0.11	-1.93288580414146	0.0461336575705553	1	ALS2	--
ENST00000666260	14	1	2	0	0	0	0.38	0.03	0.07	0.00	0.01	0.00	0.16	0.00333333333333333	-5.58496250072116	0.046198293127314	1	HCG25	--
ENST00000643877	0	0	2	19	0	14	0.00	0.00	0.03	0.23	0.00	0.18	0.01	0.136666666666667	3.77258950389693	0.0463647535125817	1	TUG1	--
ENST00000464348	76	111	119	63	66	54	2.92	4.33	5.02	2.70	2.66	2.47	4.09	2.61	-0.648051036371864	0.0463701348790876	0.234698300935731	IPO9	--
ENST00000399751	20	11	5	23	46	21	0.40	0.21	0.12	0.51	0.95	0.50	0.243333333333333	0.653333333333333	1.42488528523519	0.0464333956672709	1	LINC00680	--
ENST00000497165	22	23	10	44	57	21	1.03	1.13	0.54	2.36	2.86	1.18	0.9	2.13333333333333	1.24511249783653	0.0465316230517138	0.235320372298841	ARF1	--
ENST00000446765	0	0	0	0	0	33	0.00	0.00	0.00	0.00	0.00	0.82	0.001	0.273333333333333	8.09451759878429	0.0466068199122551	1	DPY30	--
ENST00000473388	0	0	0	0	0	33	0.00	0.00	0.00	0.00	0.00	0.81	0.001	0.27	8.07681559705083	0.0466068199122551	1	ATXN1	--
ENST00000639099	0	0	0	0	0	33	0.00	0.00	0.00	0.00	0.00	0.74	0.001	0.246666666666667	7.94641895979516	0.0466068199122551	1	KANSL1	--
ENST00000506766	5	4	4	0	0	0	0.27	0.26	0.25	0.00	0.00	0.00	0.26	0.001	-8.02236781302845	0.0467650408767703	1	GPAT3	--
ENST00000461733	0	0	0	74	43	0	0.00	0.00	0.00	1.81	0.98	0.00	0.001	0.93	9.86108690599539	0.0469341837064036	1	AP2M1	--
ENST00000492522	8	2	7	0	1	0	0.12	0.03	0.12	0.00	0.02	0.00	0.09	0.00666666666666667	-3.75488750216347	0.047019375069812	1	LINC02086	--
ENST00000652985	57	36	56	66	90	71	1.00	0.64	1.06	1.28	1.64	1.48	0.9	1.46666666666667	0.704544116473832	0.0472049264060325	0.237739757349622	AC096647.1	--
ENST00000644038	20	20	9	0	4	6	0.39	0.39	0.19	0.00	0.09	0.13	0.323333333333333	0.0733333333333333	-2.14048122354983	0.047240811520768	1	HULC	--
MSTRG.1317.6	89	131	121	65	65	76	2.80	4.18	4.15	2.28	2.15	2.82	3.71	2.41666666666667	-0.618400692439661	0.0473996167323131	0.238130364456654	-	-
ENST00000473484	43	29	22	47	63	49	2.47	1.70	1.35	3.03	3.80	3.35	1.84	3.39333333333333	0.882997389297525	0.0475843261361666	0.238290261520514	ALS2CL	--
ENST00000467961	60	41	71	7	16	40	1.45	1.01	1.88	0.19	0.41	1.16	1.44666666666667	0.586666666666667	-1.30211961380718	0.0476267959982795	0.238290261520514	HTRA2	--
ENST00000539009	9	2	6	0	0	1	0.46	0.11	0.32	0.00	0.00	0.06	0.296666666666667	0.02	-3.89077093024524	0.0478240232584764	1	LINC02617	--
ENST00000464154	0	0	37	0	0	0	0.00	0.00	2.08	0.00	0.00	0.00	0.693333333333333	0.001	-9.4374053123073	0.0479140657228755	1	ATP5PB	--
ENST00000665286	83	71	44	41	36	30	0.39	0.34	0.23	0.22	0.18	0.17	0.32	0.19	-0.752072486556414	0.0480014539017579	0.23924508523102	AC027601.5	--
ENST00000461356	27	27	16	46	40	40	1.15	1.17	0.74	2.19	1.78	2.04	1.02	2.00333333333333	0.973833338018531	0.0480137701791717	0.23924508523102	CDK5RAP1	--
MSTRG.18153.3	34	47	30	7	23	16	0.82	1.15	0.78	0.20	0.58	0.46	0.916666666666667	0.413333333333333	-1.14909149802515	0.0480762831266935	0.239335100640432	-	-
ENST00000653362	38	18	24	13	6	0	0.43	0.20	0.30	0.17	0.07	0.00	0.31	0.08	-1.95419631038688	0.0481959614504082	1	CCDC18-AS1	--
ENST00000667626	2	9	0	32	3	30	0.01	0.07	0.00	0.30	0.02	0.30	0.0266666666666667	0.206666666666667	2.95419631038688	0.0482556109317421	1	LINC01719	--
ENST00000400234	0	0	0	6	1	6	0.00	0.00	0.00	0.17	0.03	0.18	0.001	0.126666666666667	6.9848931076098	0.0482799337243042	1	RFPL3S	--
ENST00000623837	2	1	1	5	10	7	0.10	0.05	0.06	0.29	0.55	0.43	0.07	0.423333333333333	2.5963672639934	0.0487166665419856	1	AC005753.1	--
ENST00000491609	0	0	0	0	5	14	0.00	0.00	0.00	0.00	0.18	0.57	0.001	0.25	7.96578428466209	0.0487568833030221	1	MOSPD1	--
ENST00000550290	71	48	57	100	95	65	0.26	0.18	0.23	0.41	0.37	0.29	0.223333333333333	0.356666666666667	0.675377795943378	0.0488173357260403	0.241679081193705	AC048341.1	--
ENST00000586808	0	0	2	7	7	6	0.00	0.00	0.08	0.28	0.27	0.26	0.0266666666666667	0.27	3.33985000288462	0.0488365350269904	1	AC087289.1	--
ENST00000548458	30	59	63	0	0	22	1.10	2.18	2.49	0.00	0.00	0.94	1.92333333333333	0.313333333333333	-2.61783865696784	0.048845487600789	0.241679081193705	C12orf75	--
ENST00000561226	21	21	20	9	9	6	0.86	0.87	0.92	0.40	0.39	0.32	0.883333333333333	0.37	-1.25543268310045	0.0488628980799052	1	OIP5-AS1	--
ENST00000658659	0	8	12	0	0	0	0.00	0.14	0.23	0.00	0.00	0.00	0.123333333333333	0.001	-6.94641895979515	0.0488665505352623	1	AL391056.1	--
ENST00000416395	19	0	4	0	0	0	0.25	0.00	0.05	0.00	0.00	0.00	0.1	0.001	-6.64385618977472	0.0488705151960561	1	PCBP1-AS1	--
ENST00000525649	78	93	77	8	44	50	4.20	5.06	4.53	0.49	2.50	3.20	4.59666666666667	2.06333333333333	-1.15561114229972	0.0489412942914009	0.241702517827234	MTCH2	--
ENST00000459760	87	36	81	138	88	103	5.16	2.20	5.25	9.18	5.52	7.33	4.20333333333333	7.34333333333333	0.804901219372664	0.0490407387794671	0.241802963056121	OGT	--
ENST00000668074	45	36	2	49	125	65	1.08	0.88	0.06	1.32	3.16	1.89	0.673333333333333	2.12333333333333	1.6569380795045	0.0490425094770327	0.241802963056121	LINC00963	--
ENST00000664995	16	9	15	0	0	5	0.23	0.14	0.23	0.00	0.00	0.08	0.2	0.0266666666666667	-2.90689059560852	0.0490674042630942	1	PVT1	--
ENST00000412298	25	30	9	2	12	3	0.26	0.32	0.11	0.03	0.13	0.04	0.23	0.0666666666666667	-1.78659636189081	0.049201081378793	1	TMEM254-AS1	--
ENST00000648769	8	3	9	0	1	1	0.12	0.05	0.15	0.00	0.02	0.02	0.106666666666667	0.0133333333333333	-3.00000000000001	0.0492741070898879	1	LINC00242	--
ENST00000565792	16	10	29	0	8	0	0.27	0.18	0.55	0.00	0.15	0.00	0.333333333333333	0.05	-2.7369655941662	0.0493410092282004	1	CDIN1	--
MSTRG.2701.12	101	43	74	61	125	216	0.51	0.22	0.41	0.34	0.66	1.29	0.38	0.763333333333333	1.0063137739322	0.0494180345803121	0.243064994278487	-	-
ENST00000564694	31	35	32	53	58	47	0.87	1.00	0.99	1.67	1.72	1.58	0.953333333333333	1.65666666666667	0.7972307047839	0.0497154348560806	0.24413400739713	AC027373.1	--
ENST00000503010	12	35	19	74	28	50	0.49	1.44	0.84	3.33	1.18	2.39	0.923333333333333	2.3	1.31671038561634	0.0498080929348783	0.244392243612086	TMED7	--
ENST00000675043	40	0	0	0	0	0	0.60	0.00	0.00	0.00	0.00	0.00	0.2	0.001	-7.64385618977472	0.0498318000188246	1	MFN2	--
ENST00000537112	7	0	0	33	0	41	0.05	0.00	0.00	0.26	0.00	0.35	0.0166666666666667	0.203333333333333	3.60880924267552	0.0498554540985176	1	AC138969.1	--
ENST00000570167	6	3	4	0	0	0	0.04	0.02	0.03	0.00	0.00	0.00	0.03	0.001	-4.90689059560852	0.0499180080743248	1	AC007608.3	--
