# Supplementary material for: Comprehensive Expression Profile Analysis of Neutrophil Extracellular Trap-Affected Genes in Gastric Cancer Cells and the Clinical Significance of lncRNA NEAT1-Related Signaling
Source: Front Oncol. 2022 May 19;12:798531. doi: 10.3389/fonc.2022.798531 (PMC9160368; doi:10.3389/fonc.2022.798531)
Supplement: Supplementary file 2 [file Table_2.xls]

id	AGS1_count	AGS2_count	AGS3_count	NETs1_count	NETs2_count	NETs3_count	AGS1_TPM	AGS2_TPM	AGS3_TPM	NETs1_TPM	NETs2_TPM	NETs3_TPM	A_mean	N_mean	log2(fc)	PValue	FDR	length	seq	total
bantam-y	7	10	33	7	16	313	0.6334	0.748	2.948	0.4725	1.0868	20.702	1.44313333333333	7.42043333333333	2.36229883998741	0.0147750753110109	0.126293183132286	21	TGAGATCATCGTGAAAGCTGA	386
hsa-miR-100-5p	128	150	137	300	258	364	11.5826	11.2196	12.2386	20.2519	17.5252	24.0752	11.6802666666667	20.6174333333333	0.819791530526558	4.70429447655055e-06	0.000112798527559957	22	AACCCGTAGATCCGAACTTGTG	1337
hsa-miR-10401-3p	219	215	194	121	32	83	19.817	16.0814	17.3305	8.1683	2.1737	5.4897	17.7429666666667	5.27723333333333	-1.74939357294429	4.63526690986226e-06	0.000112392202151492	21	ACCTCGCCGTCCCGCCCGCCG	864
hsa-miR-12136	49	63	62	45	6	37	4.4339	4.7122	5.5386	3.0378	0.4076	2.4472	4.8949	1.9642	-1.31733755056961	0.0123700411830987	0.11030805319474	18	GAAAAAGTCATGGAGGCC	262
hsa-miR-1228-3p	15	6	6	4	0	1	1.3573	0.4488	0.536	0.27	0.01	0.0661	0.7807	0.115366666666667	-2.75854182889184	0.00573623335799534	0.0603843492027021	20	TCACACCTGCCTCGCCCCCC	32
hsa-miR-1229-3p	5	16	3	28	14	20	0.4524	1.1968	0.268	1.8902	0.951	1.3228	0.639066666666667	1.388	1.11896922356782	0.0316343934766614	0.217410895295017	23	CTCTCACCACTGCCCTCCCACAG	86
hsa-miR-1246	608	608	536	117	64	142	55.0172	45.4767	47.8823	7.8983	4.3473	9.392	49.4587333333333	7.21253333333333	-2.77764730552605	1.35296560785729e-24	2.43308315146335e-22	19	AATGGATTTTTGGAGCAGG	2075
hsa-miR-1260b	504	487	573	2614	1134	2981	45.6063	36.4263	51.1876	176.4619	77.0294	197.1651	44.4067333333333	150.2188	1.75821502637539	2.0578693417916e-10	8.88176407917253e-09	19	ATCCCACCACTGCCACCAT	8293
hsa-miR-127-3p	31	24	12	184	140	95	2.8052	1.7951	1.072	12.4212	9.5098	6.2834	1.89076666666667	9.4048	2.31442592810831	4.34518523930727e-11	2.03845864052719e-09	22	TCGGATCCGTCTGAGCTTGGCT	486
hsa-miR-1303	412	434	363	358	230	327	37.2814	32.462	32.4277	24.1673	15.6232	21.628	34.0570333333333	20.4728333333333	-0.734241991436705	0.00390583960096428	0.044129852664298	22	TTTAGAGACGGGGTCTTGCTCT	2124
hsa-miR-135b-3p	193	185	229	662	462	495	17.4643	13.8375	20.4572	44.6893	31.3823	32.7396	17.253	36.2704	1.07194541227473	1.08984948344004e-07	3.45866939009355e-06	22	ATGTAGGGCTAAAAGCCATGGG	2226
hsa-miR-136-3p	1	2	0	29	34	33	0.0905	0.1496	0.01	1.9577	2.3095	2.1826	0.0833666666666667	2.14993333333333	4.68867746248084	9.46821003595114e-14	6.00952860517134e-12	22	CATCATCGTCTCAAATGAGTCT	99
hsa-miR-139-3p	4	0	2	12	15	2	0.362	0.01	0.1787	0.8101	1.0189	0.1323	0.183566666666667	0.653766666666667	1.83247171311141	0.0459278530314712	0.277006866481309	23	TGGAGACGCGGCCCTGTTGGAGT	35
hsa-miR-139-5p	6	4	8	17	26	11	0.5429	0.2992	0.7147	1.1476	1.7661	0.7275	0.518933333333333	1.21373333333333	1.22583037056141	0.0152009892550187	0.128642097303256	23	TCTACAGTGCACGTGTCTCCAGT	72
hsa-miR-1-3p	19	22	25	24	48	64	1.7193	1.6455	2.2333	1.6202	3.2605	4.233	1.86603333333333	3.0379	0.703099623167302	0.0330076681677996	0.223293253624174	22	TGGAATGTAAAGAAGTATGTAT	202
hsa-miR-145-3p	31	32	23	14	8	19	2.8052	2.3935	2.0546	0.9451	0.5434	1.2567	2.41776666666667	0.915066666666667	-1.40172626091273	0.00102237826946558	0.0140528172325268	22	GGATTCCTGGAAATACTGTTCT	127
hsa-miR-146b-3p	37	35	17	63	45	88	3.3481	2.6179	1.5187	4.2529	3.0567	5.8204	2.4949	4.37666666666667	0.810850519441821	0.0106647002198515	0.0979337152103806	22	GCCCTGTGGACTCAGTTCTGGT	285
hsa-miR-1843	31	48	33	99	60	89	2.8052	3.5903	2.948	6.6831	4.0756	5.8865	3.1145	5.5484	0.833071226991734	0.00128560185303726	0.0170963273513995	20	TATGGAGGTCTCTGTCTGGC	360
hsa-miR-210-3p	708	825	899	712	617	643	64.066	61.7078	80.31	48.0646	41.9111	42.5284	68.6946	44.1680333333333	-0.637194099940533	0.00675391160144237	0.0697365609373811	22	CTGTGCGTGTGACAGCGGCTGA	4404
hsa-miR-219a-1-3p	14	14	7	46	22	15	1.2668	1.0472	0.6253	3.1053	1.4944	0.9921	0.979766666666667	1.86393333333333	0.92784014591235	0.0425060197636519	0.265109799566361	22	AGAGTTGAGTCTGGACGTCCCG	118
hsa-miR-221-5p	2834	3479	3137	6163	6370	5755	256.4451	260.2197	280.2362	416.0423	432.696	380.6391	265.633666666667	409.792466666667	0.625455456281563	1.28219565389425e-05	0.000294359385223807	22	ACCTGGCATACAATGTAGATTT	27738
hsa-miR-222-5p	171	188	170	1623	1062	1413	15.4736	14.0619	15.1865	109.563	72.1386	93.4567	14.9073333333333	91.7194333333333	2.62120523433633	1.39281044160401e-35	6.01136986596289e-33	22	CTCAGTAGCCAGTGTAGATCCT	4627
hsa-miR-224-5p	1	3	1	7	11	5	0.0905	0.2244	0.0893	0.4725	0.7472	0.3307	0.134733333333333	0.5168	1.93949924903535	0.0141219530450784	0.122883768835803	25	TCAAGTCACTAGTGGTTCCGTTTAG	28
hsa-miR-26a-1-3p	93	116	106	212	183	204	8.4155	8.6765	9.4693	14.3114	12.4307	13.4927	8.85376666666667	13.4116	0.599118102536517	0.000695971670422427	0.0100127124318107	22	CCTATTCTTGGTTACTTGCACG	914
hsa-miR-29b-1-5p	129	128	104	216	468	283	11.673	9.5741	9.2906	14.5814	31.7899	18.7178	10.1792333333333	21.6963666666667	1.09182455879222	2.42772305314741e-05	0.000513630034185502	24	GCTGGTTTCATATGGTGGTTTAGA	1328
hsa-miR-302b-5p	229	247	204	137	136	163	20.7219	18.4749	18.2238	9.2484	9.2381	10.7809	19.1402	9.7558	-0.972273817528982	2.59235016051333e-05	0.000543135111299782	22	ACTTTAACATGGAAGTGCTTTC	1116
hsa-miR-30e-5p	100454	121751	116490	72609	109196	94281	9089.9557	9106.643	10406.3497	4901.5769	7417.3746	6235.8013	9534.31613333333	6184.9176	-0.624375087557208	0.00845370728619576	0.0836839464385801	22	TGTAAACATCCTTGACTGGAAG	614781
hsa-miR-3130-3p	29	57	26	16	7	9	2.6242	4.2634	2.3226	1.0801	0.4755	0.5953	3.07006666666667	0.716966666666667	-2.09829203255629	5.47102638838269e-06	0.000129741482924504	21	GCTGCACCGGAGACTGGGTAA	144
hsa-miR-3158-3p	114	126	103	100	52	101	10.3157	9.4245	9.2013	6.7506	3.5322	6.6802	9.64716666666667	5.65433333333333	-0.770748355768014	0.0158724530932682	0.132746937016549	22	AAGGGCTTCCTCTCTGCAGGAC	596
hsa-miR-3158-5p	7	5	6	3	1	1	0.6334	0.374	0.536	0.2025	0.0679	0.0661	0.514466666666667	0.112166666666667	-2.19743360091038	0.0279005496592989	0.198710845428274	21	CCTGCAGAGAGGAAGCCCTTC	23
hsa-miR-323a-3p	2	2	1	9	27	14	0.181	0.1496	0.0893	0.6076	1.834	0.926	0.139966666666667	1.12253333333333	3.00360309348947	6.02486427223145e-05	0.00119281257793353	21	CACATTACACGGTCGACCTCT	55
hsa-miR-32-3p	65	60	43	118	86	130	5.8818	4.4878	3.8413	7.9658	5.8417	8.5983	4.73696666666667	7.4686	0.656874313137799	0.00399277641649882	0.0448771432646065	22	CAATTTAGTGTGTGTGATATTT	502
hsa-miR-331-5p	368	431	383	997	738	902	33.2999	32.2376	34.2144	67.3039	50.1302	59.6588	33.2506333333333	59.0309666666667	0.828090146697863	6.62538591563552e-07	1.85682893583655e-05	22	CTAGGTATGGTCCCAGGGATCC	3819
hsa-miR-33a-5p	149	372	119	138	114	125	13.4828	27.8246	10.6306	9.3159	7.7437	8.2676	17.3126666666667	8.4424	-1.0361028690931	0.00533878485647173	0.0567541759619014	21	GTGCATTGTAGTTGCATTGCA	1017
hsa-miR-33b-3p	175	176	155	145	113	158	15.8355	13.1643	13.8465	9.7884	7.6758	10.4502	14.2821	9.3048	-0.618161078768366	0.0236748691038142	0.178015217860735	22	CAGTGCCTCGGCAGTGCAGCCC	922
hsa-miR-33b-5p	10	125	10	9	7	6	0.9049	9.3497	0.8933	0.6076	0.4755	0.3968	3.71596666666667	0.4933	-2.9132003679272	0.000469091348417006	0.007079014894293	20	GTGCATTGCTGTTGCATTGC	167
hsa-miR-3614-5p	21	29	22	89	75	122	1.9003	2.1691	1.9653	6.0081	5.0945	8.0692	2.01156666666667	6.3906	1.6676318370657	2.66770590214637e-09	9.59484889471978e-08	23	CCACTTGGATCTGAAGGCTGCCC	358
hsa-miR-3620-3p	0	5	1	7	6	12	0.01	0.374	0.0893	0.4725	0.4076	0.7937	0.157766666666667	0.557933333333333	1.82230032540301	0.0286772574256175	0.202903349260599	22	TCACCCTGCATCCCGCACCCAG	31
hsa-miR-3662	3	0	3	10	9	8	0.2715	0.01	0.268	0.6751	0.6113	0.5291	0.183166666666667	0.605166666666667	1.72417554385097	0.0163121394577204	0.132746937016549	24	GAAAATGATGAGTAGTGACTGATG	33
hsa-miR-3677-3p	79	50	56	46	22	37	7.1486	3.7399	5.0026	3.1053	1.4944	2.4472	5.29703333333333	2.34896666666667	-1.17315834656561	0.00266266994480459	0.0317460869662338	22	CTCGTGGGCTCTGGCCACGGCC	290
hsa-miR-370-3p	2	6	2	66	57	20	0.181	0.4488	0.1787	4.4554	3.8718	1.3228	0.2695	3.21666666666667	3.57720926356915	1.82286770825411e-09	6.78232502484893e-08	22	GCCTGCTGGGGTGGAACCTGGT	153
hsa-miR-373-5p	3824	4108	3940	3033	3601	3102	346.0289	307.2672	351.9703	204.7471	244.6057	205.1681	335.0888	218.173633333333	-0.619066706776625	0.00493723374320498	0.0538108606961432	22	ACTCAAAATGGGGGCGCTTTCC	21608
hsa-miR-379-5p	1	1	0	12	5	13	0.0905	0.0748	0.01	0.8101	0.3396	0.8598	0.0584333333333333	0.669833333333333	3.51893867618657	0.000151564465228407	0.00268095177018772	21	TGGTAGACTATGGAACGTAGG	32
hsa-miR-381-3p	15	21	7	45	39	23	1.3573	1.5707	0.6253	3.0378	2.6492	1.5212	1.18443333333333	2.40273333333333	1.02047954250492	0.0102394332881382	0.0956077048437074	22	TATACAAGGGCAAGCTCTCTGT	150
hsa-miR-382-5p	0	0	2	7	4	7	0.01	0.01	0.1787	0.4725	0.2717	0.463	0.0662333333333333	0.4024	2.60300093327701	0.00746759792287432	0.0749538433375013	22	GAAGTTGTTCGTGGTGGATTCG	20
hsa-miR-409-3p	2	1	1	41	44	25	0.181	0.0748	0.0893	2.7678	2.9888	1.6535	0.115033333333333	2.47003333333333	4.42440663308238	3.52089928664862e-13	2.11058351682992e-11	22	GAATGTTGCTCGGTGAACCCCT	114
hsa-miR-409-5p	5	8	9	118	119	36	0.4524	0.5984	0.804	7.9658	8.0833	2.3811	0.618266666666667	6.1434	3.31273618988781	3.50497222726302e-11	1.75900699219386e-09	23	AGGTTACCCGAGCAACTTTGCAT	295
hsa-miR-411-5p	10	2	3	37	17	11	0.9049	0.1496	0.268	2.4977	1.1548	0.7275	0.440833333333333	1.46	1.72766314748715	0.00686246897479422	0.0705200383219329	21	TAGTAGACCGTATAGCGTACG	80
hsa-miR-4286	94	82	83	524	206	488	8.5059	6.1334	7.4146	35.3734	13.993	32.2766	7.3513	27.2143333333333	1.88829539189727	2.43920646535301e-10	1.0122706831215e-08	17	ACCCCACTCCTGGTACC	1477
hsa-miR-4485-3p	8	7	8	43	9	120	0.7239	0.5236	0.7147	2.9028	0.6113	7.9369	0.654066666666667	3.817	2.5449295894979	0.000137453148896159	0.00249263777578077	20	TAACGGCCGCGGTACCCTAA	195
hsa-miR-4708-3p	36	34	25	20	14	16	3.2576	2.5431	2.2333	1.3501	0.951	1.0582	2.678	1.11976666666667	-1.25795782115903	0.00187571380846012	0.0233976323621788	22	AGCAAGGCGGCATCTCTCTGAT	145
hsa-miR-4717-3p	21	28	25	9	1	16	1.9003	2.0943	2.2333	0.6076	0.0679	1.0582	2.07596666666667	0.5779	-1.84489150382341	0.00127840477833833	0.0170963273513995	21	ACACATGGGTGGCTGTGGCCT	100
hsa-miR-4755-3p	8	12	11	2	1	1	0.7239	0.8976	0.9827	0.135	0.0679	0.0661	0.868066666666667	0.0896666666666667	-3.27516217242473	1.75744885392955e-05	0.000386997410895915	22	AGCCAGGCTCTGAAGGGAAAGT	35
hsa-miR-4758-3p	2	1	4	15	20	13	0.181	0.0748	0.3573	1.0126	1.3585	0.8598	0.204366666666667	1.07696666666667	2.39774178849586	9.22288484614889e-05	0.00176132615026454	23	TGCCCCACCTGCTGACCACCCTC	55
hsa-miR-486-3p	250	315	230	216	38	86	22.6222	23.5611	20.5465	14.5814	2.5812	5.6881	22.2432666666667	7.6169	-1.54609281891373	0.00117685205311969	0.015972620947373	21	CGGGGCAGCTCAGTACAGGAT	1135
hsa-miR-486-5p	1382	1468	1267	1260	353	1002	125.0554	109.8024	113.1844	85.0581	23.9783	66.2729	116.014066666667	58.4364333333333	-0.989359711173292	0.00892575287099887	0.0871573515638713	22	TCCTGTACTGAGCTGCCCCGAG	6732
hsa-miR-487a-3p	0	2	0	10	9	1	0.01	0.1496	0.01	0.6751	0.6113	0.0661	0.0565333333333333	0.450833333333333	2.99542051903834	0.0163116525464265	0.132746937016549	22	AATCATACAGGGACATCCAGTT	22
hsa-miR-493-3p	3	0	0	14	22	5	0.2715	0.01	0.01	0.9451	1.4944	0.3307	0.0971666666666667	0.9234	3.24842234968266	0.000529284357512067	0.0078772113345589	22	TGAAGGTCTACTGTGTGCCAGG	44
hsa-miR-493-5p	0	3	0	19	5	4	0.01	0.2244	0.01	1.2826	0.3396	0.2646	0.0814666666666667	0.628933333333333	2.94862531571087	0.0070829431913731	0.0717605230374796	22	TTGTACATGGTAGGCTTTCATT	31
hsa-miR-494-3p	2	0	3	17	20	1	0.181	0.01	0.268	1.1476	1.3585	0.0661	0.153	0.8574	2.48643676423696	0.0136082317703463	0.119376277074826	22	TGAAACATACACGGGAAACCTC	43
hsa-miR-5000-5p	9	11	8	1	4	5	0.8144	0.8228	0.7147	0.0675	0.2717	0.3307	0.783966666666667	0.2233	-1.81180906280122	0.00944503544008837	0.0914008362318866	22	CAGTTCAGAAGTGTTCCTGAGT	38
hsa-miR-508-3p	9	12	2	17	18	21	0.8144	0.8976	0.1787	1.1476	1.2227	1.389	0.630233333333333	1.2531	0.991543583038535	0.044430489537352	0.271376474651585	23	TGATTGTAGCCTTTTGGAGTAGA	79
hsa-miR-5091	0	0	0	5	0	5	0.01	0.01	0.01	0.3375	0.01	0.3307	0.01	0.226066666666667	4.49867637852955	0.0414245108990894	0.261552250169049	23	ACGGAGACGACAAGACTGTGCTG	10
hsa-miR-512-3p	45	46	33	31	23	28	4.072	3.4407	2.948	2.0927	1.5623	1.8519	3.4869	1.83563333333333	-0.925667079936833	0.0117265630129632	0.105882522937132	22	AAGTGCTGTCATAGCTGAGGTC	206
hsa-miR-518b	18	17	24	17	6	10	1.6288	1.2716	2.144	1.1476	0.4076	0.6614	1.68146666666667	0.738866666666667	-1.18633423002007	0.0235040701048462	0.177971169425467	22	CAAAGCGCTCCCCTTTAGAGGT	92
hsa-miR-519a-3p	49	59	53	23	51	39	4.4339	4.413	4.7346	1.5526	3.4643	2.5795	4.52716666666667	2.53213333333333	-0.838255046002065	0.0294674291633219	0.207135870144784	22	AAAGTGCATCCTTTTAGAGTGT	274
hsa-miR-548ah-3p	14	21	15	4	10	11	1.2668	1.5707	1.34	0.27	0.6793	0.7275	1.3925	0.558933333333333	-1.31692920629846	0.0142336084865759	0.123357940216991	22	CAAAAACTGCAGTTACTTTTGC	75
hsa-miR-548ay-5p	30	17	33	52	59	63	2.7147	1.2716	2.948	3.5103	4.0077	4.1669	2.31143333333333	3.89496666666667	0.752823228906097	0.00889441191588338	0.0871573515638713	21	AAAAGTAATTGTGGTTTTTGC	254
hsa-miR-548e-5p	10	25	29	7	8	6	0.9049	1.8699	2.5906	0.4725	0.5434	0.3968	1.78846666666667	0.4709	-1.92523060197091	0.000555498547499197	0.00815486983335556	22	CAAAAGCAATCGCGGTTTTTGC	85
hsa-miR-548y	93	139	105	69	124	62	8.4155	10.3968	9.3799	4.6579	8.423	4.1007	9.3974	5.7272	-0.7144316734748	0.0463396932320668	0.277011240982826	22	AAAAGTAATCACTGTTTTTGCC	592
hsa-miR-550a-5p	299	348	298	239	130	264	27.0561	26.0295	26.6211	16.134	8.8305	17.4611	26.5689	14.1418666666667	-0.909765936540707	0.00129133519846066	0.0170963273513995	23	AGTGCCTGAGGGAGTAAGAGCCC	1578
hsa-miR-582-5p	10	9	11	22	31	30	0.9049	0.6732	0.9827	1.4851	2.1057	1.9842	0.8536	1.85833333333333	1.12237722303681	0.00223778783133207	0.0271300344944641	23	TTACAGTTGTTCAACCAGTTACT	113
hsa-miR-6505-5p	1	1	0	8	1	7	0.0905	0.0748	0.01	0.5401	0.0679	0.463	0.0584333333333333	0.357	2.61106057887808	0.0290175010539419	0.204639762334662	22	TTGGAATAGGGGATATCTCAGC	18
hsa-miR-6511b-5p	4	3	0	13	8	6	0.362	0.2244	0.01	0.8776	0.5434	0.3968	0.1988	0.605933333333333	1.6078413157416	0.0414508199989873	0.261552250169049	24	CTGCAGGCAGAAGTGGGGCTGACA	34
hsa-miR-654-3p	4	7	8	37	17	28	0.362	0.5236	0.7147	2.4977	1.1548	1.8519	0.533433333333333	1.8348	1.78224292817757	0.000132047594842083	0.00241490431923065	22	TATGTCTGCTGACCATCACCTT	101
hsa-miR-659-5p	42	63	48	35	36	29	3.8005	4.7122	4.288	2.3627	2.4454	1.9181	4.2669	2.24206666666667	-0.928359123064028	0.00694217663505931	0.0707908045708864	22	AGGACCTTCCCTGAACCAAGGA	253
hsa-miR-665	2	0	1	9	6	3	0.181	0.01	0.0893	0.6076	0.4076	0.1984	0.0934333333333333	0.404533333333333	2.11424934121454	0.0454799744031939	0.275690406635091	20	ACCAGGAGGCTGAGGCCCCT	21
hsa-miR-6740-5p	1	0	1	5	9	1	0.0905	0.01	0.0893	0.3375	0.6113	0.0661	0.0632666666666667	0.3383	2.41878568549403	0.0452056427067789	0.274799371721772	22	AGTTTGGGATGGAGAGAGGAGA	17
hsa-miR-6750-5p	0	0	3	3	8	6	0.01	0.01	0.268	0.2025	0.5434	0.3968	0.096	0.3809	1.98830597695482	0.0411247626243023	0.261552250169049	24	CAGGGAACAGCTGGGTGAGCTGCT	20
hsa-miR-6773-5p	1	1	1	7	8	8	0.0905	0.0748	0.0893	0.4725	0.5434	0.5291	0.0848666666666667	0.515	2.60130251377774	0.0014677441802819	0.0190806743436647	23	TTGGGCCCAGGAGTAAACAGGAT	26
hsa-miR-6838-5p	0	0	0	2	2	3	0.01	0.01	0.01	0.135	0.1359	0.1984	0.01	0.156433333333333	3.96747605453238	0.0371235117233654	0.24350315592408	22	AAGCAGCAGTGGCAAGACTCCT	7
hsa-miR-6842-3p	4	2	2	13	8	8	0.362	0.1496	0.1787	0.8776	0.5434	0.5291	0.2301	0.650033333333333	1.49825271704319	0.0242882076658657	0.180116674030716	22	TTGGCTGGTCTCTGCTCCGCAG	37
hsa-miR-7-5p	50020	53401	54719	78931	159883	112059	4526.2467	3994.2493	4888.1882	5328.3528	10860.3987	7411.6487	4469.5614	7866.80006666667	0.815643652166531	6.84676507860611e-05	0.00131922491425286	24	TGGAAGACTAGTGATTTTGTTGTT	509013
hsa-miR-889-3p	0	0	3	4	11	7	0.01	0.01	0.268	0.27	0.7472	0.463	0.096	0.4934	2.3616514046916	0.0101280029749052	0.0956077048437074	21	TTAATATCGGACAACCATTGT	25
hsa-miR-942-3p	10	8	18	39	27	32	0.9049	0.5984	1.608	2.6328	1.834	2.1165	1.0371	2.19443333333333	1.08129343249717	0.00356533494397221	0.0409254936653831	22	CACATGGCCGAAACAGAGAAGT	134
miR-1006-x	1	2	4	0	0	0	0.0905	0.1496	0.3573	0.01	0.01	0.01	0.199133333333333	0.01	-4.31566283181491	0.0469528068479675	0.27990098667932	18	TTTGAAATTGAAATTCCT	7
miR-100-y	4	9	5	32	11	29	0.362	0.6732	0.4467	2.1602	0.7472	1.9181	0.493966666666667	1.6085	1.70323034019606	0.000987653596734019	0.0136625414214873	22	CAAGCTCGTGTCTGTGGGTCTT	90
miR-10358-x	18	28	24	1	1	1	1.6288	2.0943	2.144	0.0675	0.0679	0.0661	1.9557	0.0671666666666667	-4.86379583792942	5.9348742948467e-13	3.37038387586294e-11	18	CAAGTAACTGTTAAAACT	73
miR-10605-z	2	2	6	0	0	0	0.181	0.1496	0.536	0.01	0.01	0.01	0.288866666666667	0.01	-4.85233183077599	0.0100973304293097	0.0956077048437074	18	TATGACAGGACAACCTGT	10
miR-10677-z	7	5	11	0	0	0	0.6334	0.374	0.9827	0.01	0.01	0.01	0.663366666666667	0.01	-6.05173461523925	1.58172787139431e-05	0.000355559244423847	18	TCTGGATATGATCTTAGC	23
miR-10926-z	23	42	20	314	126	256	2.0812	3.1415	1.7867	21.197	8.5588	16.932	2.33646666666667	15.5626	2.73568274730843	6.21858350702409e-15	4.19365725254937e-13	18	ATCCCAGCGGTGCCTCCA	781
miR-10955-z	235	253	271	4375	1989	4742	21.2649	18.9237	24.2091	295.3408	135.1071	313.6387	21.4659	248.028866666667	3.53038947045158	1.96413180596809e-34	7.06432739546522e-32	18	TCCCCGTACGGGCCACCA	11865
miR-11202-x	9	9	21	34	17	44	0.8144	0.6732	1.876	2.2952	1.1548	2.9102	1.1212	2.12006666666667	0.919065982360699	0.0308650230450706	0.214122504315996	18	TTCCAGCTCGAAGGACCA	134
miR-11203-x	5	7	4	0	0	0	0.4524	0.5236	0.3573	0.01	0.01	0.01	0.444433333333333	0.01	-5.47389512050554	0.000250871025437316	0.00416445902225945	18	ACAGTTATATTCTAGAGC	16
miR-1192-z	18	6	13	0	0	5	1.6288	0.4488	1.1613	0.01	0.01	0.3307	1.07963333333333	0.1169	-3.20719459037008	0.000404840675683863	0.00624032984375555	18	AAGACAAACAAACAGACC	42
miR-12095-x	14	14	13	5	1	4	1.2668	1.0472	1.1613	0.3375	0.0679	0.2646	1.15843333333333	0.223333333333333	-2.37490452098934	0.000185188773144065	0.0032228820358459	18	CCAAGACCAATAGGAACT	51
miR-1255-x	13	6	17	0	0	0	1.1764	0.4488	1.5187	0.01	0.01	0.01	1.04796666666667	0.01	-6.71144901867347	2.11721255084606e-07	6.3457565065636e-06	18	AAGCAATGGAAGTAGATT	36
miR-1260-z	55	42	58	208	86	192	4.9769	3.1415	5.1813	14.0413	5.8417	12.699	4.43323333333333	10.8606666666667	1.29268146101066	2.72571087503647e-05	0.000565585006570067	18	ATCCCACCGCTGCCACCT	641
miR-128-z	24	31	48	55	94	49	2.1717	2.3187	4.288	3.7129	6.3852	3.2409	2.92613333333333	4.44633333333333	0.603620599201544	0.0461952336647077	0.277006866481309	23	TCACAGTGAACCGGTCTCTTTAG	301
miR-12-x	3	2	2	0	0	0	0.2715	0.1496	0.1787	0.01	0.01	0.01	0.199933333333333	0.01	-4.32144711637286	0.0355924488268459	0.234888393175332	18	TTCTGTCAGGAGTAGAAA	7
miR-1326-z	8	27	14	1	0	1	0.7239	2.0195	1.2507	0.0675	0.01	0.0661	1.33136666666667	0.0478666666666667	-4.79774279961446	1.90906224438174e-07	5.80247369489548e-06	19	AAAGAATAGATTCTCTTCT	51
miR-1336-z	9	8	7	0	0	0	0.8144	0.5984	0.6253	0.01	0.01	0.01	0.679366666666667	0.01	-6.08611852856746	3.70478382203356e-06	9.08514032721411e-05	18	TCTCCATCTGCACCTTTT	24
miR-133-x	16	21	18	0	0	4	1.4478	1.5707	1.608	0.01	0.01	0.2646	1.54216666666667	0.0948666666666667	-4.02291362388681	3.88146973743583e-09	1.32955741164865e-07	18	AATGCTGCTAAAATGGAA	59
miR-135-y	11	12	8	27	31	43	0.9954	0.8976	0.7147	1.8227	2.1057	2.844	0.869233333333333	2.25746666666667	1.37688928017847	0.000188496079226689	0.00325419631176957	24	ATGTAGGGCTAAAAGCCATGGGAA	132
miR-1386-z	267	319	309	1482	677	1656	24.1605	23.8603	27.6038	100.0446	45.9867	109.5288	25.2082	85.1867	1.75673509768461	3.89353554116526e-11	1.90960220405332e-09	18	CTCCTGGCTGGCTCGCCA	4710
miR-13-y	2	2	3	0	5	56	0.181	0.1496	0.268	0.01	0.3396	3.7039	0.199533333333333	1.35116666666667	2.75950395912163	0.0189975467160815	0.150171083565216	23	TATCACAGCCACTTTGATGAACT	68
miR-141-y	258	634	272	242	240	285	23.3461	47.4215	24.2985	16.3366	16.3025	18.8501	31.6887	17.1630666666667	-0.884661121595727	0.0054978348971944	0.0581584691575761	21	TAACACTGTCTGGTAAAGAAA	1931
miR-1537-z	9	8	9	0	0	0	0.8144	0.5984	0.804	0.01	0.01	0.01	0.738933333333333	0.01	-6.20737230498554	1.12172103534577e-06	2.91647469189901e-05	18	AAACTGTCTAATTAAAGA	26
miR-153-x	38	19	23	4	1	9	3.4386	1.4211	2.0546	0.27	0.0679	0.5953	2.30476666666667	0.311066666666667	-2.88932498866668	1.46545504209206e-06	3.72053174215843e-05	18	TCTTCTGATGTTGCAGCT	94
miR-16-y	15	8	8	24	18	28	1.3573	0.5984	0.7147	1.6202	1.2227	1.8519	0.890133333333333	1.56493333333333	0.814007840099121	0.0373880510312834	0.244495194319726	24	CCAGTATTAACTGTGCTGCTGAAT	101
miR-1725-z	6	8	2	3	0	0	0.5429	0.5984	0.1787	0.2025	0.01	0.01	0.44	0.0741666666666667	-2.56866068839206	0.0343430468236193	0.229449829861828	19	TGAGATAGTTTGAGCTGCT	19
miR-1744-z	0	0	0	2	2	5	0.01	0.01	0.01	0.135	0.1359	0.3307	0.01	0.200533333333333	4.32577016118175	0.0271379659284866	0.195212434912247	18	GCAACAGGAGCAAAACTC	9
miR-1781-y	5	4	7	0	0	0	0.4524	0.2992	0.6253	0.01	0.01	0.01	0.458966666666667	0.01	-5.52031747384026	0.000344931979876896	0.00539975329138988	18	AATTTATCCAGCTGTTGA	16
miR-17-x	102	104	112	125	364	207	9.2299	7.7789	10.0052	8.4383	24.7255	13.6911	9.00466666666667	15.6183	0.7944926526948	0.00616001269821966	0.0642188763418262	25	CAAAGTGCTTACAGTGCAGGTAGAA	1014
miR-1804-z	5	2	1	0	0	0	0.4524	0.1496	0.0893	0.01	0.01	0.01	0.230433333333333	0.01	-4.5262775198113	0.0252025421719387	0.183740155429201	18	TCTGAAGTTGTGAAATCT	8
miR-1814-z	24	29	29	19	10	11	2.1717	2.1691	2.5906	1.2826	0.6793	0.7275	2.31046666666667	0.896466666666667	-1.36586243029664	0.00165798539371809	0.0210946194647296	18	GTTTTGTTTGGGTTTGTT	122
miR-1839-x	72	76	66	98	178	134	6.5152	5.6846	5.8959	6.6156	12.091	8.8628	6.0319	9.1898	0.607420953059531	0.00695442565756623	0.0707908045708864	23	AAGGTAGATAGAACAGGTCTTGA	624
miR-185-y	0	4	1	13	4	7	0.01	0.2992	0.0893	0.8776	0.2717	0.463	0.132833333333333	0.537433333333333	2.0164685811898	0.0275501230628919	0.197518822490767	23	AGGGGCTGGCTTTCCTCTGGTTA	29
miR-18-z	9	9	11	1	0	1	0.8144	0.6732	0.9827	0.0675	0.01	0.0661	0.823433333333333	0.0478666666666667	-4.10455860301427	1.62549123783395e-05	0.000361629906313986	18	AGATGCATCTTTTGTAGT	31
miR-190-x	19	10	23	5	14	9	1.7193	0.748	2.0546	0.3375	0.951	0.5953	1.5073	0.627933333333333	-1.26328328334035	0.0398826253997223	0.257061438974113	25	TGATATGTTTGATATATTAGGTTGT	80
miR-191-y	0	0	3	9	1	18	0.01	0.01	0.268	0.6076	0.0679	1.1905	0.096	0.622	2.69580826940945	0.013455522523363	0.118518439205785	21	GCTGCGCTTGGATTTCGTCTT	31
miR-192-y	0	0	0	10	0	5	0.01	0.01	0.01	0.6751	0.01	0.3307	0.01	0.3386	5.08151006812092	0.0113879475705075	0.103692788426815	24	CTGCCAATTCCATAGGTCACAGTA	15
miR-195-y	7	9	4	0	2	0	0.6334	0.6732	0.3573	0.01	0.1359	0.01	0.554633333333333	0.0519666666666667	-3.41587589730225	0.00166176334986285	0.0210946194647296	18	AATTTTGGTTGTGCTACT	22
miR-1983-z	3	10	13	0	0	0	0.2715	0.748	1.1613	0.01	0.01	0.01	0.726933333333333	0.01	-6.18375115630933	2.10491909225605e-05	0.000449744099117678	20	TGACCTGGAGCATATTTTCT	26
miR-199-y	2	3	7	0	0	0	0.181	0.2244	0.6253	0.01	0.01	0.01	0.343566666666667	0.01	-5.10251816580061	0.00404429980156133	0.0452207200609811	18	TACAGTAGTTGGCACTTT	12
miR-1-y	0	0	2	1	1	19	0.01	0.01	0.1787	0.0675	0.0679	1.2567	0.0662333333333333	0.464033333333333	2.80859907164895	0.0482955081117027	0.28398285151241	22	TGGAATGTAAAGAAGTATGGAG	23
miR-2038-y	5	5	2	0	0	0	0.4524	0.374	0.1787	0.01	0.01	0.01	0.335033333333333	0.01	-5.06623273506173	0.00260488754003416	0.0314041749239872	18	AATGTCACCTTGACGACC	12
miR-205-x	17	35	26	49	68	47	1.5383	2.6179	2.3226	3.3078	4.619	3.1086	2.1596	3.67846666666667	0.768340396180036	0.00885630058285546	0.0871573515638713	24	TCCTTCATTCCACCGGAGTCTGAG	242
miR-20-x	157	151	172	180	507	233	14.2067	11.2944	15.3652	12.1512	34.4391	15.4108	13.6221	20.6670333333333	0.601382182583839	0.0299890640605375	0.209438188487508	25	TAAAGTGCTTATAGTGCAGGTAGAA	1400
miR-210-y	9	12	10	2	8	1	0.8144	0.8976	0.8933	0.135	0.5434	0.0661	0.868433333333333	0.248166666666667	-1.80710575431981	0.0157049946019115	0.131873067513327	25	ACTGTGCGTGTGACAGCGGCTGAAT	42
miR-2137-z	20	16	13	82	48	73	1.8098	1.1968	1.1613	5.5355	3.2605	4.8283	1.3893	4.54143333333333	1.70878953916411	2.54033733236278e-07	7.50965474416284e-06	22	GCCGGCGGGAGCCCCGGGGACT	252
miR-2148-x	4	3	5	0	0	0	0.362	0.2244	0.4467	0.01	0.01	0.01	0.344366666666667	0.01	-5.10587359719798	0.00206284861059357	0.0254378702952053	18	TAATTCTGTGTTCTTGAT	12
miR-2187-x	7	9	2	0	0	0	0.6334	0.6732	0.1787	0.01	0.01	0.01	0.4951	0.01	-5.62964804418744	0.000365052934579467	0.00566751246634885	18	AATTAGAATATCCTGTTT	18
miR-219-x	3	14	3	0	0	1	0.2715	1.0472	0.268	0.01	0.01	0.0661	0.5289	0.0287	-4.20387233336565	0.00189708107730648	0.0235281664645252	22	ACGTCCAGACTCAACTCTCGGC	21
miR-2226-x	7	5	6	0	0	2	0.6334	0.374	0.536	0.01	0.01	0.1323	0.514466666666667	0.0507666666666667	-3.34112416392077	0.00293245253531599	0.0347705086330324	18	GACACAGTAGAACTAGCA	20
miR-2243-z	3	3	1	0	0	0	0.2715	0.2244	0.0893	0.01	0.01	0.01	0.195066666666667	0.01	-4.28589536364261	0.0411435015572551	0.261552250169049	18	GATGATAATGAACTGTTT	7
miR-2247-z	23	14	15	3	2	3	2.0812	1.0472	1.34	0.2025	0.1359	0.1984	1.48946666666667	0.178933333333333	-3.05730176140557	1.74449090397018e-06	4.37745508228797e-05	18	CCATTAGTTGTGATTGCT	60
miR-2284-z	12	9	9	0	0	5	1.0859	0.6732	0.804	0.01	0.01	0.3307	0.854366666666667	0.1169	-2.86958043113904	0.000547036770498093	0.00808565308722523	18	AAAGTTTTGTTGGTTTTT	35
miR-2285-z	29	37	29	0	2	0	2.6242	2.7675	2.5906	0.01	0.1359	0.01	2.66076666666667	0.0519666666666667	-5.67811166774783	2.51186428063469e-18	2.85294900926824e-16	19	TAGAAAATCCAATTGAACT	97
miR-2310-z	20	26	26	19	10	11	1.8098	1.9447	2.3226	1.2826	0.6793	0.7275	2.0257	0.896466666666667	-1.17609868576476	0.0102703189393885	0.0956077048437074	18	GTTTTGTTTGGGTTTGTT	112
miR-2325-z	4	3	3	0	0	0	0.362	0.2244	0.268	0.01	0.01	0.01	0.2848	0.01	-4.83187724119167	0.00523273351957731	0.0561802932101882	18	TTTGTTTGGGTTTTTTAT	10
miR-236-y	5	1	3	4	8	29	0.4524	0.0748	0.268	0.27	0.5434	1.9181	0.265066666666667	0.9105	1.78030376102307	0.0251106397565149	0.183690713879861	21	TAATACTGTCAGGTAATGATG	50
miR-2392-z	3	12	3	39	15	31	0.2715	0.8976	0.268	2.6328	1.0189	2.0504	0.479033333333333	1.9007	1.98833288599882	0.000254614149870267	0.00419433080473309	20	TAGGATGGGTGTGATAGGTG	103
miR-2423-z	12	7	15	1	0	0	1.0859	0.5236	1.34	0.0675	0.01	0.01	0.983166666666667	0.0291666666666667	-5.07504358199627	1.28659630159069e-06	3.30532716527704e-05	18	TCTTTTGTGGTTGTTGTT	35
miR-2478-z	2223	2203	2433	31798	13480	36989	201.1565	164.7784	217.3461	2146.5706	915.6582	2446.4744	194.427	1836.2344	3.23944974975128	4.5779421760595e-27	1.23489990199205e-24	18	ATCCCACTCCTGACACCA	89126
miR-249-z	12	8	3	0	0	0	1.0859	0.5984	0.268	0.01	0.01	0.01	0.650766666666667	0.01	-6.02406845059004	4.40453732851537e-05	0.000880091810642239	18	AGGATTTTTAGGTGTTGC	23
miR-252-y	3	6	3	0	0	0	0.2715	0.4488	0.268	0.01	0.01	0.01	0.329433333333333	0.01	-5.04191463477755	0.00209805920310533	0.0257250668198937	18	TAACCTTCACACCATTGC	12
miR-2566-x	25	19	26	3	1	3	2.2622	1.4211	2.3226	0.2025	0.0679	0.1984	2.00196666666667	0.156266666666667	-3.67933597892584	1.54009266676761e-09	5.93485709800803e-08	18	TAGAAACGCAAAGGATGT	77
miR-268-z	8	14	9	0	5	0	0.7239	1.0472	0.804	0.01	0.3396	0.01	0.858366666666667	0.119866666666667	-2.84016353223486	0.00110086263326941	0.0150358326746543	22	AAGAATTAGAACCAGTTTGGGT	36
miR-26-z	16	32	28	46	95	72	1.4478	2.3935	2.5013	3.1053	6.4531	4.7621	2.1142	4.7735	1.17493559945757	0.00030600151430408	0.00496504712682861	25	TTCAAGTAATCCAGGATAGGCTAAT	289
miR-2753-z	2	5	2	0	0	0	0.181	0.374	0.1787	0.01	0.01	0.01	0.244566666666667	0.01	-4.612155879326	0.0160209736109334	0.132746937016549	18	CTAATGGAAGAAGCTGTT	9
miR-2763-x	20	28	25	1	0	0	1.8098	2.0943	2.2333	0.0675	0.01	0.01	2.0458	0.0291666666666667	-6.13220078583274	1.57339120936659e-14	1.02890249388276e-12	18	CAAGCTAGTGAACATAAT	74
miR-2764-z	8	12	12	0	0	0	0.7239	0.8976	1.072	0.01	0.01	0.01	0.897833333333333	0.01	-6.48837575423058	7.73500882206239e-08	2.49136552806129e-06	18	AGATATTGTAGATTCTGG	32
miR-276-y	4	1	2	1	0	62	0.362	0.0748	0.1787	0.0675	0.01	4.1007	0.205166666666667	1.39273333333333	2.76305079044436	0.0419309969249386	0.263479606368913	22	TAGGAACTTCATACCGTGCTCT	70
miR-276-z	2	2	3	0	0	0	0.181	0.1496	0.268	0.01	0.01	0.01	0.199533333333333	0.01	-4.31855787300222	0.0352799510139403	0.234258874732563	18	AAAGGAACTTTAGAAGAA	7
miR-2779-z	116	100	108	403	143	420	10.4967	7.4797	9.6479	27.2051	9.7136	27.779	9.2081	21.5659	1.22777651833035	6.73850223209995e-05	0.00131006196548394	18	ATCCGGCTCGAAGGACCA	1290
miR-279-y	5	3	0	0	0	0	0.4524	0.2244	0.01	0.01	0.01	0.01	0.228933333333333	0.01	-4.51685563350625	0.0443611249074159	0.271376474651585	18	ACTAGATTAGAACTTATC	8
miR-2840-z	24	18	30	2	1	2	2.1717	1.3464	2.68	0.135	0.0679	0.1323	2.06603333333333	0.111733333333333	-4.20873197736995	1.54453553092364e-10	6.80226056272086e-09	18	TAGGAACTGGAAGAAGTA	77
miR-3012-z	4	4	10	0	0	0	0.362	0.2992	0.8933	0.01	0.01	0.01	0.518166666666667	0.01	-5.69534430573255	0.000308344031392427	0.00496571955033475	19	GATTTGTAGAAATTTTTCC	18
miR-301-y	4	5	7	1	0	0	0.362	0.374	0.6253	0.0675	0.01	0.01	0.453766666666667	0.0291666666666667	-3.95955821235213	0.00179434716637983	0.0225127975874864	23	CAGTGCAATGATATTGTCAGGGC	17
miR-3242-z	37	23	19	7	2	3	3.3481	1.7203	1.6973	0.4725	0.1359	0.1984	2.25523333333333	0.268933333333333	-3.06795621849881	2.57987457560581e-07	7.52347207318559e-06	18	CCATCATCTGCTGCAACT	91
miR-3247-z	9	1	1	0	0	0	0.8144	0.0748	0.0893	0.01	0.01	0.01	0.326166666666667	0.01	-5.02753744501829	0.0185529200800858	0.147738751043635	20	TATTAAATGGTAAAAAAGCT	11
miR-342-x	7	5	6	0	0	3	0.6334	0.374	0.536	0.01	0.01	0.1984	0.514466666666667	0.0728	-2.82106724948821	0.00989925797960037	0.0953687442856143	18	TAGGGGTGCTATCTGTAG	21
miR-345-x	23	34	24	23	15	12	2.0812	2.5431	2.144	1.5526	1.0189	0.7937	2.2561	1.12173333333333	-1.00810126689642	0.0208311055024472	0.162875093022758	24	GCTGACTCCTAGTCCAGGGCTCTA	131
miR-3486-x	8	8	13	0	0	0	0.7239	0.5984	1.1613	0.01	0.01	0.01	0.827866666666667	0.01	-6.37132652586279	8.16335110689914e-07	2.22993818844156e-05	18	TTTGTGTTGAATTTGAAG	29
miR-3535-z	8	79	12	5	20	1	0.7239	5.909	1.072	0.3375	1.3585	0.0661	2.5683	0.587366666666667	-2.12848043227723	0.0236736437153262	0.178015217860735	26	TGGATATGATGACTGATTACCGGAGA	125
miR-3613-y	0	0	0	3	3	2	0.01	0.01	0.01	0.2025	0.2038	0.1323	0.01	0.179533333333333	4.16617982400579	0.0229903506583265	0.174694284227706	23	ACAAAAAAAAAAAGCCCAACCCT	8
miR-363-y	21	21	10	0	0	0	1.9003	1.5707	0.8933	0.01	0.01	0.01	1.45476666666667	0.01	-7.18464396432563	1.20966962918423e-10	5.43847304120743e-09	20	AAATTGCACTGTATCCATAT	52
miR-372-z	47	72	52	23	36	24	4.253	5.3854	4.6453	1.5526	2.4454	1.5874	4.76123333333333	1.8618	-1.35463722995231	0.00010057818339528	0.00190392736637731	18	AATTGTTGCAACATTTGA	254
miR-3731-x	1	10	1	0	0	0	0.0905	0.748	0.0893	0.01	0.01	0.01	0.309266666666667	0.01	-4.95077944035396	0.0159762813523719	0.132746937016549	19	AAGAACATCGACAACAGCT	12
miR-3757-y	4	3	2	0	0	0	0.362	0.2244	0.1787	0.01	0.01	0.01	0.255033333333333	0.01	-4.67261391723363	0.00936223582101733	0.091007679737637	19	TATTTTTTCATTTTCTGCA	9
miR-376-x	8	5	1	0	1	0	0.7239	0.374	0.0893	0.01	0.0679	0.01	0.395733333333333	0.0293	-3.7555560214774	0.0134535010102214	0.118518439205785	18	AAAGTAGATTTTCCTGCT	15
miR-3923-z	2	2	4	0	0	0	0.181	0.1496	0.3573	0.01	0.01	0.01	0.2293	0.01	-4.51916444980607	0.0163133925950585	0.132746937016549	18	AATTATTAATGTTGGATT	8
miR-3934-x	0	1	0	6	9	6	0.01	0.0748	0.01	0.405	0.6113	0.3968	0.0316	0.471033333333333	3.89783269427014	0.000436627835803355	0.00663551316664535	24	TCAGGTGTGGAAACTGAGGCAGGT	22
miR-3963-z	3	1	0	24	8	23	0.2715	0.0748	0.01	1.6202	0.5434	1.5212	0.118766666666667	1.22826666666667	3.37042192765955	1.4118363038667e-05	0.000320709762499403	18	ATCCCACTCCTGACACCG	59
miR-3968-z	2761	2720	2905	33136	15158	38511	249.8394	203.4486	259.5111	2236.8942	1029.64	2547.1404	237.5997	1937.89153333333	3.02788290356356	6.24894263874869e-27	1.49835757937996e-24	18	ATCCCACTCCTGACACCA	95191
miR-4001-x	4	3	7	0	0	0	0.362	0.2244	0.6253	0.01	0.01	0.01	0.4039	0.01	-5.33592624092836	0.00127795923847591	0.0170963273513995	18	AGAACTAACTAATGAACA	14
miR-4028-y	7	12	13	0	0	0	0.6334	0.8976	1.1613	0.01	0.01	0.01	0.897433333333333	0.01	-6.48773286586572	1.40552403275088e-07	4.39582733721216e-06	18	AAAGCTGTTGTTGTTGCA	32
miR-4047-y	3	2	2	0	0	0	0.2715	0.1496	0.1787	0.01	0.01	0.01	0.199933333333333	0.01	-4.32144711637286	0.0359475412916219	0.236508518619878	18	TTGTATCTGAGTATTTCT	7
miR-4081-x	7	5	2	1	1	0	0.6334	0.374	0.1787	0.0675	0.0679	0.01	0.395366666666667	0.0484666666666667	-3.02812647414973	0.0191663409557216	0.150952422563676	18	GTTAAACTCCATCCAGAA	16
miR-4286-z	8	0	3	16	6	23	0.7239	0.01	0.268	1.0801	0.4076	1.5212	0.333966666666667	1.00296666666667	1.58649764007089	0.0302500730354634	0.210579540679129	19	ACCCCACTCCTGGTACCAA	56
miR-430-x	21	36	33	0	0	0	1.9003	2.6927	2.948	0.01	0.01	0.01	2.51366666666667	0.01	-7.97364953872522	1.75711630718712e-17	1.80564618614752e-15	18	TAACTTTAGAATCTTTTT	90
miR-430-z	24	34	22	2	4	11	2.1717	2.5431	1.9653	0.135	0.2717	0.7275	2.2267	0.378066666666667	-2.55819463835393	8.68056350965803e-07	2.31267358689408e-05	18	CAAGTACTTGATTTTGCT	97
miR-4503-z	25	32	34	0	0	0	2.2622	2.3935	3.0373	0.01	0.01	0.01	2.56433333333333	0.01	-8.00243999739831	1.51482001140099e-18	1.81610088033519e-16	18	CAGGAGATAGAATTTACT	91
miR-460-x	84	75	85	10	2	5	7.6011	5.6098	7.5933	0.6751	0.1359	0.3307	6.93473333333333	0.380566666666667	-4.18761929804791	1.28604809447889e-23	1.98235127706104e-21	18	CCTGCATTGTAAACACTA	261
miR-4653-y	4	2	6	0	0	0	0.362	0.1496	0.536	0.01	0.01	0.01	0.3492	0.01	-5.12598165385472	0.00346687251663481	0.0400080796304702	18	AGTTAATGGTTGTTTGGA	12
miR-4662-z	8	6	2	1	1	0	0.7239	0.4488	0.1787	0.0675	0.0679	0.01	0.450466666666667	0.0484666666666667	-3.21635558586226	0.0107136766139716	0.0979665853091131	18	GATGGACAATTCGCTACA	18
miR-4668-x	4	2	1	0	0	0	0.362	0.1496	0.0893	0.01	0.01	0.01	0.2003	0.01	-4.32409051603798	0.0332141569474178	0.223987970914149	18	AAAATAAAGGATTTGACT	7
miR-4708-y	48	63	41	39	23	31	4.3435	4.7122	3.6626	2.6328	1.5623	2.0504	4.23943333333333	2.08183333333333	-1.02601686438836	0.00412210625561654	0.045646201035307	22	AGCAAGGCGGCATCTCTCTCCT	245
miR-4819-x	23	23	19	0	0	2	2.0812	1.7203	1.6973	0.01	0.01	0.1323	1.83293333333333	0.0507666666666667	-5.17412896752883	4.69800074856026e-13	2.74007719334947e-11	18	AAACTTGGACAAAATGGA	67
miR-4826-x	9	17	12	0	0	0	0.8144	1.2716	1.072	0.01	0.01	0.01	1.05266666666667	0.01	-6.71790486025172	6.60722113462054e-09	2.22787237632986e-07	19	CCGATAACAATTGCTGGAT	38
miR-4858-x	7	4	1	0	0	1	0.6334	0.2992	0.0893	0.01	0.01	0.0661	0.340633333333333	0.0287	-3.56909697762311	0.0228103565589203	0.173939044007598	18	ACATTTTAGAATTCGAAA	13
miR-4913-y	4	14	13	2	1	1	0.362	1.0472	1.1613	0.135	0.0679	0.0661	0.856833333333333	0.0896666666666667	-3.2563709341937	0.000344737920342518	0.00539975329138988	19	AACCAAGTGGAATTGCTTA	35
miR-4916-y	4	5	2	0	0	0	0.362	0.374	0.1787	0.01	0.01	0.01	0.3049	0.01	-4.93026424523502	0.00371873096155574	0.0424604307673931	19	TAAATTTCTAATTACTACT	11
miR-4961-y	22	13	12	6	2	4	1.9908	0.9724	1.072	0.405	0.1359	0.2646	1.34506666666667	0.2685	-2.32468368673429	0.000276869391976959	0.00452639505974452	19	TGTAGATCCATATCAGACA	59
miR-5107-y	105	122	106	7	3	19	9.5013	9.1253	9.4693	0.4725	0.2038	1.2567	9.3653	0.644333333333333	-3.86144607243799	6.28829564442108e-24	1.0438570769739e-21	19	CAACATGTGCTTCTCTTCT	362
miR-513-y	7	16	11	0	0	1	0.6334	1.1968	0.9827	0.01	0.01	0.0661	0.937633333333333	0.0287	-5.02990121718756	7.33899558965554e-07	2.03045544647137e-05	18	TGAATACCAACTTTTTGA	35
miR-514-z	1	8	2	0	0	0	0.0905	0.5984	0.1787	0.01	0.01	0.01	0.2892	0.01	-4.85399564717639	0.0140404325684575	0.122669042440207	18	GGAATGTGTCAATCTTGT	11
miR-518-z	24	31	44	12	15	2	2.1717	2.3187	3.9306	0.8101	1.0189	0.1323	2.807	0.653766666666667	-2.10218133785875	0.000105771209826982	0.00198481974614458	19	TGAGAGTTGCACTTTCTGC	128
miR-5311-z	0	0	0	2	3	3	0.01	0.01	0.01	0.135	0.2038	0.1984	0.01	0.179066666666667	4.16242489893156	0.0220916195915745	0.170263268137921	19	GCCGATTGGACTGGGACCG	8
miR-5359-y	8	7	3	0	0	0	0.7239	0.5236	0.268	0.01	0.01	0.01	0.505166666666667	0.01	-5.65868754117581	0.000201355185221458	0.0034214526748654	18	TCAAGATTAAACATTCCT	18
miR-541-x	11	19	31	0	0	0	0.9954	1.4211	2.7693	0.01	0.01	0.01	1.7286	0.01	-7.4334602561063	4.34125374884716e-11	2.03845864052719e-09	18	AAGGATTCTGATGTTGTT	61
miR-5420-y	8	10	7	0	2	1	0.7239	0.748	0.6253	0.01	0.1359	0.0661	0.699066666666667	0.0706666666666667	-3.30632828106579	0.000435730378436926	0.00663551316664535	19	AAAGAGCTTCATTATTTGG	28
miR-544-z	12	27	18	2	0	3	1.0859	2.0195	1.608	0.135	0.01	0.1984	1.57113333333333	0.114466666666667	-3.77880617558697	2.69897746619798e-08	8.82483844250794e-07	19	AGTTTCTGGATTTCTAACA	62
miR-548-z	30	22	8	2	7	11	2.7147	1.6455	0.7147	0.135	0.4755	0.7275	1.69163333333333	0.446	-1.92330127854987	0.00412465672005786	0.045646201035307	19	AAGTAATAGTAGTTTTTCC	80
miR-551-z	0	1	2	7	0	18	0.01	0.0748	0.1787	0.4725	0.01	1.1905	0.0878333333333333	0.557666666666667	2.66656257840114	0.0282727193140505	0.200699106183293	22	CGACCCACTCTTGGTTTCCATT	28
miR-5852-z	5	2	9	1	0	0	0.4524	0.1496	0.804	0.0675	0.01	0.01	0.468666666666667	0.0291666666666667	-4.00616976724021	0.00529056649276084	0.056520012333554	18	TCATCTGCTGTTCTTACT	17
miR-5861-z	5	4	0	0	0	0	0.4524	0.2992	0.01	0.01	0.01	0.01	0.253866666666667	0.01	-4.66599907281207	0.0309574705035175	0.214122504315996	18	TATCACACAAAAGCTGAA	9
miR-609-z	19	31	20	1	2	4	1.7193	2.3187	1.7867	0.0675	0.1359	0.2646	1.94156666666667	0.156	-3.63760331104167	1.37312792894287e-09	5.38765467392492e-08	19	TATGGTTTTGCTCTCATCT	77
miR-6545-y	5	1	2	0	0	0	0.4524	0.0748	0.1787	0.01	0.01	0.01	0.2353	0.01	-4.55642941544957	0.0262077862918608	0.189844804307845	19	AATCTGGAGCTGATTTTGT	8
miR-6582-y	9	12	15	0	4	0	0.8144	0.8976	1.34	0.01	0.2717	0.01	1.01733333333333	0.0972333333333333	-3.38719767082371	6.60821389101645e-05	0.00129641141607395	19	TGGGTGTTTCTATTGCAGA	40
miR-6587-y	3	3	2	0	0	0	0.2715	0.2244	0.1787	0.01	0.01	0.01	0.224866666666667	0.01	-4.49099791252225	0.0209741678770738	0.163401639995398	18	TGGAATTGGTGCTGGAGT	8
miR-6589-x	30	26	44	0	0	0	2.7147	1.9447	3.9306	0.01	0.01	0.01	2.86333333333333	0.01	-8.1615518204173	5.69027743206725e-18	6.13980934920056e-16	19	AGAAGTTGTGAAGCAGAAG	100
miR-6806-y	0	4	7	0	0	0	0.01	0.2992	0.6253	0.01	0.01	0.01	0.3115	0.01	-4.96116025813664	0.017316130245694	0.138915275353931	19	AAGCTCTAACATTCTTGCA	11
miR-6898-y	24	36	22	3	1	2	2.1717	2.6927	1.9653	0.2025	0.0679	0.1323	2.27656666666667	0.134233333333333	-4.08404483098468	4.15159067375573e-12	2.17517701372146e-10	18	TCTTTTTGTAGCTTCTCT	88
miR-6903-y	1	4	2	0	0	0	0.0905	0.2992	0.1787	0.01	0.01	0.01	0.189466666666667	0.01	-4.2438721487469	0.0436147321433808	0.269686509929558	18	TGTGAGTCTGTTTTTACC	7
miR-7186-x	1	4	3	7	13	19	0.0905	0.2992	0.268	0.4725	0.8831	1.2567	0.219233333333333	0.870766666666667	1.98981901202738	0.00389369106214	0.044129852664298	22	CTGTGGTTCCTGCATGAAGACA	47
miR-7194-y	1096	1343	1140	95	64	70	99.1757	100.4527	101.8391	6.4131	4.3473	4.6298	100.489166666667	5.13006666666667	-4.29191859422166	4.6804095023201e-74	1.01003237060068e-70	19	CAGATTCTGGATTTCTACC	3808
miR-71-y	9	9	9	0	0	0	0.8144	0.6732	0.804	0.01	0.01	0.01	0.763866666666667	0.01	-6.25524893193632	6.02237434924172e-07	1.71003734811364e-05	19	TCATTATCCAAGTCTTTCT	27
miR-7262-x	10	5	7	0	0	0	0.9049	0.374	0.6253	0.01	0.01	0.01	0.634733333333333	0.01	-5.98807870333749	2.06102372922357e-05	0.00044852999116707	18	AAATCTTTGAGCAGTTTT	22
miR-7307-y	11	2	5	0	0	0	0.9954	0.1496	0.4467	0.01	0.01	0.01	0.530566666666667	0.01	-5.72946213467314	0.00061679356960462	0.00893315787387095	18	AAAGGTCATTTCTGAGCA	18
miR-7351-x	18	25	14	2	0	0	1.6288	1.8699	1.2507	0.135	0.01	0.01	1.58313333333333	0.0516666666666667	-4.93740514615781	4.00976566829882e-10	1.63265553060167e-08	18	AAAGTCAACTTTTCTTCC	59
miR-7386-y	12	11	19	0	0	0	1.0859	0.8228	1.6973	0.01	0.01	0.01	1.202	0.01	-6.90929308582382	3.80013894466761e-09	1.32269352299882e-07	20	TAAACACTTTGTCCTTCAGG	42
miR-7398-y	3	3	5	0	0	0	0.2715	0.2244	0.4467	0.01	0.01	0.01	0.3142	0.01	-4.97361127551947	0.00344114402635234	0.0399246710154213	18	AAATCCTGAACTCTCGCA	11
miR-7469-x	11	11	6	1	0	0	0.9954	0.8228	0.536	0.0675	0.01	0.01	0.784733333333333	0.0291666666666667	-4.74981006191957	9.85461053911565e-06	0.000228669349929157	19	AATCCAATGTTACAGTAGA	29
miR-750-y	0	0	0	0	0	19	0.01	0.01	0.01	0.01	0.01	1.2567	0.01	0.425566666666667	5.41131324826873	0.0270178037240415	0.194998061660473	23	CCAGATCTAACTCTTCCAGCTCT	19
miR-753-z	13	7	9	0	0	1	1.1764	0.5236	0.804	0.01	0.01	0.0661	0.834666666666667	0.0287	-4.86207751442314	9.83618905162713e-06	0.000228669349929157	19	TAGAGCTTGGATTGTAATT	30
miR-7550-z	48	42	46	280	109	326	4.3435	3.1415	4.1093	18.9018	7.4041	21.5618	3.86476666666667	15.9559	2.04563676689227	1.89076958777773e-09	6.91573011936329e-08	18	ATCCGGCTCGAAGGACCA	851
miR-7552-x	0	8	10	0	0	0	0.01	0.5984	0.8933	0.01	0.01	0.01	0.500566666666667	0.01	-5.64549031832304	0.00264035816002457	0.0316549606074057	18	CAACAATTAAAGGATAAT	18
miR-7689-y	11	7	7	2	1	4	0.9954	0.5236	0.6253	0.135	0.0679	0.2646	0.714766666666667	0.155833333333333	-2.19746849120267	0.00522496152031813	0.0561802932101882	21	TTAGAGCCAGACTGCCTGGGT	32
miR-7849-y	5	6	11	0	0	0	0.4524	0.4488	0.9827	0.01	0.01	0.01	0.627966666666667	0.01	-5.97261607580202	3.33978578162073e-05	0.000679929973277125	18	TATTGATCTTGGACCTGA	22
miR-788-x	16	12	10	4	0	1	1.4478	0.8976	0.8933	0.27	0.01	0.0661	1.07956666666667	0.115366666666667	-3.22615399121234	2.07845222968985e-05	0.00044852999116707	18	ATAACTTCCATCTGCAGA	43
miR-7911-x	0	1	3	19	14	20	0.01	0.0748	0.268	1.2826	0.951	1.3228	0.1176	1.18546666666667	3.33349513193976	1.00070252732959e-06	2.63355616338688e-05	18	CTCCCGGCCAATGCACCA	57
miR-7912-y	19	27	16	2	0	2	1.7193	2.0195	1.4293	0.135	0.01	0.1323	1.7227	0.0924333333333333	-4.22011446419744	2.15799728026222e-10	9.13129045256051e-09	18	AAAGGAAGTAAAATGAAG	66
miR-791-x	2	2	6	0	0	0	0.181	0.1496	0.536	0.01	0.01	0.01	0.288866666666667	0.01	-4.85233183077599	0.0101131487639925	0.0956077048437074	18	TATCTGTTGGAGCCAAAG	10
miR-7977-z	26	15	18	44	25	66	2.3527	1.122	1.608	2.9703	1.6982	4.3653	1.69423333333333	3.01126666666667	0.82973789415952	0.0224081408587806	0.172088142253554	20	TTCCCGGCCAATGCACCAAA	194
miR-7-y	9	13	12	3	2	4	0.8144	0.9724	1.072	0.2025	0.1359	0.2646	0.952933333333333	0.201	-2.24517978614796	0.00076160726249798	0.0108128188978332	18	AAGAATTGGGATTAGGTT	43
miR-8067-z	17	23	17	0	0	0	1.5383	1.7203	1.5187	0.01	0.01	0.01	1.59243333333333	0.01	-7.31508916559531	7.58856497075341e-13	4.19900595048355e-11	18	AGAAATTGTTAACTTAGT	57
miR-8112-z	0	7	6	16	11	17	0.01	0.5236	0.536	1.0801	0.7472	1.1244	0.356533333333333	0.9839	1.46447472805425	0.0148063833792718	0.126293183132286	18	TCCCCGGCACCTCCACCG	57
miR-8228-y	24	27	27	0	1	0	2.1717	2.0195	2.412	0.01	0.0679	0.01	2.20106666666667	0.0293	-6.23115836786363	2.85653673693803e-15	2.28311343641195e-13	18	AACCGGTCGGTCACTGGT	79
miR-8272-x	7	1	8	0	0	0	0.6334	0.0748	0.7147	0.01	0.01	0.01	0.4743	0.01	-5.5677279633048	0.00155266271289793	0.0200637493079865	18	TCTCTTATTGGTCTTGGT	16
miR-8276-y	6	7	4	0	1	1	0.5429	0.5236	0.3573	0.01	0.0679	0.0661	0.4746	0.048	-3.30560578958543	0.00340274736987877	0.0399083088271651	19	AAAGAAAATGAAGTACTAA	19
miR-8313-x	8	11	4	2	0	0	0.7239	0.8228	0.3573	0.135	0.01	0.01	0.634666666666667	0.0516666666666667	-3.61869335803371	0.000780760891874932	0.0110123006840922	18	AAAAACAACTAGCAGACC	25
miR-8335-y	2	5	9	1	0	1	0.181	0.374	0.804	0.0675	0.01	0.0661	0.453	0.0478666666666667	-3.2424178018317	0.0120991579076896	0.108791594853309	18	TGTTGTTGGTTTGCCTGT	18
miR-8358-y	53	78	69	3	0	1	4.7959	5.8342	6.1639	0.2025	0.01	0.0661	5.598	0.0928666666666667	-5.91360682458018	7.73979621071279e-30	2.38606860324546e-27	18	TTTGGCTCAATTTCTGGA	204
miR-8381-x	4	7	6	0	0	0	0.362	0.5236	0.536	0.01	0.01	0.01	0.473866666666667	0.01	-5.5664092755328	0.000150474994776367	0.00268095177018772	19	CATAAATTCGCAATCAAGA	17
miR-8402-y	193	242	169	7	6	13	17.4643	18.1009	15.0972	0.4725	0.4076	0.8598	16.8874666666667	0.579966666666667	-4.86383912731482	2.45010231398868e-48	2.64366039679379e-45	19	TCTGATTCCGAATTTTTGT	630
miR-8410-y	56	51	50	3	0	0	5.0674	3.8147	4.4666	0.2025	0.01	0.01	4.44956666666667	0.0741666666666667	-5.90675010161034	1.50698057850784e-25	2.95642189856356e-23	19	CAGAGTTTGTAGTTAATCC	160
miR-8472-y	3	3	4	0	0	0	0.2715	0.2244	0.3573	0.01	0.01	0.01	0.2844	0.01	-4.82984955984469	0.00499968593663232	0.0542176997550379	18	TAACTATCAAATTCTACT	10
miR-86-x	4	4	4	0	0	0	0.362	0.2992	0.3573	0.01	0.01	0.01	0.3395	0.01	-5.08533966935737	0.00160776393387721	0.0206521105315894	18	TCTAAGTGAATTCTTTGA	12
miR-86-z	7	2	5	0	1	1	0.6334	0.1496	0.4467	0.01	0.0679	0.0661	0.4099	0.048	-3.09416567902626	0.0216856638543745	0.167733557697994	18	TGAATTTCTTGACTCAGT	16
miR-873-z	5	17	14	0	0	0	0.4524	1.2716	1.2507	0.01	0.01	0.01	0.991566666666667	0.01	-6.63163786828557	1.86902779428454e-07	5.76194568580864e-06	18	CAAGATCTTGCAAATGCA	36
miR-8940-z	52	57	65	5	1	5	4.7054	4.2634	5.8066	0.3375	0.0679	0.3307	4.92513333333333	0.245366666666667	-4.32715160606763	5.42758846345902e-22	7.80849060276305e-20	20	GCTGGAGCTGGAGCAGCTGG	185
miR-8962-z	6	4	7	0	0	1	0.5429	0.2992	0.6253	0.01	0.01	0.0661	0.489133333333333	0.0287	-4.09110514242504	0.00134437650747846	0.0176900274581616	18	ACAGCTGCAGACATTCCA	18
miR-9039-z	9	6	8	0	0	2	0.8144	0.4488	0.7147	0.01	0.01	0.1323	0.6593	0.0507666666666667	-3.69898164025571	0.000345303963953569	0.00539975329138988	18	TCTGTAGGTGAGGAATCA	25
miR-9177-z	7	21	11	1	0	0	0.6334	1.5707	0.9827	0.0675	0.01	0.01	1.06226666666667	0.0291666666666667	-5.18668165286107	5.21465114237108e-07	1.50042895536491e-05	18	AGGAGCAGTGGCTACAGA	40
miR-9277-z	167	178	159	581	279	661	15.1116	13.3139	14.2039	39.2213	18.9517	43.7189	14.2098	33.9639666666667	1.257118712633	8.2852629830912e-07	2.23494968968885e-05	18	ATCCTGCCGACTACGCCA	2025
miR-92-x	16	21	23	9	12	12	1.4478	1.5707	2.0546	0.6076	0.8151	0.7937	1.69103333333333	0.7388	-1.19464932673047	0.0115088920130705	0.104353735143724	25	AGGGACGGGACGCGGTGCAGTGTTT	93
miR-9375-x	3	5	4	0	0	0	0.2715	0.374	0.3573	0.01	0.01	0.01	0.334266666666667	0.01	-5.06292759033806	0.00169466822537216	0.0213865147973867	18	AGTATTTGGAATTTTTGT	12
miR-9419-z	8	7	11	0	0	0	0.7239	0.5236	0.9827	0.01	0.01	0.01	0.7434	0.01	-6.21606678308703	2.03528082306536e-06	5.04843220250007e-05	18	AAGCTGCTTGAATTTTAT	26
miR-9464-z	208	283	199	22	13	11	18.8217	21.1676	17.7772	1.4851	0.8831	0.7275	19.2555	1.0319	-4.22189551244714	1.25924683601259e-42	6.7936366802879e-40	19	AGAAGATTTTGACAAGAAA	736
miR-9505-x	2	2	10	0	1	0	0.181	0.1496	0.8933	0.01	0.0679	0.01	0.407966666666667	0.0293	-3.79947871037961	0.0169302010518868	0.136326021902879	18	TTTGATAAACATCACGCC	15
miR-9546-x	93	109	110	0	0	0	8.4155	8.1529	9.8266	0.01	0.01	0.01	8.79833333333333	0.01	-9.78108644994947	8.77738293009613e-48	6.31386412104915e-45	19	AGGAGTTAGAACAAATTTC	312
miR-9571-z	2	6	7	0	0	0	0.181	0.4488	0.6253	0.01	0.01	0.01	0.418366666666667	0.01	-5.3866960044301	0.000963632052458792	0.0134162449626198	18	CAAGTTCCTGCAATTGTA	15
miR-962-x	16	8	10	9	1	4	1.4478	0.5984	0.8933	0.6076	0.0679	0.2646	0.979833333333333	0.313366666666667	-1.64468464596057	0.031914163763931	0.217945460134693	18	GATGTAGAGAAATTGTTG	48
miR-96-y	19	22	22	4	2	0	1.7193	1.6455	1.9653	0.27	0.1359	0.01	1.7767	0.138633333333333	-3.67985401008281	1.59926182525875e-09	6.05474915597963e-08	18	AATTATGGACAAGTACCT	69
miR-96-z	86	109	50	9	31	14	7.782	8.1529	4.4666	0.6076	2.1057	0.926	6.8005	1.2131	-2.48694234131254	1.8338633043954e-08	6.08842617059274e-07	19	TGGCACTAAAACTATTTTT	299
miR-98-x	27	30	17	58	77	50	2.4432	2.2439	1.5187	3.9154	5.2304	3.307	2.0686	4.15093333333333	1.00478105967435	0.000897607066897733	0.0125781561712033	23	CTGAGGTAGTAAGTTGTATTGTT	259
miR-9906-z	102	67	108	16	4	13	9.2299	5.0114	9.6479	1.0801	0.2717	0.8598	7.96306666666667	0.7372	-3.43319615980896	8.02172853542024e-16	6.6580346843988e-14	19	CAGGAACTAGAGAAGCTTT	310
miR-9909-z	19	14	17	0	1	1	1.7193	1.0472	1.5187	0.01	0.0679	0.0661	1.4284	0.048	-4.89522182297755	3.18704125790704e-09	1.12748115320711e-07	18	AGGAAATTGTTTAGATAA	52
miR-9993-y	270	286	271	946	377	898	24.432	21.392	24.2091	63.8611	25.6085	59.3943	23.3443666666667	49.6213	1.08788508331257	3.64197455486173e-05	0.000734521597139403	18	ATCTCGCTGGGGCCTCCA	3048
miR-9995-y	57	126	81	635	275	752	5.1579	9.4245	7.2359	42.8666	18.68	49.7377	7.27276666666667	37.0947666666667	2.35063946970406	9.10908377041231e-13	4.91435069413744e-11	18	ATCTCGGTGGAACCTCCA	1926
novel-m0004-5p	92	108	86	382	328	378	8.325	8.0781	7.6826	25.7875	22.2801	25.0011	8.02856666666667	24.3562333333333	1.60107668647909	3.21429599439879e-17	2.77458030236504e-15	23	TCCTCGGACCCGTCCCCCCGACC	1374
novel-m0005-5p	92	108	86	382	328	378	8.325	8.0781	7.6826	25.7875	22.2801	25.0011	8.02856666666667	24.3562333333333	1.60107668647909	3.01584339759284e-17	2.71174585500223e-15	23	TCCTCGGACCCGTCCCCCCGACC	1374
novel-m0006-5p	92	108	86	382	328	378	8.325	8.0781	7.6826	25.7875	22.2801	25.0011	8.02856666666667	24.3562333333333	1.60107668647909	2.90645991900077e-17	2.71174585500223e-15	23	TCCTCGGACCCGTCCCCCCGACC	1374
novel-m0007-5p	92	108	86	382	328	378	8.325	8.0781	7.6826	25.7875	22.2801	25.0011	8.02856666666667	24.3562333333333	1.60107668647909	2.80969861837985e-17	2.71174585500223e-15	23	TCCTCGGACCCGTCCCCCCGACC	1374
novel-m0009-5p	68	97	64	59	47	44	6.1532	7.2553	5.7173	3.9829	3.1926	2.9102	6.37526666666667	3.3619	-0.923208876610989	0.00334087831686828	0.0393968055071134	22	CCTCCAAAGGGAAGAACTTTCT	379
novel-m0011-5p	179	128	120	18	11	10	16.1975	9.5741	10.7199	1.2151	0.7472	0.6614	12.1638333333333	0.874566666666667	-3.7978857814181	5.11329306155531e-26	1.10344864268364e-23	18	TCTATCTCCTGCATCACC	466
novel-m0013-3p	41	41	36	177	252	172	3.71	3.0667	3.216	11.9486	17.1176	11.3762	3.3309	13.4808	2.01692216655723	5.19163447420644e-15	3.83058424350838e-13	24	ATCGGTGCATGGGTGGTTCAGTGG	719
novel-m0014-3p	41	41	36	177	252	172	3.71	3.0667	3.216	11.9486	17.1176	11.3762	3.3309	13.4808	2.01692216655723	4.92664805669654e-15	3.79703803798255e-13	24	ATCGGTGCATGGGTGGTTCAGTGG	719
novel-m0015-3p	41	41	36	177	252	172	3.71	3.0667	3.216	11.9486	17.1176	11.3762	3.3309	13.4808	2.01692216655723	5.55658570183318e-15	3.86810062727613e-13	24	ATCGGTGCATGGGTGGTTCAGTGG	719
novel-m0016-3p	41	41	36	177	252	172	3.71	3.0667	3.216	11.9486	17.1176	11.3762	3.3309	13.4808	2.01692216655723	5.32518662211544e-15	3.83058424350838e-13	24	ATCGGTGCATGGGTGGTTCAGTGG	719
novel-m0021-3p	51	77	56	14	18	5	4.6149	5.7594	5.0026	0.9451	1.2227	0.3307	5.12563333333333	0.832833333333333	-2.62163056051562	5.92760769611094e-11	2.7216547677037e-09	23	CCCCACACTGCTAAATTTGACTG	221
novel-m0022-5p	45	38	26	3	6	2	4.072	2.8423	2.3226	0.2025	0.4076	0.1323	3.07896666666667	0.247466666666667	-3.63714013378753	4.23343070325771e-12	2.17517701372146e-10	18	AACGATCAGGAACAAGCT	120
novel-m0024-5p	19	15	14	31	36	36	1.7193	1.122	1.2507	2.0927	2.4454	2.3811	1.364	2.3064	0.757799097583372	0.0131188405211645	0.116503941747625	23	GCACACATACAAACAAACACACA	151
novel-m0025-3p	68	41	61	4	0	1	6.1532	3.0667	5.4493	0.27	0.01	0.0661	4.88973333333333	0.115366666666667	-5.40545744256121	6.02924052073373e-21	7.65358884926081e-19	18	CCTTCAGCCGGAATTACT	175
novel-m0026-5p	72	59	53	7	2	3	6.5152	4.413	4.7346	0.4725	0.1359	0.1984	5.22093333333333	0.268933333333333	-4.27898724853091	4.65024999294917e-21	6.27202467799019e-19	20	AAAGGAGGAAAAACTGTTGT	196
novel-m0029-3p	24	24	20	3	1	3	2.1717	1.7951	1.7867	0.2025	0.0679	0.1984	1.91783333333333	0.156266666666667	-3.61739537622466	5.67793376381029e-10	2.26907056709307e-08	19	AAAATGAAGGACAAGCAGA	75
novel-m0030-3p	0	140	1	2	0	1	0.01	10.4716	0.0893	0.135	0.01	0.0661	3.52363333333333	0.0703666666666667	-5.64602782321816	0.000572929943902315	0.00835393796581889	24	GGAATAACGGGTGCTGTAGGCTTT	144
novel-m0037-5p	6	23	14	3	2	3	0.5429	1.7203	1.2507	0.2025	0.1359	0.1984	1.1713	0.178933333333333	-2.71061655847561	0.00016045936010541	0.00281521381388191	18	TCTTGGACAAAGAGAGTT	51
novel-m0040-3p	11	14	20	1	2	7	0.9954	1.0472	1.7867	0.0675	0.1359	0.463	1.27643333333333	0.222133333333333	-2.52262038429049	0.000229518223804649	0.0038695338044565	19	ATGTCATAGCAGGTGTACC	55
novel-m0041-3p	41	25	20	0	0	1	3.71	1.8699	1.7867	0.01	0.01	0.0661	2.45553333333333	0.0287	-6.41884185981272	1.05918406904668e-13	6.5306263457221e-12	18	CAGTGGCTGTTTCTTTGT	87
novel-m0044-5p	0	3	0	19	5	13	0.01	0.2244	0.01	1.2826	0.3396	0.8598	0.0814666666666667	0.827333333333333	3.34418692519899	0.000234222508055254	0.0039182338944437	18	TCCCCGGCATCACCACCA	40
novel-m0059-5p	13	10	11	4	1	1	1.1764	0.748	0.9827	0.27	0.0679	0.0661	0.969033333333333	0.134666666666667	-2.84715350084324	0.000129601654647671	0.00239043051905704	18	AATGAAATATCACCCTGA	40
novel-m0060-3p	13	10	11	4	1	1	1.1764	0.748	0.9827	0.27	0.0679	0.0661	0.969033333333333	0.134666666666667	-2.84715350084324	0.000128295470742648	0.00238673815398823	18	AATGAAATATCACCCTGA	40
novel-m0062-5p	7	14	6	1	0	0	0.6334	1.0472	0.536	0.0675	0.01	0.01	0.738866666666667	0.0291666666666667	-4.66292162274541	2.96066307503279e-05	0.000608486753897216	18	TTTGTAGGTAAATTCTGC	28
novel-m0063-3p	6	2	2	14	12	14	0.5429	0.1496	0.1787	0.9451	0.8151	0.926	0.2904	0.8954	1.62449086490779	0.00485372388411129	0.053169218994478	22	TATACAAGCACACACACAAATG	50
novel-m0070-3p	6	12	5	1	0	0	0.5429	0.8976	0.4467	0.0675	0.01	0.01	0.629066666666667	0.0291666666666667	-4.43082049651977	0.000149718485973653	0.00268095177018772	19	TATATATGGAGAAATTACT	24
novel-m0085-5p	22	10	16	13	3	9	1.9908	0.748	1.4293	0.8776	0.2038	0.5953	1.38936666666667	0.5589	-1.31376530997133	0.043795611798507	0.270031229317652	21	CCTCCCACTGCAGAGCCTGGG	73
novel-m0089-5p	4	5	9	0	0	0	0.362	0.374	0.804	0.01	0.01	0.01	0.513333333333333	0.01	-5.68182403997374	0.000192527631069505	0.00329741768133326	18	TTTTTTTGCAGCATTAGC	18
novel-m0097-3p	1	9	4	1	0	1	0.0905	0.6732	0.3573	0.0675	0.01	0.0661	0.373666666666667	0.0478666666666667	-2.96465862386974	0.0387375772797285	0.251794252318235	22	ATGAGTACGGGATCTCTGTAGA	16
novel-m0108-5p	0	0	0	14	1	8	0.01	0.01	0.01	0.9451	0.0679	0.5291	0.01	0.514033333333333	5.68379001126261	0.000737271879635859	0.0105366405049946	18	ACAGACCAGTGGGACCCA	23
novel-m0111-3p	0	0	0	6	3	12	0.01	0.01	0.01	0.405	0.2038	0.7937	0.01	0.4675	5.54689445988764	0.000322280515676866	0.00515171372467169	22	CTGTCTGTGAACGCTGGCAGCC	21
novel-m0115-5p	3	2	8	0	0	0	0.2715	0.1496	0.7147	0.01	0.01	0.01	0.3786	0.01	-5.24260250592898	0.00342238696785982	0.0399216814953594	18	TTTGCTGTTTAATTTTTA	13
novel-m0118-5p	4	3	4	0	1	0	0.362	0.2244	0.3573	0.01	0.0679	0.01	0.314566666666667	0.0293	-3.42439323264459	0.0149752215096367	0.127230425266914	18	CAAAATTGAAAACCATTT	12
novel-m0128-3p	7	2	8	0	0	0	0.6334	0.1496	0.7147	0.01	0.01	0.01	0.499233333333333	0.01	-5.64164235967487	0.000509659309663532	0.00763781104342987	20	ATCTGAAATGAATTTTGAAA	17
novel-m0138-3p	0	0	0	6	0	4	0.01	0.01	0.01	0.405	0.01	0.2646	0.01	0.226533333333333	4.50165144668834	0.0430590753504733	0.267015760362992	23	ATCGTACCCATTGAAACCAGAGA	10
novel-m0143-3p	0	0	2	3	3	10	0.01	0.01	0.1787	0.2025	0.2038	0.6614	0.0662333333333333	0.3559	2.42584256098127	0.0296571263087758	0.207792462903695	21	CCCTGGTGCACCTCTCTGAGA	18
novel-m0152-5p	8	0	2	0	0	0	0.7239	0.01	0.1787	0.01	0.01	0.01	0.3042	0.01	-4.92694824794977	0.0349573747539469	0.2328333787624	22	TCCAGTGGTTCTTAACAGTTCA	10
novel-m0156-3p	0	0	0	4	2	4	0.01	0.01	0.01	0.27	0.1359	0.2646	0.01	0.2235	4.48220292629596	0.0146669166771964	0.126293183132286	18	TCCTCAGGCACTAGAGCT	10
novel-m0157-3p	0	0	0	2	4	4	0.01	0.01	0.01	0.135	0.2717	0.2646	0.01	0.223766666666667	4.48392323657986	0.014691500370657	0.126293183132286	23	TCGGGCCCCAGATGGCCGGCGGC	10
novel-m0159-3p	0	0	0	4	4	2	0.01	0.01	0.01	0.27	0.2717	0.1323	0.01	0.224666666666667	4.48971418557334	0.0152980883008679	0.128958103723723	23	TGGCACTGGGCTCACAAGCAAGT	10
novel-m0178-3p	0	0	0	2	5	1	0.01	0.01	0.01	0.135	0.3396	0.0661	0.01	0.180233333333333	4.17179395058612	0.0401948007680237	0.258155893027962	23	ACCCAAGCATCCTCTGCACCCAG	8
novel-m0193-5p	3	8	2	0	0	1	0.2715	0.5984	0.1787	0.01	0.01	0.0661	0.349533333333333	0.0287	-3.60630740311951	0.0162930151018146	0.132746937016549	19	TGAGAATCAAAATCAGGAT	14
novel-m0215-3p	0	0	0	6	0	7	0.01	0.01	0.01	0.405	0.01	0.463	0.01	0.292666666666667	4.87118653392684	0.0161089814007604	0.132746937016549	22	GCACCCCGGAGAACACTGCCTT	13
