# Supplementary material for: Comprehensive Expression Profile Analysis of Neutrophil Extracellular Trap-Affected Genes in Gastric Cancer Cells and the Clinical Significance of lncRNA NEAT1-Related Signaling
Source: Front Oncol. 2022 May 19;12:798531. doi: 10.3389/fonc.2022.798531 (PMC9160368; doi:10.3389/fonc.2022.798531)
Supplement: Supplementary file 3 [file Table_3.xls]

id	AGS3_count	AGS2_count	AGS1_count	NETs3_count	NETs2_count	NETs1_count	AGS3_fpkm	AGS2_fpkm	AGS1_fpkm	NETs3_fpkm	NETs2_fpkm	NETs1_fpkm	A_mean	N_mean	log2(fc)	PValue	FDR	Symbol	Description	KEGG_A_class	KEGG_B_class	Pathway	K_ID	GO Component	GO Function	GO Process
ENSG00000120738	1314	1202	1134	4280	5030	4168	13.48	12.56	12.74	49.21	54.23	50.96	12.9266666666667	51.4666666666667	1.99328804404865	1.09166165575039e-220	1.41086352389181e-216	EGR1	early growth response 1 [Source:HGNC Symbol;Acc:HGNC:3238]	Human Diseases;Environmental Information Processing;Organismal Systems;Human Diseases;Organismal Systems;Human Diseases	Infectious diseases;Signal transduction;Endocrine system;Endocrine and metabolic diseases;Endocrine system;Neurodegenerative diseases	ko05166//HTLV-I infection;ko04371//Apelin signaling pathway;ko04928//Parathyroid hormone synthesis, secretion and action;ko04933//AGE-RAGE signaling pathway in diabetic complications;ko04912//GnRH signaling pathway;ko05020//Prion diseases	K09203;K09203;K09203;K09203;K09203;K09203	GO:0000785//chromatin;GO:0005634//nucleus;GO:0005654//nucleoplasm;GO:0005737//cytoplasm	GO:0000976//transcription regulatory region sequence-specific DNA binding;GO:0000977//RNA polymerase II regulatory region sequence-specific DNA binding;GO:0000978//RNA polymerase II proximal promoter sequence-specific DNA binding;GO:0000981//DNA-binding transcription factor activity, RNA polymerase II-specific;GO:0001228//DNA-binding transcription activator activity, RNA polymerase II-specific;GO…	GO:0000122//negative regulation of transcription by RNA polymerase II;GO:0001666//response to hypoxia;GO:0002931//response to ischemia;GO:0006355//regulation of transcription, DNA-templated;GO:0006357//regulation of transcription by RNA polymerase II;GO:0009749//response to glucose;GO:0010628//positive regulation of gene expression;GO:0030217//T cell differentiation;GO:0030509//BMP signaling path…
ENSG00000171766	21176	20473	18768	7417	7865	6907	347.27	347.32	337.33	136.48	135.17	137.74	343.973333333333	136.463333333333	-1.3337833618113	1.83687945502138e-217	1.18699150383481e-213	GATM	glycine amidinotransferase [Source:HGNC Symbol;Acc:HGNC:4175]	Metabolism;Metabolism;Metabolism	Global and overview maps;Amino acid metabolism;Amino acid metabolism	ko01100//Metabolic pathways;ko00330//Arginine and proline metabolism;ko00260//Glycine, serine and threonine metabolism	K00613;K00613;K00613	GO:0005737//cytoplasm;GO:0005739//mitochondrion;GO:0005743//mitochondrial inner membrane;GO:0005758//mitochondrial intermembrane space;GO:0016020//membrane;GO:0070062//extracellular exosome	GO:0005515//protein binding;GO:0015067//amidinotransferase activity;GO:0015068//glycine amidinotransferase activity;GO:0016740//transferase activity	GO:0006600//creatine metabolic process;GO:0006601//creatine biosynthetic process;GO:0007275//multicellular organism development;GO:0007611//learning or memory;GO:0014889//muscle atrophy;GO:0120162//positive regulation of cold-induced thermogenesis
ENSG00000170345	934	919	864	3121	3322	2948	17.55	17.65	18.03	74.50	75.36	76.16	17.7433333333333	75.34	2.08613896774307	1.34957910395419e-215	5.81398677983463e-212	FOS	Fos proto-oncogene, AP-1 transcription factor subunit [Source:HGNC Symbol;Acc:HGNC:3796]	Human Diseases;Environmental Information Processing;Human Diseases;Human Diseases;Human Diseases;Human Diseases;Environmental Information Processing;Human Diseases;Human Diseases;Human Diseases;Organismal Systems;Organismal Systems;Human Diseases;Human Diseases;Human Diseases;Cellular Processes;Human Diseases;Organismal Systems;Organismal Systems;Organismal Systems;Organismal Systems;Human Diseas…	Cancers;Signal transduction;Infectious diseases;Infectious diseases;Infectious diseases;Infectious disease: viral;Signal transduction;Infectious diseases;Immune diseases;Infectious diseases;Immune system;Endocrine system;Cancers;Infectious diseases;Infectious diseases;Cell growth and death;Cardiovascular diseases;Endocrine system;Nervous system;Endocrine system;Development;Infectious disease: bac…	ko05200//Pathways in cancer;ko04010//MAPK signaling pathway;ko05130//Pathogenic Escherichia coli infection;ko05166//HTLV-I infection;ko05132//Salmonella infection;ko05170//Human immunodeficiency virus 1 infection;ko04024//cAMP signaling pathway;ko05167//Kaposi sarcoma-associated herpesvirus infection;ko05323//Rheumatoid arthritis;ko05161//Hepatitis B;ko04662//B cell receptor signaling pathway;ko0…	K04379;K04379;K04379;K04379;K04379;K04379;K04379;K04379;K04379;K04379;K04379;K04379;K04379;K04379;K04379;K04379;K04379;K04379;K04379;K04379;K04379;K04379;K04379;K04379;K04379;K04379;K04379;K04379;K04379;K04379;K04379;K04379;K04379;K04379;K04379;K04379;K04379;K04379;K04379;K04379	GO:0000785//chromatin;GO:0005634//nucleus;GO:0005654//nucleoplasm;GO:0005667//transcription factor complex;GO:0005737//cytoplasm;GO:0005783//endoplasmic reticulum;GO:0005829//cytosol;GO:0016020//membrane;GO:0032993//protein-DNA complex;GO:0035976//transcription factor AP-1 complex;GO:0043005//neuron projection	GO:0000976//transcription regulatory region sequence-specific DNA binding;GO:0000978//RNA polymerase II proximal promoter sequence-specific DNA binding;GO:0000979//RNA polymerase II core promoter sequence-specific DNA binding;GO:0000981//DNA-binding transcription factor activity, RNA polymerase II-specific;GO:0001102//RNA polymerase II activating transcription factor binding;GO:0001228//DNA-bindi…	GO:0001661//conditioned taste aversion;GO:0006306//DNA methylation;GO:0006355//regulation of transcription, DNA-templated;GO:0006357//regulation of transcription by RNA polymerase II;GO:0006366//transcription by RNA polymerase II;GO:0006954//inflammatory response;GO:0007179//transforming growth factor beta receptor signaling pathway;GO:0007399//nervous system development;GO:0007565//female pregna…
ENSG00000104419	1122	1252	1019	4111	5422	5017	18.17	22.32	21.96	91.66	116.96	103.51	20.8166666666667	104.043333333333	2.32137354987618	2.16143172769447e-139	6.98358591218082e-136	NDRG1	N-myc downstream regulated 1 [Source:HGNC Symbol;Acc:HGNC:7679]	-	-	-	-	GO:0005634//nucleus;GO:0005737//cytoplasm;GO:0005813//centrosome;GO:0005815//microtubule organizing center;GO:0005829//cytosol;GO:0005856//cytoskeleton;GO:0005874//microtubule;GO:0005886//plasma membrane;GO:0005912//adherens junction;GO:0015630//microtubule cytoskeleton;GO:0016020//membrane;GO:0048471//perinuclear region of cytoplasm;GO:0055038//recycling endosome membrane;GO:0070062//extracellul…	GO:0005515//protein binding;GO:0008017//microtubule binding;GO:0031267//small GTPase binding;GO:0043015//gamma-tubulin binding;GO:0045296//cadherin binding	GO:0007165//signal transduction;GO:0008285//negative regulation of cell proliferation;GO:0010038//response to metal ion;GO:0030330//DNA damage response, signal transduction by p53 class mediator;GO:0032287//peripheral nervous system myelin maintenance;GO:0042127//regulation of cell proliferation;GO:0042981//regulation of apoptotic process;GO:0045576//mast cell activation;GO:0071456//cellular resp…
ENSG00000197142	687	720	511	2772	3757	3348	6.95	7.55	5.54	32.86	41.78	43.46	6.68	39.3666666666667	2.55905455108931	1.56505229629297e-127	4.04534717545807e-124	ACSL5	acyl-CoA synthetase long chain family member 5 [Source:HGNC Symbol;Acc:HGNC:16526]	Metabolism;Organismal Systems;Cellular Processes;Organismal Systems;Organismal Systems;Metabolism;Metabolism;Cellular Processes;Metabolism	Global and overview maps;Environmental adaptation;Transport and catabolism;Endocrine system;Endocrine system;Global and overview maps;Lipid metabolism;Cell growth and death;Lipid metabolism	ko01100//Metabolic pathways;ko04714//Thermogenesis;ko04146//Peroxisome;ko03320//PPAR signaling pathway;ko04920//Adipocytokine signaling pathway;ko01212//Fatty acid metabolism;ko00071//Fatty acid degradation;ko04216//Ferroptosis;ko00061//Fatty acid biosynthesis	K01897;K01897;K01897;K01897;K01897;K01897;K01897;K01897;K01897	GO:0005654//nucleoplasm;GO:0005730//nucleolus;GO:0005739//mitochondrion;GO:0005741//mitochondrial outer membrane;GO:0005783//endoplasmic reticulum;GO:0005789//endoplasmic reticulum membrane;GO:0005886//plasma membrane;GO:0016020//membrane;GO:0016021//integral component of membrane	GO:0000166//nucleotide binding;GO:0003824//catalytic activity;GO:0004467//long-chain fatty acid-CoA ligase activity;GO:0005515//protein binding;GO:0005524//ATP binding;GO:0016874//ligase activity;GO:0047676//arachidonate-CoA ligase activity;GO:0102391//decanoate-CoA ligase activity	GO:0001676//long-chain fatty acid metabolic process;GO:0006629//lipid metabolic process;GO:0006631//fatty acid metabolic process;GO:0008610//lipid biosynthetic process;GO:0010747//positive regulation of plasma membrane long-chain fatty acid transport;GO:0035338//long-chain fatty-acyl-CoA biosynthetic process;GO:2001236//regulation of extrinsic apoptotic signaling pathway
ENSG00000116285	9630	9249	8322	16749	18972	16599	108.24	106.50	102.41	212.87	223.23	225.21	105.716666666667	220.436666666667	1.06016137528349	9.89480855573417e-127	2.13134176290514e-123	ERRFI1	ERBB receptor feedback inhibitor 1 [Source:HGNC Symbol;Acc:HGNC:18185]	-	-	-	-	GO:0005634//nucleus;GO:0005737//cytoplasm;GO:0005829//cytosol;GO:0005886//plasma membrane;GO:0016020//membrane;GO:0031234//extrinsic component of cytoplasmic side of plasma membrane	GO:0005096//GTPase activator activity;GO:0005515//protein binding;GO:0017124//SH3 domain binding;GO:0019900//kinase binding;GO:0019901//protein kinase binding;GO:0031267//small GTPase binding	GO:0007175//negative regulation of epidermal growth factor-activated receptor activity;GO:0031953//negative regulation of protein autophosphorylation;GO:0032691//negative regulation of interleukin-1 beta production;GO:0032869//cellular response to insulin stimulus;GO:0032966//negative regulation of collagen biosynthetic process;GO:0036120//cellular response to platelet-derived growth factor stimu…
ENSG00000137331	1810	1922	1704	4369	4478	4443	46.92	50.65	48.38	126.70	121.71	137.17	48.65	128.526666666667	1.4015560102061	2.36604331652866e-119	4.36839197468806e-116	IER3	immediate early response 3 [Source:HGNC Symbol;Acc:HGNC:5392]	-	-	-	-	GO:0005634//nucleus;GO:0005829//cytosol;GO:0016020//membrane;GO:0016021//integral component of membrane	GO:0005515//protein binding	GO:0006915//apoptotic process;GO:0009653//anatomical structure morphogenesis;GO:0014066//regulation of phosphatidylinositol 3-kinase signaling;GO:0043066//negative regulation of apoptotic process;GO:2001020//regulation of response to DNA damage stimulus
ENSG00000185567	17938	17898	15703	28519	30604	26987	35.16	33.67	32.73	58.32	61.98	57.61	33.8533333333333	59.3033333333333	0.808815304070507	3.317275128752e-113	5.35905797049886e-110	AHNAK2	AHNAK nucleoprotein 2 [Source:HGNC Symbol;Acc:HGNC:20125]	Human Diseases	Infectious diseases	ko05132//Salmonella infection	K23934	GO:0005634//nucleus;GO:0005737//cytoplasm;GO:0005829//cytosol;GO:0005886//plasma membrane;GO:0030018//Z disc;GO:0030315//T-tubule;GO:0030659//cytoplasmic vesicle membrane;GO:0042383//sarcolemma;GO:0043034//costamere	GO:0005515//protein binding	GO:0043484//regulation of RNA splicing
ENSG00000125740	212	244	227	1055	1255	1126	2.32	2.82	2.74	13.16	14.67	14.88	2.62666666666667	14.2366666666667	2.43830636318577	4.49079629018957e-113	6.44878347271223e-110	FOSB	FosB proto-oncogene, AP-1 transcription factor subunit [Source:HGNC Symbol;Acc:HGNC:3797]	Human Diseases;Organismal Systems;Organismal Systems;Human Diseases;Human Diseases	Substance dependence;Development;Immune system;Substance dependence;Substance dependence	ko05034//Alcoholism;ko04380//Osteoclast differentiation;ko04657//IL-17 signaling pathway;ko05031//Amphetamine addiction;ko05030//Cocaine addiction	K09029;K09029;K09029;K09029;K09029	GO:0000785//chromatin;GO:0005634//nucleus;GO:0005654//nucleoplasm;GO:0043231//intracellular membrane-bounded organelle	GO:0000978//RNA polymerase II proximal promoter sequence-specific DNA binding;GO:0000981//DNA-binding transcription factor activity, RNA polymerase II-specific;GO:0001228//DNA-binding transcription activator activity, RNA polymerase II-specific;GO:0003677//DNA binding;GO:0003690//double-stranded DNA binding;GO:0003700//DNA-binding transcription factor activity;GO:0005515//protein binding;GO:00081…	GO:0000122//negative regulation of transcription by RNA polymerase II;GO:0006355//regulation of transcription, DNA-templated;GO:0006357//regulation of transcription by RNA polymerase II;GO:0006366//transcription by RNA polymerase II;GO:0007565//female pregnancy;GO:0009612//response to mechanical stimulus;GO:0032570//response to progesterone;GO:0032870//cellular response to hormone stimulus;GO:004…
ENSG00000146648	7269	7168	6471	14795	18646	16379	35.08	35.60	34.71	82.05	93.63	96.33	35.13	90.67	1.36792170836541	1.1163227250169e-112	1.44273548981184e-109	EGFR	epidermal growth factor receptor [Source:HGNC Symbol;Acc:HGNC:3236]	Human Diseases;Environmental Information Processing;Human Diseases;Environmental Information Processing;Environmental Information Processing;Cellular Processes;Human Diseases;Environmental Information Processing;Environmental Information Processing;Human Diseases;Environmental Information Processing;Cellular Processes;Human Diseases;Cellular Processes;Human Diseases;Human Diseases;Environmental I…	Cancers;Signal transduction;Infectious diseases;Signal transduction;Signal transduction;Transport and catabolism;Infectious diseases;Signal transduction;Signal transduction;Infectious diseases;Signal transduction;Cell motility;Cancers;Cellular community - eukaryotes;Cancers;Cancers;Signal transduction;Infectious diseases;Endocrine and metabolic diseases;Endocrine system;Cancers;Cancers;Endocrine …	ko05200//Pathways in cancer;ko04151//PI3K-Akt signaling pathway;ko05165//Human papillomavirus infection;ko04010//MAPK signaling pathway;ko04020//Calcium signaling pathway;ko04144//Endocytosis;ko05131//Shigellosis;ko04014//Ras signaling pathway;ko04072//Phospholipase D signaling pathway;ko05163//Human cytomegalovirus infection;ko04015//Rap1 signaling pathway;ko04810//Regulation of actin cytoskelet…	K04361;K04361;K04361;K04361;K04361;K04361;K04361;K04361;K04361;K04361;K04361;K04361;K04361;K04361;K04361;K04361;K04361;K04361;K04361;K04361;K04361;K04361;K04361;K04361;K04361;K04361;K04361;K04361;K04361;K04361;K04361;K04361;K04361;K04361;K04361;K04361;K04361;K04361;K04361;K04361;K04361;K04361;K04361;K04361;K04361	GO:0000139//Golgi membrane;GO:0005576//extracellular region;GO:0005615//extracellular space;GO:0005634//nucleus;GO:0005737//cytoplasm;GO:0005768//endosome;GO:0005783//endoplasmic reticulum;GO:0005789//endoplasmic reticulum membrane;GO:0005794//Golgi apparatus;GO:0005886//plasma membrane;GO:0005887//integral component of plasma membrane;GO:0005925//focal adhesion;GO:0009925//basal plasma membrane;…	GO:0000166//nucleotide binding;GO:0001618//virus receptor activity;GO:0003682//chromatin binding;GO:0003690//double-stranded DNA binding;GO:0004672//protein kinase activity;GO:0004709//MAP kinase kinase kinase activity;GO:0004713//protein tyrosine kinase activity;GO:0004714//transmembrane receptor protein tyrosine kinase activity;GO:0004888//transmembrane signaling receptor activity;GO:0005006//e…	GO:0000165//MAPK cascade;GO:0000186//activation of MAPKK activity;GO:0001503//ossification;GO:0001889//liver development;GO:0001934//positive regulation of protein phosphorylation;GO:0001942//hair follicle development;GO:0006357//regulation of transcription by RNA polymerase II;GO:0006412//translation;GO:0006468//protein phosphorylation;GO:0006898//receptor-mediated endocytosis;GO:0006970//respon…
ENSG00000164251	3830	4012	3637	8419	10598	8997	43.92	52.29	46.36	109.12	129.74	125.99	47.5233333333333	121.616666666667	1.35563301618955	5.65654662651709e-112	6.64592805464608e-109	F2RL1	F2R like trypsin receptor 1 [Source:HGNC Symbol;Acc:HGNC:3538]	Environmental Information Processing;Human Diseases;Organismal Systems	Signaling molecules and interaction;Infectious diseases;Sensory system	ko04080//Neuroactive ligand-receptor interaction;ko05143//African trypanosomiasis;ko04750//Inflammatory mediator regulation of TRP channels	K04234;K04234;K04234	GO:0005769//early endosome;GO:0005794//Golgi apparatus;GO:0005886//plasma membrane;GO:0005887//integral component of plasma membrane;GO:0016020//membrane;GO:0016021//integral component of membrane;GO:0031143//pseudopodium	GO:0001965//G-protein alpha-subunit binding;GO:0004930//G protein-coupled receptor activity;GO:0005102//signaling receptor binding;GO:0005515//protein binding;GO:0015057//thrombin-activated receptor activity;GO:0031681//G-protein beta-subunit binding;GO:0038023//signaling receptor activity	GO:0002286//T cell activation involved in immune response;GO:0002376//immune system process;GO:0002690//positive regulation of leukocyte chemotaxis;GO:0002720//positive regulation of cytokine production involved in immune response;GO:0003104//positive regulation of glomerular filtration;GO:0006954//inflammatory response;GO:0007165//signal transduction;GO:0007186//G protein-coupled receptor signal…
ENSG00000160285	7073	7455	6747	2823	2960	2699	61.61	63.86	62.08	27.94	27.38	27.49	62.5166666666667	27.6033333333333	-1.17939836215144	5.3853494624587e-109	5.80002137106802e-106	LSS	lanosterol synthase [Source:HGNC Symbol;Acc:HGNC:6708]	Metabolism;Metabolism	Global and overview maps;Lipid metabolism	ko01100//Metabolic pathways;ko00100//Steroid biosynthesis	K01852;K01852	GO:0005783//endoplasmic reticulum;GO:0005789//endoplasmic reticulum membrane;GO:0005811//lipid droplet;GO:0016020//membrane	GO:0000250//lanosterol synthase activity;GO:0005515//protein binding;GO:0016853//isomerase activity;GO:0016866//intramolecular transferase activity;GO:0042300//beta-amyrin synthase activity	GO:0006629//lipid metabolic process;GO:0006694//steroid biosynthetic process;GO:0006695//cholesterol biosynthetic process;GO:0016104//triterpenoid biosynthetic process;GO:0031647//regulation of protein stability;GO:0045540//regulation of cholesterol biosynthetic process
ENSG00000139318	1966	2014	1793	4048	4659	4152	31.61	31.91	29.43	73.72	78.24	78.85	30.9833333333333	76.9366666666667	1.31217896082252	2.71243970044851e-106	2.69658236066128e-103	DUSP6	dual specificity phosphatase 6 [Source:HGNC Symbol;Acc:HGNC:3072]	Environmental Information Processing;Human Diseases;Human Diseases	Signal transduction;Cancers;Cancers	ko04010//MAPK signaling pathway;ko05202//Transcriptional misregulation in cancers;ko05221//Acute myeloid leukemia	K21946;K21946;K21946	GO:0005654//nucleoplasm;GO:0005737//cytoplasm;GO:0005829//cytosol	GO:0004721//phosphoprotein phosphatase activity;GO:0004722//protein serine/threonine phosphatase activity;GO:0004725//protein tyrosine phosphatase activity;GO:0005515//protein binding;GO:0008138//protein tyrosine/serine/threonine phosphatase activity;GO:0008330//protein tyrosine/threonine phosphatase activity;GO:0016787//hydrolase activity;GO:0016791//phosphatase activity;GO:0017017//MAP kinase t…	GO:0000165//MAPK cascade;GO:0000187//activation of MAPK activity;GO:0000188//inactivation of MAPK activity;GO:0006470//protein dephosphorylation;GO:0010033//response to organic substance;GO:0010942//positive regulation of cell death;GO:0014070//response to organic cyclic compound;GO:0016311//dephosphorylation;GO:0030154//cell differentiation;GO:0035335//peptidyl-tyrosine dephosphorylation;GO:0035…
ENSG00000172893	3439	3733	3366	1100	1208	1111	50.43	53.07	54.05	18.91	18.68	19.88	52.5166666666667	19.1566666666667	-1.45492880006949	7.91479649275171e-101	7.30648784802308e-98	DHCR7	7-dehydrocholesterol reductase [Source:HGNC Symbol;Acc:HGNC:2860]	Metabolism;Metabolism	Global and overview maps;Lipid metabolism	ko01100//Metabolic pathways;ko00100//Steroid biosynthesis	K00213;K00213	GO:0005640//nuclear outer membrane;GO:0005783//endoplasmic reticulum;GO:0005789//endoplasmic reticulum membrane;GO:0016020//membrane;GO:0016021//integral component of membrane;GO:0030176//integral component of endoplasmic reticulum membrane;GO:0043231//intracellular membrane-bounded organelle	GO:0005515//protein binding;GO:0009918//sterol delta7 reductase activity;GO:0016491//oxidoreductase activity;GO:0016627//oxidoreductase activity, acting on the CH-CH group of donors;GO:0016628//oxidoreductase activity, acting on the CH-CH group of donors, NAD or NADP as acceptor;GO:0047598//7-dehydrocholesterol reductase activity;GO:0050661//NADP binding	GO:0006629//lipid metabolic process;GO:0006694//steroid biosynthetic process;GO:0006695//cholesterol biosynthetic process;GO:0008202//steroid metabolic process;GO:0008203//cholesterol metabolic process;GO:0016126//sterol biosynthetic process;GO:0016132//brassinosteroid biosynthetic process;GO:0033489//cholesterol biosynthetic process via desmosterol;GO:0033490//cholesterol biosynthetic process vi…
ENSG00000112972	5162	4859	4667	1752	2035	1729	47.29	45.10	46.68	18.13	19.53	19.34	46.3566666666667	19	-1.28677741275012	1.51159875832683e-97	1.3023934901744e-94	HMGCS1	3-hydroxy-3-methylglutaryl-CoA synthase 1 [Source:HGNC Symbol;Acc:HGNC:5007]	Metabolism;Organismal Systems;Metabolism;Metabolism;Metabolism;Metabolism	Global and overview maps;Endocrine system;Amino acid metabolism;Carbohydrate metabolism;Metabolism of terpenoids and polyketides;Lipid metabolism	ko01100//Metabolic pathways;ko03320//PPAR signaling pathway;ko00280//Valine, leucine and isoleucine degradation;ko00650//Butanoate metabolism;ko00900//Terpenoid backbone biosynthesis;ko00072//Synthesis and degradation of ketone bodies	K01641;K01641;K01641;K01641;K01641;K01641	GO:0005737//cytoplasm;GO:0005829//cytosol	GO:0003824//catalytic activity;GO:0004421//hydroxymethylglutaryl-CoA synthase activity;GO:0008144//drug binding;GO:0016740//transferase activity;GO:0016746//transferase activity, transferring acyl groups;GO:0016853//isomerase activity;GO:0042802//identical protein binding;GO:0042803//protein homodimerization activity;GO:0043177//organic acid binding	GO:0001889//liver development;GO:0006084//acetyl-CoA metabolic process;GO:0006629//lipid metabolic process;GO:0006694//steroid biosynthetic process;GO:0006695//cholesterol biosynthetic process;GO:0007420//brain development;GO:0008202//steroid metabolic process;GO:0008203//cholesterol metabolic process;GO:0008299//isoprenoid biosynthetic process;GO:0008584//male gonad development;GO:0009645//respo…
ENSG00000183696	747	827	664	1993	2366	2022	22.84	24.76	21.96	66.32	71.59	68.14	23.1866666666667	68.6833333333333	1.56666462586127	1.73918260536929e-92	1.40482474948704e-89	UPP1	uridine phosphorylase 1 [Source:HGNC Symbol;Acc:HGNC:12576]	Metabolism;Metabolism;Metabolism	Global and overview maps;Xenobiotics biodegradation and metabolism;Nucleotide metabolism	ko01100//Metabolic pathways;ko00983//Drug metabolism - other enzymes;ko00240//Pyrimidine metabolism	K00757;K00757;K00757	GO:0005654//nucleoplasm;GO:0005737//cytoplasm;GO:0005829//cytosol	GO:0003824//catalytic activity;GO:0004850//uridine phosphorylase activity;GO:0009032//thymidine phosphorylase activity;GO:0016740//transferase activity;GO:0016757//transferase activity, transferring glycosyl groups;GO:0016763//transferase activity, transferring pentosyl groups;GO:0042802//identical protein binding	GO:0006139//nucleobase-containing compound metabolic process;GO:0006218//uridine catabolic process;GO:0006220//pyrimidine nucleotide metabolic process;GO:0009116//nucleoside metabolic process;GO:0009166//nucleotide catabolic process;GO:0042149//cellular response to glucose starvation;GO:0043097//pyrimidine nucleoside salvage;GO:0044206//UMP salvage;GO:0046050//UMP catabolic process;GO:0046074//dT…
ENSG00000099250	4506	4292	4039	7695	9053	7939	61.94	57.63	61.98	116.61	122.87	122.90	60.5166666666667	120.793333333333	0.997136404117336	3.10290817164194e-92	2.35894030648826e-89	NRP1	neuropilin 1 [Source:HGNC Symbol;Acc:HGNC:8004]	Human Diseases;Organismal Systems	Infectious diseases;Development	ko05166//HTLV-I infection;ko04360//Axon guidance	K06724;K06724	GO:0002116//semaphorin receptor complex;GO:0005576//extracellular region;GO:0005615//extracellular space;GO:0005737//cytoplasm;GO:0005739//mitochondrion;GO:0005769//early endosome;GO:0005829//cytosol;GO:0005886//plasma membrane;GO:0005925//focal adhesion;GO:0009986//cell surface;GO:0016020//membrane;GO:0016021//integral component of membrane;GO:0030424//axon;GO:0030426//growth cone;GO:0031410//cy…	GO:0005021//vascular endothelial growth factor-activated receptor activity;GO:0005096//GTPase activator activity;GO:0005515//protein binding;GO:0008201//heparin binding;GO:0015026//coreceptor activity;GO:0017154//semaphorin receptor activity;GO:0019838//growth factor binding;GO:0019955//cytokine binding;GO:0038085//vascular endothelial growth factor binding;GO:0046872//metal ion binding	GO:0001525//angiogenesis;GO:0001569//branching involved in blood vessel morphogenesis;GO:0001764//neuron migration;GO:0001938//positive regulation of endothelial cell proliferation;GO:0002040//sprouting angiogenesis;GO:0002042//cell migration involved in sprouting angiogenesis;GO:0003148//outflow tract septum morphogenesis;GO:0006930//substrate-dependent cell migration, cell extension;GO:0007165/…
ENSG00000113161	6282	6210	5901	2690	2847	2552	51.47	52.76	52.86	25.88	25.33	25.45	52.3633333333333	25.5533333333333	-1.03504544154659	7.39439775928078e-92	5.3091775911636e-89	HMGCR	3-hydroxy-3-methylglutaryl-CoA reductase [Source:HGNC Symbol;Acc:HGNC:5006]	Metabolism;Environmental Information Processing;Organismal Systems;Metabolism	Global and overview maps;Signal transduction;Digestive system;Metabolism of terpenoids and polyketides	ko01100//Metabolic pathways;ko04152//AMPK signaling pathway;ko04976//Bile secretion;ko00900//Terpenoid backbone biosynthesis	K00021;K00021;K00021;K00021	GO:0005777//peroxisome;GO:0005778//peroxisomal membrane;GO:0005783//endoplasmic reticulum;GO:0005789//endoplasmic reticulum membrane;GO:0016020//membrane;GO:0016021//integral component of membrane;GO:0043231//intracellular membrane-bounded organelle	GO:0004420//hydroxymethylglutaryl-CoA reductase (NADPH) activity;GO:0005515//protein binding;GO:0016491//oxidoreductase activity;GO:0016616//oxidoreductase activity, acting on the CH-OH group of donors, NAD or NADP as acceptor;GO:0042282//hydroxymethylglutaryl-CoA reductase activity;GO:0042802//identical protein binding;GO:0050661//NADP binding;GO:0051721//protein phosphatase 2A binding;GO:007040…	GO:0006629//lipid metabolic process;GO:0006694//steroid biosynthetic process;GO:0006695//cholesterol biosynthetic process;GO:0006743//ubiquinone metabolic process;GO:0007568//aging;GO:0007584//response to nutrient;GO:0008202//steroid metabolic process;GO:0008203//cholesterol metabolic process;GO:0008284//positive regulation of cell proliferation;GO:0008299//isoprenoid biosynthetic process;GO:0008…
ENSG00000099194	54722	56063	51123	27886	27765	25587	335.81	350.28	343.43	191.77	179.02	187.12	343.173333333333	185.97	-0.88386754114825	2.14833945493723e-91	1.46132311134783e-88	SCD	stearoyl-CoA desaturase [Source:HGNC Symbol;Acc:HGNC:10571]	Metabolism;Environmental Information Processing;Organismal Systems;Metabolism;Metabolism	Global and overview maps;Signal transduction;Endocrine system;Global and overview maps;Lipid metabolism	ko01100//Metabolic pathways;ko04152//AMPK signaling pathway;ko03320//PPAR signaling pathway;ko01212//Fatty acid metabolism;ko01040//Biosynthesis of unsaturated fatty acids	K00507;K00507;K00507;K00507;K00507	GO:0005730//nucleolus;GO:0005783//endoplasmic reticulum;GO:0005789//endoplasmic reticulum membrane;GO:0016020//membrane;GO:0016021//integral component of membrane;GO:0030176//integral component of endoplasmic reticulum membrane	GO:0004768//stearoyl-CoA 9-desaturase activity;GO:0005506//iron ion binding;GO:0005515//protein binding;GO:0016491//oxidoreductase activity;GO:0016717//oxidoreductase activity, acting on paired donors, with oxidation of a pair of donors resulting in the reduction of molecular oxygen to two molecules of water;GO:0032896//palmitoyl-CoA 9-desaturase activity;GO:0046872//metal ion binding	GO:0006629//lipid metabolic process;GO:0006631//fatty acid metabolic process;GO:0006633//fatty acid biosynthetic process;GO:0006636//unsaturated fatty acid biosynthetic process;GO:0045540//regulation of cholesterol biosynthetic process;GO:0046949//fatty-acyl-CoA biosynthetic process;GO:0055114//oxidation-reduction process;GO:0070542//response to fatty acid;GO:0120162//positive regulation of cold-…
ENSG00000134954	1065	1079	1011	2447	2959	2644	9.07	9.74	9.20	23.06	25.79	27.27	9.33666666666667	25.3733333333333	1.44233357819951	3.93982250720023e-91	2.54591330415279e-88	ETS1	ETS proto-oncogene 1, transcription factor [Source:HGNC Symbol;Acc:HGNC:3488]	Human Diseases;Environmental Information Processing;Human Diseases;Cellular Processes;Human Diseases	Cancers;Signal transduction;Infectious diseases;Cell growth and death;Cancers	ko05200//Pathways in cancer;ko04014//Ras signaling pathway;ko05166//HTLV-I infection;ko04218//Cellular senescence;ko05211//Renal cell carcinoma	K02678;K02678;K02678;K02678;K02678	GO:0000785//chromatin;GO:0005634//nucleus;GO:0005654//nucleoplasm;GO:0005737//cytoplasm;GO:0042025//host cell nucleus	GO:0000978//RNA polymerase II proximal promoter sequence-specific DNA binding;GO:0000981//DNA-binding transcription factor activity, RNA polymerase II-specific;GO:0001228//DNA-binding transcription activator activity, RNA polymerase II-specific;GO:0003677//DNA binding;GO:0003700//DNA-binding transcription factor activity;GO:0005515//protein binding;GO:0008134//transcription factor binding;GO:0035…	GO:0001666//response to hypoxia;GO:0002376//immune system process;GO:0006355//regulation of transcription, DNA-templated;GO:0006357//regulation of transcription by RNA polymerase II;GO:0006366//transcription by RNA polymerase II;GO:0006955//immune response;GO:0007565//female pregnancy;GO:0008284//positive regulation of cell proliferation;GO:0008285//negative regulation of cell proliferation;GO:00…
ENSG00000011422	3207	3426	2996	6522	7832	7245	82.30	95.26	86.68	188.65	203.72	225.61	88.08	205.993333333333	1.22571127347817	9.81521051963367e-90	6.04056098836884e-87	PLAUR	plasminogen activator, urokinase receptor [Source:HGNC Symbol;Acc:HGNC:9053]	Human Diseases;Organismal Systems	Cancers;Immune system	ko05205//Proteoglycans in cancer;ko04610//Complement and coagulation cascades	K03985;K03985	GO:0005576//extracellular region;GO:0005788//endoplasmic reticulum lumen;GO:0005789//endoplasmic reticulum membrane;GO:0005886//plasma membrane;GO:0005887//integral component of plasma membrane;GO:0005925//focal adhesion;GO:0009986//cell surface;GO:0016020//membrane;GO:0016021//integral component of membrane;GO:0019898//extrinsic component of membrane;GO:0030054//cell junction;GO:0031225//anchore…	GO:0005102//signaling receptor binding;GO:0005515//protein binding;GO:0019899//enzyme binding;GO:0019904//protein domain specific binding;GO:0030377//urokinase plasminogen activator receptor activity;GO:0038023//signaling receptor activity	GO:0001934//positive regulation of protein phosphorylation;GO:0006935//chemotaxis;GO:0007165//signal transduction;GO:0007596//blood coagulation;GO:0030162//regulation of proteolysis;GO:0034112//positive regulation of homotypic cell-cell adhesion;GO:0038195//urokinase plasminogen activator signaling pathway;GO:0042730//fibrinolysis;GO:0043066//negative regulation of apoptotic process;GO:0043312//n…
ENSG00000116133	13795	14676	13170	6622	6751	6069	114.08	119.20	114.73	61.83	63.97	60.45	116.003333333333	62.0833333333333	-0.901888336657618	3.32593999448509e-86	1.95383856766933e-83	DHCR24	24-dehydrocholesterol reductase [Source:HGNC Symbol;Acc:HGNC:2859]	Metabolism;Metabolism	Global and overview maps;Lipid metabolism	ko01100//Metabolic pathways;ko00100//Steroid biosynthesis	K09828;K09828	GO:0000139//Golgi membrane;GO:0005634//nucleus;GO:0005737//cytoplasm;GO:0005783//endoplasmic reticulum;GO:0005789//endoplasmic reticulum membrane;GO:0005794//Golgi apparatus;GO:0005829//cytosol;GO:0005856//cytoskeleton;GO:0016020//membrane;GO:0016021//integral component of membrane	GO:0000246//delta24(24-1) sterol reductase activity;GO:0005515//protein binding;GO:0016491//oxidoreductase activity;GO:0016628//oxidoreductase activity, acting on the CH-CH group of donors, NAD or NADP as acceptor;GO:0019899//enzyme binding;GO:0042605//peptide antigen binding;GO:0050614//delta24-sterol reductase activity;GO:0050660//flavin adenine dinucleotide binding;GO:0071949//FAD binding	GO:0006629//lipid metabolic process;GO:0006694//steroid biosynthetic process;GO:0006695//cholesterol biosynthetic process;GO:0006915//apoptotic process;GO:0006979//response to oxidative stress;GO:0007050//cell cycle arrest;GO:0007265//Ras protein signal transduction;GO:0008104//protein localization;GO:0008202//steroid metabolic process;GO:0008203//cholesterol metabolic process;GO:0008285//negativ…
ENSG00000144063	2815	3118	2634	5886	7287	6251	39.40	44.21	40.55	92.84	108.24	104.81	41.3866666666667	101.963333333333	1.30081248117826	2.06131282180744e-85	1.15827856126258e-82	MALL	mal, T cell differentiation protein like [Source:HGNC Symbol;Acc:HGNC:6818]	-	-	-	-	GO:0000139//Golgi membrane;GO:0005886//plasma membrane;GO:0016020//membrane;GO:0016021//integral component of membrane;GO:0030136//clathrin-coated vesicle;GO:0031410//cytoplasmic vesicle;GO:0045121//membrane raft	GO:0005515//protein binding;GO:0019911//structural constituent of myelin sheath	GO:0042552//myelination;GO:0042632//cholesterol homeostasis
ENSG00000163814	7016	7237	6414	11126	12525	11081	45.90	46.66	44.06	80.48	85.66	83.65	45.54	83.2633333333333	0.870547024476665	4.98310769940007e-82	2.68340349612694e-79	CDCP1	CUB domain containing protein 1 [Source:HGNC Symbol;Acc:HGNC:24357]	-	-	-	-	GO:0005576//extracellular region;GO:0005886//plasma membrane;GO:0016020//membrane;GO:0016021//integral component of membrane	GO:0005515//protein binding	-
ENSG00000160888	2452	2772	2309	5011	5281	4914	35.65	41.05	36.72	83.27	83.00	87.26	37.8066666666667	84.51	1.1604814088529	1.06734605465853e-81	5.51775216416273e-79	IER2	immediate early response 2 [Source:HGNC Symbol;Acc:HGNC:28871]	-	-	-	-	GO:0005634//nucleus;GO:0005654//nucleoplasm;GO:0005737//cytoplasm	GO:0003677//DNA binding;GO:0005515//protein binding	GO:0030182//neuron differentiation;GO:0045944//positive regulation of transcription by RNA polymerase II;GO:0048870//cell motility;GO:0071774//response to fibroblast growth factor
ENSG00000127831	8332	8567	7565	3375	3888	3404	201.85	212.60	205.24	93.53	100.03	95.60	206.563333333333	96.3866666666667	-1.0996786919765	2.08517144431754e-79	1.03649060562923e-76	VIL1	villin 1 [Source:HGNC Symbol;Acc:HGNC:12690]	-	-	-	-	GO:0001726//ruffle;GO:0005737//cytoplasm;GO:0005856//cytoskeleton;GO:0005886//plasma membrane;GO:0005902//microvillus;GO:0005903//brush border;GO:0015629//actin cytoskeleton;GO:0030027//lamellipodium;GO:0030175//filopodium;GO:0032432//actin filament bundle;GO:0032433//filopodium tip;GO:0042995//cell projection;GO:0070062//extracellular exosome	GO:0003779//actin binding;GO:0005509//calcium ion binding;GO:0005515//protein binding;GO:0005546//phosphatidylinositol-4,5-bisphosphate binding;GO:0035727//lysophosphatidic acid binding;GO:0042802//identical protein binding;GO:0042803//protein homodimerization activity;GO:0043027//cysteine-type endopeptidase inhibitor activity involved in apoptotic process;GO:0051015//actin filament binding	GO:0001951//intestinal D-glucose absorption;GO:0006915//apoptotic process;GO:0007010//cytoskeleton organization;GO:0007173//epidermal growth factor receptor signaling pathway;GO:0008154//actin polymerization or depolymerization;GO:0008360//regulation of cell shape;GO:0009617//response to bacterium;GO:0010634//positive regulation of epithelial cell migration;GO:0030041//actin filament polymerizati…
ENSG00000177606	4415	4580	4019	7869	7624	7328	46.26	48.86	46.36	94.25	85.39	92.84	47.16	90.8266666666667	0.945552215977624	3.55474818187041e-79	1.7015394630553e-76	JUN	Jun proto-oncogene, AP-1 transcription factor subunit [Source:HGNC Symbol;Acc:HGNC:6204]	Human Diseases;Environmental Information Processing;Human Diseases;Human Diseases;Human Diseases;Human Diseases;Human Diseases;Human Diseases;Environmental Information Processing;Human Diseases;Cellular Processes;Human Diseases;Organismal Systems;Cellular Processes;Human Diseases;Environmental Information Processing;Human Diseases;Human Diseases;Organismal Systems;Organismal Systems;Human Disease…	Cancers;Signal transduction;Infectious diseases;Infectious diseases;Infectious diseases;Infectious diseases;Infectious diseases;Infectious disease: viral;Signal transduction;Cancers;Cellular community - eukaryotes;Infectious diseases;Immune system;Cellular community - eukaryotes;Immune diseases;Signal transduction;Infectious diseases;Endocrine and metabolic diseases;Immune system;Endocrine system…	ko05200//Pathways in cancer;ko04010//MAPK signaling pathway;ko05130//Pathogenic Escherichia coli infection;ko05169//Epstein-Barr virus infection;ko05131//Shigellosis;ko05166//HTLV-I infection;ko05132//Salmonella infection;ko05170//Human immunodeficiency virus 1 infection;ko04024//cAMP signaling pathway;ko05203//Viral carcinogenesis;ko04510//Focal adhesion;ko05167//Kaposi sarcoma-associated herpes…	K04448;K04448;K04448;K04448;K04448;K04448;K04448;K04448;K04448;K04448;K04448;K04448;K04448;K04448;K04448;K04448;K04448;K04448;K04448;K04448;K04448;K04448;K04448;K04448;K04448;K04448;K04448;K04448;K04448;K04448;K04448;K04448;K04448;K04448;K04448;K04448;K04448;K04448;K04448;K04448;K04448;K04448;K04448;K04448;K04448;K04448;K04448;K04448;K04448;K04448;K04448;K04448	GO:0000228//nuclear chromosome;GO:0000785//chromatin;GO:0000791//euchromatin;GO:0005634//nucleus;GO:0005654//nucleoplasm;GO:0005667//transcription factor complex;GO:0005829//cytosol;GO:0005886//plasma membrane;GO:0035976//transcription factor AP-1 complex	GO:0000976//transcription regulatory region sequence-specific DNA binding;GO:0000978//RNA polymerase II proximal promoter sequence-specific DNA binding;GO:0000981//DNA-binding transcription factor activity, RNA polymerase II-specific;GO:0001102//RNA polymerase II activating transcription factor binding;GO:0001227//DNA-binding transcription repressor activity, RNA polymerase II-specific;GO:0001228…	GO:0000122//negative regulation of transcription by RNA polymerase II;GO:0001525//angiogenesis;GO:0001836//release of cytochrome c from mitochondria;GO:0006351//transcription, DNA-templated;GO:0006355//regulation of transcription, DNA-templated;GO:0006357//regulation of transcription by RNA polymerase II;GO:0006366//transcription by RNA polymerase II;GO:0007179//transforming growth factor beta re…
ENSG00000134531	566	606	452	1610	2107	1845	5.09	3.44	2.83	12.12	15.74	17.48	3.78666666666667	15.1133333333333	1.9968215562361	5.89005728723363e-79	2.71868215643598e-76	EMP1	epithelial membrane protein 1 [Source:HGNC Symbol;Acc:HGNC:3333]	-	-	-	-	GO:0005886//plasma membrane;GO:0016020//membrane;GO:0016021//integral component of membrane	GO:0005515//protein binding	GO:0008219//cell death;GO:0008544//epidermis development;GO:0032060//bleb assembly
ENSG00000143384	15028	15326	13947	21971	24410	21707	134.76	144.71	142.03	223.77	228.94	243.30	140.5	232.003333333333	0.723575403134759	5.52882400787872e-77	2.46394901647671e-74	MCL1	MCL1 apoptosis regulator, BCL2 family member [Source:HGNC Symbol;Acc:HGNC:6943]	Environmental Information Processing;Human Diseases;Environmental Information Processing;Cellular Processes	Signal transduction;Cancers;Signal transduction;Cell growth and death	ko04151//PI3K-Akt signaling pathway;ko05206//MicroRNAs in cancer;ko04630//Jak-STAT signaling pathway;ko04210//Apoptosis	K02539;K02539;K02539;K02539	GO:0005634//nucleus;GO:0005654//nucleoplasm;GO:0005737//cytoplasm;GO:0005739//mitochondrion;GO:0005741//mitochondrial outer membrane;GO:0005829//cytosol;GO:0016020//membrane;GO:0016021//integral component of membrane;GO:0097136//Bcl-2 family protein complex	GO:0005515//protein binding;GO:0008320//protein transmembrane transporter activity;GO:0042803//protein homodimerization activity;GO:0046982//protein heterodimerization activity;GO:0051434//BH3 domain binding	GO:0001709//cell fate determination;GO:0006915//apoptotic process;GO:0007275//multicellular organism development;GO:0008630//intrinsic apoptotic signaling pathway in response to DNA damage;GO:0010507//negative regulation of autophagy;GO:0019221//cytokine-mediated signaling pathway;GO:0019725//cellular homeostasis;GO:0030154//cell differentiation;GO:0034097//response to cytokine;GO:0042981//regula…
ENSG00000052802	2502	2515	2370	933	979	846	43.01	41.97	43.53	17.88	17.09	17.42	42.8366666666667	17.4633333333333	-1.29451725991883	8.36079968267958e-76	3.60183250329836e-73	MSMO1	methylsterol monooxygenase 1 [Source:HGNC Symbol;Acc:HGNC:10545]	Metabolism;Metabolism	Global and overview maps;Lipid metabolism	ko01100//Metabolic pathways;ko00100//Steroid biosynthesis	K07750;K07750	GO:0005783//endoplasmic reticulum;GO:0005789//endoplasmic reticulum membrane;GO:0005886//plasma membrane;GO:0016020//membrane;GO:0016021//integral component of membrane	GO:0000254//C-4 methylsterol oxidase activity;GO:0005506//iron ion binding;GO:0005515//protein binding;GO:0016491//oxidoreductase activity	GO:0006629//lipid metabolic process;GO:0006631//fatty acid metabolic process;GO:0006694//steroid biosynthetic process;GO:0006695//cholesterol biosynthetic process;GO:0008202//steroid metabolic process;GO:0008203//cholesterol metabolic process;GO:0008610//lipid biosynthetic process;GO:0016126//sterol biosynthetic process;GO:0055114//oxidation-reduction process
ENSG00000113657	3396	3304	3108	952	1154	1107	41.89	42.11	39.97	10.51	12.83	15.65	41.3233333333333	12.9966666666667	-1.66881497941188	8.71140746638793e-76	3.63181387405153e-73	DPYSL3	dihydropyrimidinase like 3 [Source:HGNC Symbol;Acc:HGNC:3015]	-	-	-	-	GO:0005615//extracellular space;GO:0005737//cytoplasm;GO:0005829//cytosol;GO:0030027//lamellipodium;GO:0030426//growth cone;GO:0031941//filamentous actin;GO:0042995//cell projection;GO:0044297//cell body;GO:0045202//synapse;GO:0070382//exocytic vesicle	GO:0005515//protein binding;GO:0016787//hydrolase activity;GO:0016810//hydrolase activity, acting on carbon-nitrogen (but not peptide) bonds;GO:0017124//SH3 domain binding;GO:0031005//filamin binding;GO:0035374//chondroitin sulfate binding;GO:0042802//identical protein binding	GO:0010975//regulation of neuron projection development;GO:0010976//positive regulation of neuron projection development;GO:0010977//negative regulation of neuron projection development;GO:0030334//regulation of cell migration;GO:0030336//negative regulation of cell migration;GO:0048666//neuron development;GO:0048678//response to axon injury;GO:0051017//actin filament bundle assembly;GO:0051491//…
ENSG00000013588	17486	17947	16050	26935	31257	28045	137.46	147.32	138.63	225.43	257.10	262.26	141.136666666667	248.263333333333	0.814778359544949	1.67195856239377e-75	6.75262264386784e-73	GPRC5A	G protein-coupled receptor class C group 5 member A [Source:HGNC Symbol;Acc:HGNC:9836]	-	-	-	-	GO:0005730//nucleolus;GO:0005886//plasma membrane;GO:0005887//integral component of plasma membrane;GO:0016020//membrane;GO:0016021//integral component of membrane;GO:0030659//cytoplasmic vesicle membrane;GO:0031410//cytoplasmic vesicle;GO:0031982//vesicle;GO:0043231//intracellular membrane-bounded organelle;GO:0043235//receptor complex;GO:0070062//extracellular exosome	GO:0004930//G protein-coupled receptor activity;GO:0005515//protein binding;GO:0030295//protein kinase activator activity;GO:0045296//cadherin binding	GO:0007165//signal transduction;GO:0007175//negative regulation of epidermal growth factor-activated receptor activity;GO:0007186//G protein-coupled receptor signaling pathway;GO:0032147//activation of protein kinase activity
ENSG00000142623	1580	1745	1540	3505	4491	4051	14.51	15.58	14.87	35.03	43.40	44.11	14.9866666666667	40.8466666666667	1.4465388157564	7.73970307396583e-74	3.03114916751317e-71	PADI1	peptidyl arginine deiminase 1 [Source:HGNC Symbol;Acc:HGNC:18367]	-	-	-	-	GO:0005634//nucleus;GO:0005654//nucleoplasm;GO:0005737//cytoplasm;GO:0005829//cytosol	GO:0004668//protein-arginine deiminase activity;GO:0005509//calcium ion binding;GO:0016787//hydrolase activity;GO:0046872//metal ion binding	GO:0006325//chromatin organization;GO:0018101//protein citrullination;GO:0036414//histone citrullination
ENSG00000104549	3475	3756	3516	1415	1435	1321	42.18	44.64	46.28	19.21	18.47	18.81	44.3666666666667	18.83	-1.23644316546387	1.12125297887112e-73	4.26208044086189e-71	SQLE	squalene epoxidase [Source:HGNC Symbol;Acc:HGNC:11279]	Metabolism;Metabolism	Global and overview maps;Lipid metabolism	ko01100//Metabolic pathways;ko00100//Steroid biosynthesis	K00511;K00511	GO:0005783//endoplasmic reticulum;GO:0005789//endoplasmic reticulum membrane;GO:0016020//membrane;GO:0016021//integral component of membrane;GO:0031090//organelle membrane;GO:0043231//intracellular membrane-bounded organelle	GO:0004497//monooxygenase activity;GO:0004506//squalene monooxygenase activity;GO:0005515//protein binding;GO:0016491//oxidoreductase activity;GO:0050660//flavin adenine dinucleotide binding;GO:0071949//FAD binding	GO:0006695//cholesterol biosynthetic process;GO:0006725//cellular aromatic compound metabolic process;GO:0008203//cholesterol metabolic process;GO:0010033//response to organic substance;GO:0016126//sterol biosynthetic process;GO:0042127//regulation of cell proliferation;GO:0045540//regulation of cholesterol biosynthetic process;GO:0055114//oxidation-reduction process;GO:0140042//lipid droplet for…
ENSG00000184292	11806	12259	10976	17415	18414	16706	208.79	220.73	212.49	345.14	342.16	352.09	214.003333333333	346.463333333333	0.695069409805672	3.31892861021048e-73	1.22553809595315e-70	TACSTD2	tumor associated calcium signal transducer 2 [Source:HGNC Symbol;Acc:HGNC:11530]	-	-	-	-	GO:0005615//extracellular space;GO:0005634//nucleus;GO:0005829//cytosol;GO:0009925//basal plasma membrane;GO:0016020//membrane;GO:0016021//integral component of membrane;GO:0016328//lateral plasma membrane;GO:0070062//extracellular exosome	GO:0005515//protein binding	GO:0007601//visual perception;GO:0010633//negative regulation of epithelial cell migration;GO:0050896//response to stimulus;GO:0051497//negative regulation of stress fiber assembly;GO:0090191//negative regulation of branching involved in ureteric bud morphogenesis;GO:1900025//negative regulation of substrate adhesion-dependent cell spreading;GO:1900028//negative regulation of ruffle assembly;GO:2…
ENSG00000096433	22281	22155	19875	30648	33620	29080	78.90	79.85	77.05	121.63	125.14	122.60	78.6	123.123333333333	0.647502977973433	7.93238755872159e-73	2.84772713358105e-70	ITPR3	inositol 1,4,5-trisphosphate receptor type 3 [Source:HGNC Symbol;Acc:HGNC:6182]	Human Diseases;Environmental Information Processing;Human Diseases;Human Diseases;Human Diseases;Human Diseases;Human Diseases;Organismal Systems;Environmental Information Processing;Cellular Processes;Human Diseases;Organismal Systems;Organismal Systems;Cellular Processes;Organismal Systems;Environmental Information Processing;Cellular Processes;Organismal Systems;Organismal Systems;Organismal S…	Neurodegenerative diseases;Signal transduction;Infectious diseases;Infectious diseases;Infectious disease: viral;Cancers;Infectious diseases;Immune system;Signal transduction;Cell growth and death;Endocrine and metabolic diseases;Endocrine system;Nervous system;Cell growth and death;Endocrine system;Signal transduction;Cell growth and death;Nervous system;Circulatory system;Immune system;Endocrin…	ko05010//Alzheimer disease;ko04020//Calcium signaling pathway;ko05131//Shigellosis;ko05163//Human cytomegalovirus infection;ko05170//Human immunodeficiency virus 1 infection;ko05205//Proteoglycans in cancer;ko05167//Kaposi sarcoma-associated herpesvirus infection;ko04621//NOD-like receptor signaling pathway;ko04022//cGMP - PKG signaling pathway;ko04218//Cellular senescence;ko04934//Cushing syndro…	K04960;K04960;K04960;K04960;K04960;K04960;K04960;K04960;K04960;K04960;K04960;K04960;K04960;K04960;K04960;K04960;K04960;K04960;K04960;K04960;K04960;K04960;K04960;K04960;K04960;K04960;K04960;K04960;K04960;K04960;K04960;K04960;K04960;K04960;K04960;K04960;K04960;K04960;K04960;K04960;K04960;K04960;K04960;K04960;K04960	GO:0005634//nucleus;GO:0005640//nuclear outer membrane;GO:0005654//nucleoplasm;GO:0005730//nucleolus;GO:0005737//cytoplasm;GO:0005783//endoplasmic reticulum;GO:0005789//endoplasmic reticulum membrane;GO:0005886//plasma membrane;GO:0005887//integral component of plasma membrane;GO:0005903//brush border;GO:0016020//membrane;GO:0016021//integral component of membrane;GO:0016529//sarcoplasmic reticul…	GO:0000822//inositol hexakisphosphate binding;GO:0005216//ion channel activity;GO:0005220//inositol 1,4,5-trisphosphate-sensitive calcium-release channel activity;GO:0005262//calcium channel activity;GO:0005509//calcium ion binding;GO:0005515//protein binding;GO:0015278//calcium-release channel activity;GO:0035091//phosphatidylinositol binding;GO:0043533//inositol 1,3,4,5 tetrakisphosphate bindin…	GO:0006811//ion transport;GO:0006816//calcium ion transport;GO:0007186//G protein-coupled receptor signaling pathway;GO:0007204//positive regulation of cytosolic calcium ion concentration;GO:0007613//memory;GO:0030168//platelet activation;GO:0048016//inositol phosphate-mediated signaling;GO:0050796//regulation of insulin secretion;GO:0050913//sensory perception of bitter taste;GO:0050916//sensory…
ENSG00000128591	111	147	117	610	759	690	0.39	0.53	0.45	2.41	2.81	2.90	0.456666666666667	2.70666666666667	2.56730383422465	1.06030202851582e-72	3.70360632879418e-70	FLNC	filamin C [Source:HGNC Symbol;Acc:HGNC:3756]	Environmental Information Processing;Human Diseases;Human Diseases;Cellular Processes	Signal transduction;Infectious diseases;Cancers;Cellular community - eukaryotes	ko04010//MAPK signaling pathway;ko05132//Salmonella infection;ko05205//Proteoglycans in cancer;ko04510//Focal adhesion	K04437;K04437;K04437;K04437	GO:0005737//cytoplasm;GO:0005829//cytosol;GO:0005856//cytoskeleton;GO:0005886//plasma membrane;GO:0005925//focal adhesion;GO:0016020//membrane;GO:0016528//sarcoplasm;GO:0030018//Z disc;GO:0042383//sarcolemma;GO:0043034//costamere	GO:0003779//actin binding;GO:0005515//protein binding;GO:0008092//cytoskeletal protein binding;GO:0030506//ankyrin binding;GO:0042802//identical protein binding	GO:0034329//cell junction assembly;GO:0048747//muscle fiber development
ENSG00000067082	12298	12014	10877	17010	18121	16440	145.92	149.80	146.96	241.24	233.89	244.61	147.56	239.913333333333	0.701211644391954	6.68594901768671e-72	2.27392645012061e-69	KLF6	Kruppel like factor 6 [Source:HGNC Symbol;Acc:HGNC:2235]	-	-	-	-	GO:0000785//chromatin;GO:0001650//fibrillar center;GO:0005634//nucleus;GO:0005654//nucleoplasm;GO:0005730//nucleolus;GO:0005829//cytosol;GO:0043231//intracellular membrane-bounded organelle	GO:0000978//RNA polymerase II proximal promoter sequence-specific DNA binding;GO:0000981//DNA-binding transcription factor activity, RNA polymerase II-specific;GO:0001228//DNA-binding transcription activator activity, RNA polymerase II-specific;GO:0003677//DNA binding;GO:0005515//protein binding;GO:0046872//metal ion binding;GO:1990837//sequence-specific double-stranded DNA binding	GO:0006357//regulation of transcription by RNA polymerase II;GO:0030183//B cell differentiation;GO:0045893//positive regulation of transcription, DNA-templated;GO:0045944//positive regulation of transcription by RNA polymerase II
ENSG00000137193	2743	3081	2629	5331	5368	4955	62.22	74.44	65.19	138.39	134.54	135.15	67.2833333333333	136.026666666667	1.01556841902908	8.64121728226046e-72	2.86356646553677e-69	PIM1	Pim-1 proto-oncogene, serine/threonine kinase [Source:HGNC Symbol;Acc:HGNC:8986]	Human Diseases;Human Diseases;Environmental Information Processing;Human Diseases;Human Diseases	Cancers;Cancers;Signal transduction;Endocrine and metabolic diseases;Cancers	ko05200//Pathways in cancer;ko05206//MicroRNAs in cancer;ko04630//Jak-STAT signaling pathway;ko04933//AGE-RAGE signaling pathway in diabetic complications;ko05221//Acute myeloid leukemia	K04702;K04702;K04702;K04702;K04702	GO:0005634//nucleus;GO:0005654//nucleoplasm;GO:0005730//nucleolus;GO:0005737//cytoplasm;GO:0005829//cytosol;GO:0005886//plasma membrane;GO:0016020//membrane	GO:0000166//nucleotide binding;GO:0004672//protein kinase activity;GO:0004674//protein serine/threonine kinase activity;GO:0005515//protein binding;GO:0005524//ATP binding;GO:0008134//transcription factor binding;GO:0016301//kinase activity;GO:0016740//transferase activity;GO:0030145//manganese ion binding;GO:0043024//ribosomal small subunit binding;GO:0046872//metal ion binding	GO:0006468//protein phosphorylation;GO:0006915//apoptotic process;GO:0007049//cell cycle;GO:0007275//multicellular organism development;GO:0016310//phosphorylation;GO:0019221//cytokine-mediated signaling pathway;GO:0022898//regulation of transmembrane transporter activity;GO:0030212//hyaluronan metabolic process;GO:0043066//negative regulation of apoptotic process;GO:0043433//negative regulation …
ENSG00000159399	6309	6602	5813	9842	10459	8992	36.13	38.53	36.47	63.13	62.96	61.35	37.0433333333333	62.48	0.754180528556267	3.93433684700775e-71	1.2711842352682e-68	HK2	hexokinase 2 [Source:HGNC Symbol;Acc:HGNC:4923]	Metabolism;Human Diseases;Organismal Systems;Metabolism;Environmental Information Processing;Human Diseases;Metabolism;Metabolism;Human Diseases;Organismal Systems;Metabolism;Metabolism;Metabolism;Metabolism	Global and overview maps;Infectious diseases;Endocrine system;Global and overview maps;Signal transduction;Cancers;Carbohydrate metabolism;Carbohydrate metabolism;Endocrine and metabolic diseases;Digestive system;Carbohydrate metabolism;Carbohydrate metabolism;Carbohydrate metabolism;Biosynthesis of other secondary metabolites	ko01100//Metabolic pathways;ko05131//Shigellosis;ko04910//Insulin signaling pathway;ko01200//Carbon metabolism;ko04066//HIF-1 signaling pathway;ko05230//Central carbon metabolism in cancer;ko00010//Glycolysis / Gluconeogenesis;ko00520//Amino sugar and nucleotide sugar metabolism;ko04930//Type II diabetes mellitus;ko04973//Carbohydrate digestion and absorption;ko00500//Starch and sucrose metabolis…	K00844;K00844;K00844;K00844;K00844;K00844;K00844;K00844;K00844;K00844;K00844;K00844;K00844;K00844	GO:0005737//cytoplasm;GO:0005739//mitochondrion;GO:0005741//mitochondrial outer membrane;GO:0005813//centrosome;GO:0005829//cytosol;GO:0005886//plasma membrane;GO:0016020//membrane;GO:0016529//sarcoplasmic reticulum;GO:0043231//intracellular membrane-bounded organelle	GO:0000166//nucleotide binding;GO:0003824//catalytic activity;GO:0004340//glucokinase activity;GO:0004396//hexokinase activity;GO:0005515//protein binding;GO:0005524//ATP binding;GO:0005536//glucose binding;GO:0008865//fructokinase activity;GO:0016301//kinase activity;GO:0016740//transferase activity;GO:0016773//phosphotransferase activity, alcohol group as acceptor;GO:0019158//mannokinase activi…	GO:0001666//response to hypoxia;GO:0001678//cellular glucose homeostasis;GO:0002931//response to ischemia;GO:0005975//carbohydrate metabolic process;GO:0006002//fructose 6-phosphate metabolic process;GO:0006006//glucose metabolic process;GO:0006096//glycolytic process;GO:0007595//lactation;GO:0008152//metabolic process;GO:0008637//apoptotic mitochondrial changes;GO:0016310//phosphorylation;GO:001…
ENSG00000079459	4438	4506	4235	1933	2088	1860	81.07	82.21	84.04	41.22	40.41	39.57	82.44	40.4	-1.0289892119001	7.1399663313693e-71	2.25065670406383e-68	FDFT1	farnesyl-diphosphate farnesyltransferase 1 [Source:HGNC Symbol;Acc:HGNC:3629]	Metabolism;Metabolism	Global and overview maps;Lipid metabolism	ko01100//Metabolic pathways;ko00100//Steroid biosynthesis	K00801;K00801	GO:0005783//endoplasmic reticulum;GO:0005789//endoplasmic reticulum membrane;GO:0016020//membrane;GO:0016021//integral component of membrane;GO:0043231//intracellular membrane-bounded organelle	GO:0003824//catalytic activity;GO:0004310//farnesyl-diphosphate farnesyltransferase activity;GO:0005515//protein binding;GO:0016740//transferase activity;GO:0016765//transferase activity, transferring alkyl or aryl (other than methyl) groups;GO:0046872//metal ion binding;GO:0051996//squalene synthase activity	GO:0006629//lipid metabolic process;GO:0006694//steroid biosynthetic process;GO:0006695//cholesterol biosynthetic process;GO:0008152//metabolic process;GO:0008202//steroid metabolic process;GO:0008203//cholesterol metabolic process;GO:0008610//lipid biosynthetic process;GO:0009058//biosynthetic process;GO:0016126//sterol biosynthetic process;GO:0019216//regulation of lipid metabolic process;GO:00…
ENSG00000102804	6562	6510	6040	9701	10713	9795	55.34	57.92	54.55	99.33	107.44	111.02	55.9366666666667	105.93	0.92124503737806	1.05724132349057e-70	3.25328258685526e-68	TSC22D1	TSC22 domain family member 1 [Source:HGNC Symbol;Acc:HGNC:16826]	-	-	-	-	GO:0005634//nucleus;GO:0005737//cytoplasm	GO:0003700//DNA-binding transcription factor activity;GO:0005515//protein binding	GO:0006355//regulation of transcription, DNA-templated;GO:0006357//regulation of transcription by RNA polymerase II;GO:0006366//transcription by RNA polymerase II
ENSG00000156453	6852	7262	6339	11449	11446	9974	63.00	67.76	63.36	113.41	108.60	106.11	64.7066666666667	109.373333333333	0.757274768359438	4.58165665541205e-69	1.37705420033826e-66	PCDH1	protocadherin 1 [Source:HGNC Symbol;Acc:HGNC:8655]	-	-	-	-	GO:0005654//nucleoplasm;GO:0005730//nucleolus;GO:0005886//plasma membrane;GO:0005887//integral component of plasma membrane;GO:0005911//cell-cell junction;GO:0016020//membrane;GO:0016021//integral component of membrane;GO:0030054//cell junction;GO:0043231//intracellular membrane-bounded organelle	GO:0005509//calcium ion binding	GO:0007155//cell adhesion;GO:0007156//homophilic cell adhesion via plasma membrane adhesion molecules;GO:0007267//cell-cell signaling;GO:0007399//nervous system development
ENSG00000128016	1144	1017	972	2177	2567	2098	21.80	19.85	20.55	48.60	52.67	48.28	20.7333333333333	49.85	1.26564142498875	5.2740353786042e-68	1.54912802802456e-65	ZFP36	ZFP36 ring finger protein [Source:HGNC Symbol;Acc:HGNC:12862]	Human Diseases;Human Diseases	Infectious diseases;Infectious diseases	ko05166//HTLV-I infection;ko05167//Kaposi sarcoma-associated herpesvirus infection	K15308;K15308	GO:0000932//P-body;GO:0005634//nucleus;GO:0005737//cytoplasm;GO:0005829//cytosol;GO:0010494//cytoplasmic stress granule;GO:0030014//CCR4-NOT complex;GO:0070578//RISC-loading complex;GO:1990904//ribonucleoprotein complex	GO:0003677//DNA binding;GO:0003723//RNA binding;GO:0003729//mRNA binding;GO:0005515//protein binding;GO:0019899//enzyme binding;GO:0019901//protein kinase binding;GO:0019957//C-C chemokine binding;GO:0031072//heat shock protein binding;GO:0035925//mRNA 3'-UTR AU-rich region binding;GO:0044877//protein-containing complex binding;GO:0046872//metal ion binding;GO:0070063//RNA polymerase binding;GO:0…	GO:0000122//negative regulation of transcription by RNA polymerase II;GO:0000165//MAPK cascade;GO:0000288//nuclear-transcribed mRNA catabolic process, deadenylation-dependent decay;GO:0000289//nuclear-transcribed mRNA poly(A) tail shortening;GO:0006357//regulation of transcription by RNA polymerase II;GO:0006402//mRNA catabolic process;GO:0009611//response to wounding;GO:0010837//regulation of ke…
ENSG00000198363	3991	3564	3403	6449	7938	6698	40.00	36.22	37.28	76.66	92.88	86.42	37.8333333333333	85.32	1.17322607399609	6.7995861816079e-68	1.95284115135779e-65	ASPH	aspartate beta-hydroxylase [Source:HGNC Symbol;Acc:HGNC:757]	Environmental Information Processing;Organismal Systems	Signal transduction;Circulatory system	ko04020//Calcium signaling pathway;ko04260//Cardiac muscle contraction	K00476;K00476	GO:0005783//endoplasmic reticulum;GO:0005789//endoplasmic reticulum membrane;GO:0005886//plasma membrane;GO:0014701//junctional sarcoplasmic reticulum membrane;GO:0016020//membrane;GO:0016021//integral component of membrane;GO:0016529//sarcoplasmic reticulum;GO:0030176//integral component of endoplasmic reticulum membrane;GO:0032541//cortical endoplasmic reticulum;GO:0033017//sarcoplasmic reticul…	GO:0004597//peptide-aspartate beta-dioxygenase activity;GO:0005198//structural molecule activity;GO:0005509//calcium ion binding;GO:0005515//protein binding;GO:0008307//structural constituent of muscle;GO:0009055//electron transfer activity;GO:0016491//oxidoreductase activity;GO:0044325//ion channel binding;GO:0046872//metal ion binding;GO:0051213//dioxygenase activity	GO:0005513//detection of calcium ion;GO:0006936//muscle contraction;GO:0010524//positive regulation of calcium ion transport into cytosol;GO:0010649//regulation of cell communication by electrical coupling;GO:0010880//regulation of release of sequestered calcium ion into cytosol by sarcoplasmic reticulum;GO:0010881//regulation of cardiac muscle contraction by regulation of the release of sequeste…
ENSG00000110888	2570	2113	2243	4463	4771	4290	24.26	19.25	25.07	49.69	49.67	44.63	22.86	47.9966666666667	1.0701088116469	8.75642612577004e-67	2.460175027162e-64	CAPRIN2	caprin family member 2 [Source:HGNC Symbol;Acc:HGNC:21259]	-	-	-	-	GO:0005654//nucleoplasm;GO:0005737//cytoplasm;GO:0005739//mitochondrion;GO:0005813//centrosome;GO:0005829//cytosol;GO:0005886//plasma membrane;GO:0016020//membrane;GO:0043235//receptor complex	GO:0003723//RNA binding;GO:0005102//signaling receptor binding;GO:0005515//protein binding;GO:0046872//metal ion binding	GO:0017148//negative regulation of translation;GO:0030154//cell differentiation;GO:0030308//negative regulation of cell growth;GO:0032092//positive regulation of protein binding;GO:0033138//positive regulation of peptidyl-serine phosphorylation;GO:0040008//regulation of growth;GO:0045944//positive regulation of transcription by RNA polymerase II;GO:0050775//positive regulation of dendrite morphog…
ENSG00000169047	8154	8010	7402	11547	12021	11293	28.35	28.40	28.07	45.23	44.10	48.20	28.2733333333333	45.8433333333333	0.697269966083883	7.3929964544493e-65	2.03291672717665e-62	IRS1	insulin receptor substrate 1 [Source:HGNC Symbol;Acc:HGNC:6125]	Environmental Information Processing;Human Diseases;Human Diseases;Environmental Information Processing;Human Diseases;Environmental Information Processing;Cellular Processes;Organismal Systems;Environmental Information Processing;Environmental Information Processing;Organismal Systems;Organismal Systems;Human Diseases;Organismal Systems;Organismal Systems;Organismal Systems;Organismal Systems;Hu…	Signal transduction;Neurodegenerative diseases;Cancers;Signal transduction;Endocrine and metabolic diseases;Signal transduction;Transport and catabolism;Endocrine system;Signal transduction;Signal transduction;Nervous system;Endocrine system;Endocrine and metabolic diseases;Aging;Endocrine system;Aging;Endocrine system;Endocrine and metabolic diseases;Excretory system	ko04151//PI3K-Akt signaling pathway;ko05010//Alzheimer disease;ko05206//MicroRNAs in cancer;ko04022//cGMP - PKG signaling pathway;ko04932//Non-alcoholic fatty liver disease (NAFLD);ko04150//mTOR signaling pathway;ko04140//Autophagy - animal;ko04910//Insulin signaling pathway;ko04068//FoxO signaling pathway;ko04152//AMPK signaling pathway;ko04722//Neurotrophin signaling pathway;ko04935//Growth hor…	K16172;K16172;K16172;K16172;K16172;K16172;K16172;K16172;K16172;K16172;K16172;K16172;K16172;K16172;K16172;K16172;K16172;K16172;K16172	GO:0005634//nucleus;GO:0005654//nucleoplasm;GO:0005737//cytoplasm;GO:0005829//cytosol;GO:0005886//plasma membrane;GO:0005899//insulin receptor complex;GO:0005901//caveola;GO:0043231//intracellular membrane-bounded organelle	GO:0001784//phosphotyrosine residue binding;GO:0005068//transmembrane receptor protein tyrosine kinase adaptor activity;GO:0005080//protein kinase C binding;GO:0005158//insulin receptor binding;GO:0005159//insulin-like growth factor receptor binding;GO:0005515//protein binding;GO:0030159//receptor signaling complex scaffold activity;GO:0042169//SH2 domain binding;GO:0043548//phosphatidylinositol …	GO:0000165//MAPK cascade;GO:0007165//signal transduction;GO:0008284//positive regulation of cell proliferation;GO:0008286//insulin receptor signaling pathway;GO:0010907//positive regulation of glucose metabolic process;GO:0014065//phosphatidylinositol 3-kinase signaling;GO:0032000//positive regulation of fatty acid beta-oxidation;GO:0032868//response to insulin;GO:0032869//cellular response to in…
ENSG00000059728	1381	1225	1160	2437	2624	2233	11.30	9.02	10.87	22.04	24.30	23.18	10.3966666666667	23.1733333333333	1.15634452944024	5.22809995778093e-63	1.40766591363251e-60	MXD1	MAX dimerization protein 1 [Source:HGNC Symbol;Acc:HGNC:6761]	-	-	-	-	GO:0000785//chromatin;GO:0005634//nucleus;GO:0005654//nucleoplasm;GO:0005739//mitochondrion;GO:0005829//cytosol	GO:0000978//RNA polymerase II proximal promoter sequence-specific DNA binding;GO:0000981//DNA-binding transcription factor activity, RNA polymerase II-specific;GO:0001227//DNA-binding transcription repressor activity, RNA polymerase II-specific;GO:0003677//DNA binding;GO:0005515//protein binding;GO:0046983//protein dimerization activity	GO:0000122//negative regulation of transcription by RNA polymerase II;GO:0006357//regulation of transcription by RNA polymerase II
ENSG00000120437	1566	1571	1389	430	535	433	34.21	35.09	32.93	10.18	12.03	11.06	34.0766666666667	11.09	-1.61952485449294	1.88012984266469e-62	4.95893838502009e-60	ACAT2	acetyl-CoA acetyltransferase 2 [Source:HGNC Symbol;Acc:HGNC:94]	Metabolism;Metabolism;Metabolism;Metabolism;Metabolism;Metabolism;Metabolism;Metabolism;Metabolism;Metabolism;Metabolism;Metabolism;Metabolism	Global and overview maps;Global and overview maps;Amino acid metabolism;Global and overview maps;Amino acid metabolism;Lipid metabolism;Amino acid metabolism;Carbohydrate metabolism;Carbohydrate metabolism;Carbohydrate metabolism;Carbohydrate metabolism;Metabolism of terpenoids and polyketides;Lipid metabolism	ko01100//Metabolic pathways;ko01200//Carbon metabolism;ko00310//Lysine degradation;ko01212//Fatty acid metabolism;ko00280//Valine, leucine and isoleucine degradation;ko00071//Fatty acid degradation;ko00380//Tryptophan metabolism;ko00620//Pyruvate metabolism;ko00640//Propanoate metabolism;ko00630//Glyoxylate and dicarboxylate metabolism;ko00650//Butanoate metabolism;ko00900//Terpenoid backbone bio…	K00626;K00626;K00626;K00626;K00626;K00626;K00626;K00626;K00626;K00626;K00626;K00626;K00626	GO:0005737//cytoplasm;GO:0005739//mitochondrion;GO:0005829//cytosol;GO:0070062//extracellular exosome	GO:0003824//catalytic activity;GO:0003985//acetyl-CoA C-acetyltransferase activity;GO:0005515//protein binding;GO:0016740//transferase activity;GO:0016746//transferase activity, transferring acyl groups;GO:0016747//transferase activity, transferring acyl groups other than amino-acyl groups	GO:0006629//lipid metabolic process;GO:0006631//fatty acid metabolic process;GO:0006635//fatty acid beta-oxidation;GO:0006695//cholesterol biosynthetic process
ENSG00000116701	599	554	509	1336	1400	1174	9.82	9.74	10.03	25.12	21.54	22.13	9.86333333333334	22.93	1.21708915910803	4.42715101755019e-62	1.14432999501637e-59	NCF2	neutrophil cytosolic factor 2 [Source:HGNC Symbol;Acc:HGNC:7661]	Cellular Processes;Human Diseases;Human Diseases;Organismal Systems;Organismal Systems	Transport and catabolism;Infectious diseases;Cardiovascular diseases;Development;Immune system	ko04145//Phagosome;ko05140//Leishmaniasis;ko05418//Fluid shear stress and atherosclerosis;ko04380//Osteoclast differentiation;ko04670//Leukocyte transendothelial migration	K08010;K08010;K08010;K08010;K08010	GO:0001669//acrosomal vesicle;GO:0005737//cytoplasm;GO:0005829//cytosol;GO:0016020//membrane;GO:0032010//phagolysosome;GO:0043020//NADPH oxidase complex	GO:0005515//protein binding;GO:0008022//protein C-terminus binding;GO:0009055//electron transfer activity;GO:0016175//superoxide-generating NADPH oxidase activity;GO:0016176//superoxide-generating NADPH oxidase activator activity;GO:0031267//small GTPase binding	GO:0002479//antigen processing and presentation of exogenous peptide antigen via MHC class I, TAP-dependent;GO:0006801//superoxide metabolic process;GO:0006909//phagocytosis;GO:0006968//cellular defense response;GO:0022900//electron transport chain;GO:0034599//cellular response to oxidative stress;GO:0042554//superoxide anion generation;GO:0045087//innate immune response;GO:0045454//cell redox ho…
ENSG00000139289	6264	5843	5612	9116	10724	9437	34.53	32.74	33.71	56.32	62.50	62.00	33.66	60.2733333333333	0.840484676584596	1.32536880433526e-61	3.35864047592723e-59	PHLDA1	pleckstrin homology like domain family A member 1 [Source:HGNC Symbol;Acc:HGNC:8933]	-	-	-	-	GO:0005634//nucleus;GO:0005654//nucleoplasm;GO:0005730//nucleolus;GO:0005737//cytoplasm;GO:0005829//cytosol;GO:0031410//cytoplasmic vesicle	GO:0005515//protein binding;GO:1901981//phosphatidylinositol phosphate binding	GO:0000086//G2/M transition of mitotic cell cycle;GO:0006915//apoptotic process;GO:0043065//positive regulation of apoptotic process;GO:0045210//FasL biosynthetic process
ENSG00000178209	41341	44183	39337	60640	66376	61178	227.49	247.04	217.43	363.68	417.02	395.08	230.653333333333	391.926666666667	0.764857595209302	2.64538141645958e-61	6.57479027429301e-59	PLEC	plectin [Source:HGNC Symbol;Acc:HGNC:9069]	-	-	-	-	GO:0005737//cytoplasm;GO:0005829//cytosol;GO:0005856//cytoskeleton;GO:0005882//intermediate filament;GO:0005886//plasma membrane;GO:0005903//brush border;GO:0005925//focal adhesion;GO:0016020//membrane;GO:0016528//sarcoplasm;GO:0030054//cell junction;GO:0030056//hemidesmosome;GO:0042383//sarcolemma;GO:0043034//costamere;GO:0043292//contractile fiber;GO:0045111//intermediate filament cytoskeleton;…	GO:0003723//RNA binding;GO:0003779//actin binding;GO:0005198//structural molecule activity;GO:0005200//structural constituent of cytoskeleton;GO:0005515//protein binding;GO:0008092//cytoskeletal protein binding;GO:0008307//structural constituent of muscle;GO:0030506//ankyrin binding;GO:0045296//cadherin binding	GO:0031581//hemidesmosome assembly;GO:0042060//wound healing;GO:0045104//intermediate filament cytoskeleton organization
ENSG00000005884	7973	8559	7540	12037	12961	11469	54.63	59.53	65.09	92.61	94.84	93.49	59.75	93.6466666666667	0.648288929863392	4.50086469066273e-61	1.09753160871934e-58	ITGA3	integrin subunit alpha 3 [Source:HGNC Symbol;Acc:HGNC:6139]	Human Diseases;Environmental Information Processing;Human Diseases;Cellular Processes;Cellular Processes;Organismal Systems;Human Diseases;Human Diseases;Human Diseases;Environmental Information Processing;Human Diseases	Cancers;Signal transduction;Infectious diseases;Cell motility;Cellular community - eukaryotes;Immune system;Cardiovascular diseases;Cancers;Cardiovascular diseases;Signaling molecules and interaction;Cardiovascular diseases	ko05200//Pathways in cancer;ko04151//PI3K-Akt signaling pathway;ko05165//Human papillomavirus infection;ko04810//Regulation of actin cytoskeleton;ko04510//Focal adhesion;ko04640//Hematopoietic cell lineage;ko05414//Dilated cardiomyopathy (DCM);ko05222//Small cell lung cancer;ko05410//Hypertrophic cardiomyopathy (HCM);ko04512//ECM-receptor interaction;ko05412//Arrhythmogenic right ventricular card…	K06482;K06482;K06482;K06482;K06482;K06482;K06482;K06482;K06482;K06482;K06482	GO:0005886//plasma membrane;GO:0005925//focal adhesion;GO:0008305//integrin complex;GO:0009897//external side of plasma membrane;GO:0009986//cell surface;GO:0016020//membrane;GO:0016021//integral component of membrane;GO:0016323//basolateral plasma membrane;GO:0030054//cell junction;GO:0030426//growth cone;GO:0031527//filopodium membrane;GO:0034667//integrin alpha3-beta1 complex;GO:0042995//cell …	GO:0001968//fibronectin binding;GO:0002020//protease binding;GO:0005178//integrin binding;GO:0005515//protein binding;GO:0005518//collagen binding;GO:0019904//protein domain specific binding;GO:0043236//laminin binding;GO:0044877//protein-containing complex binding;GO:0046872//metal ion binding;GO:0046982//protein heterodimerization activity	GO:0001764//neuron migration;GO:0007155//cell adhesion;GO:0007160//cell-matrix adhesion;GO:0007229//integrin-mediated signaling pathway;GO:0007507//heart development;GO:0007613//memory;GO:0010628//positive regulation of gene expression;GO:0010634//positive regulation of epithelial cell migration;GO:0010811//positive regulation of cell-substrate adhesion;GO:0010976//positive regulation of neuron p…
ENSG00000130294	16	24	16	276	398	415	0.09	0.10	0.18	2.34	2.48	2.91	0.123333333333333	2.57666666666667	4.3848712382959	5.48197079201748e-60	1.31201834288952e-57	KIF1A	kinesin family member 1A [Source:HGNC Symbol;Acc:HGNC:888]	-	-	-	-	GO:0005737//cytoplasm;GO:0005829//cytosol;GO:0005856//cytoskeleton;GO:0005871//kinesin complex;GO:0005874//microtubule;GO:0008021//synaptic vesicle;GO:0016020//membrane;GO:0030424//axon;GO:0030425//dendrite;GO:0031410//cytoplasmic vesicle;GO:0032991//protein-containing complex;GO:0042995//cell projection;GO:0043005//neuron projection;GO:0043025//neuronal cell body;GO:0098674//extrinsic component …	GO:0000166//nucleotide binding;GO:0003774//motor activity;GO:0003777//microtubule motor activity;GO:0005515//protein binding;GO:0005524//ATP binding;GO:0008017//microtubule binding;GO:0008574//ATP-dependent microtubule motor activity, plus-end-directed;GO:0016887//ATPase activity;GO:0042802//identical protein binding	GO:0007018//microtubule-based movement;GO:0008089//anterograde axonal transport;GO:0016192//vesicle-mediated transport;GO:0022027//interkinetic nuclear migration;GO:0030705//cytoskeleton-dependent intracellular transport;GO:0060998//regulation of dendritic spine development;GO:0061001//regulation of dendritic spine morphogenesis;GO:0098840//protein transport along microtubule;GO:0099519//dense co…
ENSG00000105976	5997	5561	5160	8192	8900	7870	45.50	42.72	40.35	68.13	70.65	70.93	42.8566666666667	69.9033333333333	0.705841608490186	1.05764017855898e-57	2.48526212139933e-55	MET	MET proto-oncogene, receptor tyrosine kinase [Source:HGNC Symbol;Acc:HGNC:7029]	Human Diseases;Environmental Information Processing;Environmental Information Processing;Human Diseases;Environmental Information Processing;Environmental Information Processing;Human Diseases;Cellular Processes;Organismal Systems;Human Diseases;Human Diseases;Human Diseases;Human Diseases;Human Diseases;Human Diseases;Human Diseases;Human Diseases;Cellular Processes;Human Diseases;Human Diseases	Cancers;Signal transduction;Signal transduction;Cancers;Signal transduction;Signal transduction;Cancers;Cellular community - eukaryotes;Development;Cancers;Cancers;Cancers;Drug resistance;Infectious diseases;Cancers;Cancers;Cancers;Cellular community - eukaryotes;Infectious diseases;Infectious diseases	ko05200//Pathways in cancer;ko04151//PI3K-Akt signaling pathway;ko04010//MAPK signaling pathway;ko05202//Transcriptional misregulation in cancers;ko04014//Ras signaling pathway;ko04015//Rap1 signaling pathway;ko05205//Proteoglycans in cancer;ko04510//Focal adhesion;ko04360//Axon guidance;ko05206//MicroRNAs in cancer;ko05225//Hepatocellular carcinoma;ko05226//Gastric cancer;ko01521//EGFR tyrosine …	K05099;K05099;K05099;K05099;K05099;K05099;K05099;K05099;K05099;K05099;K05099;K05099;K05099;K05099;K05099;K05099;K05099;K05099;K05099;K05099	GO:0005576//extracellular region;GO:0005886//plasma membrane;GO:0005887//integral component of plasma membrane;GO:0009925//basal plasma membrane;GO:0009986//cell surface;GO:0016020//membrane;GO:0016021//integral component of membrane;GO:0043235//receptor complex	GO:0000166//nucleotide binding;GO:0004672//protein kinase activity;GO:0004713//protein tyrosine kinase activity;GO:0004714//transmembrane receptor protein tyrosine kinase activity;GO:0005008//hepatocyte growth factor-activated receptor activity;GO:0005515//protein binding;GO:0005524//ATP binding;GO:0016301//kinase activity;GO:0016740//transferase activity;GO:0017154//semaphorin receptor activity;…	GO:0000165//MAPK cascade;GO:0001886//endothelial cell morphogenesis;GO:0001889//liver development;GO:0006468//protein phosphorylation;GO:0006909//phagocytosis;GO:0007165//signal transduction;GO:0007166//cell surface receptor signaling pathway;GO:0007169//transmembrane receptor protein tyrosine kinase signaling pathway;GO:0007275//multicellular organism development;GO:0007399//nervous system devel…
ENSG00000143669	1470	1235	1316	2933	4204	3631	4.88	5.03	7.05	12.16	16.60	16.47	5.65333333333333	15.0766666666667	1.41514382606822	1.24331238710427e-57	2.86938737338135e-55	LYST	lysosomal trafficking regulator [Source:HGNC Symbol;Acc:HGNC:1968]	-	-	-	-	GO:0005737//cytoplasm;GO:0005829//cytosol;GO:0015630//microtubule cytoskeleton;GO:0016020//membrane	GO:0005515//protein binding;GO:0019901//protein kinase binding	GO:0006909//phagocytosis;GO:0007040//lysosome organization;GO:0008104//protein localization;GO:0015031//protein transport;GO:0030595//leukocyte chemotaxis;GO:0032438//melanosome organization;GO:0032510//endosome to lysosome transport via multivesicular body sorting pathway;GO:0033364//mast cell secretory granule organization;GO:0042267//natural killer cell mediated cytotoxicity;GO:0042742//defens…
ENSG00000079215	4932	4761	4311	1831	2255	1930	57.88	52.48	50.96	23.08	35.60	23.21	53.7733333333333	27.2966666666667	-0.97816611787319	7.33266698264955e-56	1.66258575585549e-53	SLC1A3	solute carrier family 1 member 3 [Source:HGNC Symbol;Acc:HGNC:10941]	Human Diseases;Organismal Systems;Organismal Systems	Neurodegenerative diseases;Nervous system;Nervous system	ko05016//Huntington disease;ko04724//Glutamatergic synapse;ko04721//Synaptic vesicle cycle	K05614;K05614;K05614	GO:0005886//plasma membrane;GO:0005887//integral component of plasma membrane;GO:0009925//basal plasma membrane;GO:0009986//cell surface;GO:0016020//membrane;GO:0016021//integral component of membrane;GO:0031410//cytoplasmic vesicle;GO:0042995//cell projection;GO:0043005//neuron projection;GO:0043025//neuronal cell body;GO:0045202//synapse;GO:0048471//perinuclear region of cytoplasm;GO:0071944//c…	GO:0005313//L-glutamate transmembrane transporter activity;GO:0005314//high-affinity glutamate transmembrane transporter activity;GO:0005515//protein binding;GO:0015172//acidic amino acid transmembrane transporter activity;GO:0015293//symporter activity;GO:0015501//glutamate:sodium symporter activity;GO:0016595//glutamate binding;GO:0016597//amino acid binding;GO:0046872//metal ion binding	GO:0001504//neurotransmitter uptake;GO:0006811//ion transport;GO:0006865//amino acid transport;GO:0006883//cellular sodium ion homeostasis;GO:0007268//chemical synaptic transmission;GO:0007605//sensory perception of sound;GO:0009416//response to light stimulus;GO:0009449//gamma-aminobutyric acid biosynthetic process;GO:0009611//response to wounding;GO:0014047//glutamate secretion;GO:0015813//L-gl…
ENSG00000012061	1874	2039	1819	3244	3697	3238	45.95	52.21	47.22	87.08	95.90	90.43	48.46	91.1366666666667	0.911237200011381	1.21513470863835e-55	2.70765534042104e-53	ERCC1	ERCC excision repair 1, endonuclease non-catalytic subunit [Source:HGNC Symbol;Acc:HGNC:3433]	Human Diseases;Genetic Information Processing;Genetic Information Processing	Drug resistance;Replication and repair;Replication and repair	ko01524//Platinum drug resistance;ko03460//Fanconi anemia pathway;ko03420//Nucleotide excision repair	K10849;K10849;K10849	GO:0000109//nucleotide-excision repair complex;GO:0000110//nucleotide-excision repair factor 1 complex;GO:0000781//chromosome, telomeric region;GO:0005634//nucleus;GO:0005654//nucleoplasm;GO:0005737//cytoplasm;GO:0070522//ERCC4-ERCC1 complex	GO:0000014//single-stranded DNA endodeoxyribonuclease activity;GO:0001094//TFIID-class transcription factor complex binding;GO:0003677//DNA binding;GO:0003684//damaged DNA binding;GO:0003697//single-stranded DNA binding;GO:0004518//nuclease activity;GO:0004519//endonuclease activity;GO:0005515//protein binding;GO:0008022//protein C-terminus binding;GO:0016787//hydrolase activity;GO:0019904//prote…	GO:0000710//meiotic mismatch repair;GO:0000720//pyrimidine dimer repair by nucleotide-excision repair;GO:0006281//DNA repair;GO:0006283//transcription-coupled nucleotide-excision repair;GO:0006289//nucleotide-excision repair;GO:0006293//nucleotide-excision repair, preincision complex stabilization;GO:0006295//nucleotide-excision repair, DNA incision, 3'-to lesion;GO:0006296//nucleotide-excision r…
ENSG00000086544	5471	5838	5158	8322	9055	8462	52.42	56.92	53.83	88.91	91.64	96.60	54.39	92.3833333333333	0.764291175987866	2.34729204689814e-55	5.14176312103586e-53	ITPKC	inositol-trisphosphate 3-kinase C [Source:HGNC Symbol;Acc:HGNC:14897]	Metabolism;Environmental Information Processing;Environmental Information Processing;Metabolism	Global and overview maps;Signal transduction;Signal transduction;Carbohydrate metabolism	ko01100//Metabolic pathways;ko04020//Calcium signaling pathway;ko04070//Phosphatidylinositol signaling system;ko00562//Inositol phosphate metabolism	K00911;K00911;K00911;K00911	GO:0005634//nucleus;GO:0005737//cytoplasm;GO:0005829//cytosol;GO:0016607//nuclear speck	GO:0000166//nucleotide binding;GO:0000828//inositol hexakisphosphate kinase activity;GO:0005516//calmodulin binding;GO:0005524//ATP binding;GO:0008440//inositol-1,4,5-trisphosphate 3-kinase activity;GO:0016301//kinase activity;GO:0016740//transferase activity	GO:0016310//phosphorylation;GO:0032958//inositol phosphate biosynthetic process;GO:0043647//inositol phosphate metabolic process;GO:0046854//phosphatidylinositol phosphorylation
ENSG00000171223	759	794	671	1635	1617	1685	13.35	14.22	12.92	32.23	29.88	35.32	13.4966666666667	32.4766666666667	1.26680042279598	2.63698768746983e-54	5.68007147881002e-52	JUNB	JunB proto-oncogene, AP-1 transcription factor subunit [Source:HGNC Symbol;Acc:HGNC:6205]	Organismal Systems;Organismal Systems;Environmental Information Processing	Development;Endocrine system;Signal transduction	ko04380//Osteoclast differentiation;ko04935//Growth hormone synthesis, secretion and action;ko04668//TNF signaling pathway	K09028;K09028;K09028	GO:0000785//chromatin;GO:0005634//nucleus;GO:0005654//nucleoplasm;GO:0005667//transcription factor complex;GO:0035976//transcription factor AP-1 complex	GO:0000977//RNA polymerase II regulatory region sequence-specific DNA binding;GO:0000978//RNA polymerase II proximal promoter sequence-specific DNA binding;GO:0000981//DNA-binding transcription factor activity, RNA polymerase II-specific;GO:0001228//DNA-binding transcription activator activity, RNA polymerase II-specific;GO:0003677//DNA binding;GO:0003700//DNA-binding transcription factor activit…	GO:0001570//vasculogenesis;GO:0001649//osteoblast differentiation;GO:0001701//in utero embryonic development;GO:0001829//trophectodermal cell differentiation;GO:0006355//regulation of transcription, DNA-templated;GO:0006357//regulation of transcription by RNA polymerase II;GO:0009987//cellular process;GO:0019221//cytokine-mediated signaling pathway;GO:0030316//osteoclast differentiation;GO:003368…
ENSG00000105835	4914	4713	4466	6825	7131	6201	73.08	73.63	74.67	117.29	115.22	114.09	73.7933333333333	115.533333333333	0.646746763020637	7.00417053772487e-53	1.460030645638e-50	NAMPT	nicotinamide phosphoribosyltransferase [Source:HGNC Symbol;Acc:HGNC:30092]	Metabolism;Organismal Systems;Metabolism	Global and overview maps;Immune system;Metabolism of cofactors and vitamins	ko01100//Metabolic pathways;ko04621//NOD-like receptor signaling pathway;ko00760//Nicotinate and nicotinamide metabolism	K03462;K03462;K03462	GO:0005576//extracellular region;GO:0005615//extracellular space;GO:0005634//nucleus;GO:0005737//cytoplasm;GO:0005829//cytosol;GO:0005886//plasma membrane;GO:0016607//nuclear speck;GO:0030054//cell junction;GO:0070062//extracellular exosome	GO:0003824//catalytic activity;GO:0004514//nicotinate-nucleotide diphosphorylase (carboxylating) activity;GO:0005125//cytokine activity;GO:0005515//protein binding;GO:0008144//drug binding;GO:0016740//transferase activity;GO:0016757//transferase activity, transferring glycosyl groups;GO:0042802//identical protein binding;GO:0047280//nicotinamide phosphoribosyltransferase activity	GO:0001774//microglial cell activation;GO:0007165//signal transduction;GO:0007267//cell-cell signaling;GO:0007565//female pregnancy;GO:0007568//aging;GO:0007623//circadian rhythm;GO:0008284//positive regulation of cell proliferation;GO:0009435//NAD biosynthetic process;GO:0010507//negative regulation of autophagy;GO:0014070//response to organic cyclic compound;GO:0014916//regulation of lung blood…
ENSG00000133639	1771	1614	1471	2760	3188	2760	33.96	30.96	30.98	55.79	60.89	61.17	31.9666666666667	59.2833333333333	0.891058254043717	1.5615388390142e-52	3.20338538974913e-50	BTG1	BTG anti-proliferation factor 1 [Source:HGNC Symbol;Acc:HGNC:1130]	Genetic Information Processing	Folding, sorting and degradation	ko03018//RNA degradation	K14443	GO:0005634//nucleus;GO:0005654//nucleoplasm;GO:0005737//cytoplasm	GO:0003712//transcription coregulator activity;GO:0005515//protein binding;GO:0019899//enzyme binding;GO:0019900//kinase binding	GO:0006355//regulation of transcription, DNA-templated;GO:0008285//negative regulation of cell proliferation;GO:0016477//cell migration;GO:0030308//negative regulation of cell growth;GO:0045603//positive regulation of endothelial cell differentiation;GO:0045663//positive regulation of myoblast differentiation;GO:0045766//positive regulation of angiogenesis;GO:0045930//negative regulation of mitot…
ENSG00000105738	7982	8177	7280	4126	4340	4000	48.86	45.25	43.85	26.34	24.49	27.22	45.9866666666667	26.0166666666667	-0.821779496595582	2.18297906327831e-51	4.40825334590763e-49	SIPA1L3	signal induced proliferation associated 1 like 3 [Source:HGNC Symbol;Acc:HGNC:23801]	Environmental Information Processing	Signal transduction	ko04015//Rap1 signaling pathway	K17703	GO:0001725//stress fiber;GO:0005615//extracellular space;GO:0005654//nucleoplasm;GO:0005737//cytoplasm;GO:0005794//Golgi apparatus;GO:0005886//plasma membrane;GO:0016020//membrane;GO:0016324//apical plasma membrane;GO:0045177//apical part of cell;GO:0061689//tricellular tight junction	GO:0005096//GTPase activator activity;GO:0005515//protein binding	GO:0001654//eye development;GO:0002244//hematopoietic progenitor cell differentiation;GO:0003382//epithelial cell morphogenesis;GO:0007010//cytoskeleton organization;GO:0043547//positive regulation of GTPase activity;GO:0051056//regulation of small GTPase mediated signal transduction;GO:0090162//establishment of epithelial cell polarity;GO:0090630//activation of GTPase activity
ENSG00000179913	2360	2491	2292	3782	3966	3506	29.94	30.62	31.29	53.91	50.97	54.03	30.6166666666667	52.97	0.790858288019828	1.06565224882458e-50	2.1188445636629e-48	B3GNT3	UDP-GlcNAc:betaGal beta-1,3-N-acetylglucosaminyltransferase 3 [Source:HGNC Symbol;Acc:HGNC:13528]	Metabolism;Metabolism	Global and overview maps;Glycan biosynthesis and metabolism	ko01100//Metabolic pathways;ko00601//Glycosphingolipid biosynthesis - lacto and neolacto series	K07970;K07970	GO:0000139//Golgi membrane;GO:0005794//Golgi apparatus;GO:0005887//integral component of plasma membrane;GO:0016020//membrane;GO:0016021//integral component of membrane	GO:0008375//acetylglucosaminyltransferase activity;GO:0008376//acetylgalactosaminyltransferase activity;GO:0008457//beta-galactosyl-N-acetylglucosaminylgalactosylglucosyl-ceramide beta-1,3-acetylglucosaminyltransferase activity;GO:0008532//N-acetyllactosaminide beta-1,3-N-acetylglucosaminyltransferase activity;GO:0016740//transferase activity;GO:0016757//transferase activity, transferring glycosy…	GO:0006486//protein glycosylation;GO:0016266//O-glycan processing;GO:0018146//keratan sulfate biosynthetic process;GO:0018215//protein phosphopantetheinylation;GO:0030311//poly-N-acetyllactosamine biosynthetic process
ENSG00000187678	1790	1729	1613	2927	3590	3331	14.54	14.59	13.50	25.64	29.35	30.77	14.21	28.5866666666667	1.00843585049384	3.7436661504444e-50	7.33077898914293e-48	SPRY4	sprouty RTK signaling antagonist 4 [Source:HGNC Symbol;Acc:HGNC:15533]	-	-	-	-	GO:0005737//cytoplasm;GO:0005829//cytosol;GO:0005886//plasma membrane;GO:0005925//focal adhesion;GO:0016020//membrane;GO:0032587//ruffle membrane;GO:0042995//cell projection	GO:0004860//protein kinase inhibitor activity;GO:0005515//protein binding	GO:0007275//multicellular organism development;GO:0009966//regulation of signal transduction;GO:0040037//negative regulation of fibroblast growth factor receptor signaling pathway;GO:0043407//negative regulation of MAP kinase activity;GO:0046580//negative regulation of Ras protein signal transduction;GO:0048513//animal organ development;GO:0070373//negative regulation of ERK1 and ERK2 cascade;GO:…
ENSG00000169710	32313	35320	31020	17639	18930	17166	129.95	146.23	140.05	79.23	81.66	85.28	138.743333333333	82.0566666666667	-0.757725996223368	1.07244206790702e-47	2.06869272919855e-45	FASN	fatty acid synthase [Source:HGNC Symbol;Acc:HGNC:3594]	Metabolism;Organismal Systems;Environmental Information Processing;Metabolism;Metabolism	Global and overview maps;Endocrine system;Signal transduction;Global and overview maps;Lipid metabolism	ko01100//Metabolic pathways;ko04910//Insulin signaling pathway;ko04152//AMPK signaling pathway;ko01212//Fatty acid metabolism;ko00061//Fatty acid biosynthesis	K00665;K00665;K00665;K00665;K00665	GO:0005737//cytoplasm;GO:0005794//Golgi apparatus;GO:0005829//cytosol;GO:0005886//plasma membrane;GO:0016020//membrane;GO:0042470//melanosome;GO:0042587//glycogen granule;GO:0070062//extracellular exosome	GO:0003723//RNA binding;GO:0003824//catalytic activity;GO:0004312//fatty acid synthase activity;GO:0004313//[acyl-carrier-protein] S-acetyltransferase activity;GO:0004314//[acyl-carrier-protein] S-malonyltransferase activity;GO:0004315//3-oxoacyl-[acyl-carrier-protein] synthase activity;GO:0004316//3-oxoacyl-[acyl-carrier-protein] reductase (NADPH) activity;GO:0004317//3-hydroxypalmitoyl-[acyl-ca…	GO:0001649//osteoblast differentiation;GO:0002068//glandular epithelial cell development;GO:0006084//acetyl-CoA metabolic process;GO:0006629//lipid metabolic process;GO:0006631//fatty acid metabolic process;GO:0006633//fatty acid biosynthetic process;GO:0008152//metabolic process;GO:0008611//ether lipid biosynthetic process;GO:0009058//biosynthetic process;GO:0009888//tissue development;GO:003022…
ENSG00000136542	1436	1419	1179	2412	2798	2235	5.11	5.48	4.28	10.32	10.56	9.55	4.95666666666667	10.1433333333333	1.03308968646217	1.71051813245439e-47	3.25099063880008e-45	GALNT5	polypeptide N-acetylgalactosaminyltransferase 5 [Source:HGNC Symbol;Acc:HGNC:4127]	Metabolism;Metabolism;Metabolism	Global and overview maps;Glycan biosynthesis and metabolism;Glycan biosynthesis and metabolism	ko01100//Metabolic pathways;ko00514//Other types of O-glycan biosynthesis;ko00512//Mucin type O-glycan biosynthesis	K00710;K00710;K00710	GO:0000139//Golgi membrane;GO:0005575//cellular_component;GO:0005794//Golgi apparatus;GO:0016020//membrane;GO:0016021//integral component of membrane	GO:0004653//polypeptide N-acetylgalactosaminyltransferase activity;GO:0016740//transferase activity;GO:0016757//transferase activity, transferring glycosyl groups;GO:0030246//carbohydrate binding;GO:0046872//metal ion binding	GO:0006024//glycosaminoglycan biosynthetic process;GO:0006486//protein glycosylation;GO:0016266//O-glycan processing;GO:0018215//protein phosphopantetheinylation
ENSG00000010818	615	603	551	1194	1485	1343	2.02	2.02	2.00	4.37	5.13	5.26	2.01333333333333	4.92	1.28907226673532	3.03115849148437e-47	5.67749164404986e-45	HIVEP2	HIVEP zinc finger 2 [Source:HGNC Symbol;Acc:HGNC:4921]	-	-	-	-	GO:0005634//nucleus;GO:0005654//nucleoplasm	GO:0000978//RNA polymerase II proximal promoter sequence-specific DNA binding;GO:0000981//DNA-binding transcription factor activity, RNA polymerase II-specific;GO:0003677//DNA binding;GO:0046872//metal ion binding	GO:0006357//regulation of transcription by RNA polymerase II
ENSG00000172478	120	157	84	523	843	728	1.55	2.04	1.18	7.91	11.34	11.08	1.59	10.11	2.66868432661866	5.68295041694747e-47	1.04923501698042e-44	MAB21L4	mab-21 like 4 [Source:HGNC Symbol;Acc:HGNC:26216]	-	-	-	-	-	-	-
ENSG00000155090	1762	1754	1520	2726	2857	2580	19.25	19.47	18.11	33.29	32.83	33.58	18.9433333333333	33.2333333333333	0.81094078923423	7.22673391922641e-47	1.31546914326876e-44	KLF10	Kruppel like factor 10 [Source:HGNC Symbol;Acc:HGNC:11810]	-	-	-	-	GO:0000785//chromatin;GO:0005634//nucleus	GO:0000978//RNA polymerase II proximal promoter sequence-specific DNA binding;GO:0000981//DNA-binding transcription factor activity, RNA polymerase II-specific;GO:0001046//core promoter sequence-specific DNA binding;GO:0001228//DNA-binding transcription activator activity, RNA polymerase II-specific;GO:0003677//DNA binding;GO:0003700//DNA-binding transcription factor activity;GO:0005515//protein …	GO:0000122//negative regulation of transcription by RNA polymerase II;GO:0006355//regulation of transcription, DNA-templated;GO:0006357//regulation of transcription by RNA polymerase II;GO:0007267//cell-cell signaling;GO:0007623//circadian rhythm;GO:0008285//negative regulation of cell proliferation;GO:0009267//cellular response to starvation;GO:0030282//bone mineralization;GO:0035019//somatic st…
ENSG00000168209	6408	6444	5701	10526	9651	8643	130.46	134.92	127.08	239.18	202.78	209.93	130.82	217.296666666667	0.732082924186026	2.23786778709221e-46	4.01697267783052e-44	DDIT4	DNA damage inducible transcript 4 [Source:HGNC Symbol;Acc:HGNC:24944]	Environmental Information Processing;Human Diseases;Environmental Information Processing;Cellular Processes	Signal transduction;Cancers;Signal transduction;Transport and catabolism	ko04151//PI3K-Akt signaling pathway;ko05206//MicroRNAs in cancer;ko04150//mTOR signaling pathway;ko04140//Autophagy - animal	K08270;K08270;K08270;K08270	GO:0005737//cytoplasm;GO:0005739//mitochondrion;GO:0005829//cytosol	GO:0005515//protein binding;GO:0071889//14-3-3 protein binding	GO:0001666//response to hypoxia;GO:0001764//neuron migration;GO:0006915//apoptotic process;GO:0007420//brain development;GO:0009968//negative regulation of signal transduction;GO:0010801//negative regulation of peptidyl-threonine phosphorylation;GO:0030182//neuron differentiation;GO:0032006//regulation of TOR signaling;GO:0032007//negative regulation of TOR signaling;GO:0032984//protein-containin…
ENSG00000124171	6608	6671	6065	10250	9522	9576	46.65	48.12	46.86	80.74	70.52	80.49	47.21	77.25	0.710442450075106	4.08834063512334e-46	7.23804306415535e-44	PARD6B	par-6 family cell polarity regulator beta [Source:HGNC Symbol;Acc:HGNC:16245]	Human Diseases;Cellular Processes;Environmental Information Processing;Organismal Systems;Cellular Processes;Environmental Information Processing	Infectious diseases;Transport and catabolism;Signal transduction;Development;Cellular community - eukaryotes;Signal transduction	ko05165//Human papillomavirus infection;ko04144//Endocytosis;ko04015//Rap1 signaling pathway;ko04360//Axon guidance;ko04530//Tight junction;ko04390//Hippo signaling pathway	K06093;K06093;K06093;K06093;K06093;K06093	GO:0005634//nucleus;GO:0005737//cytoplasm;GO:0005829//cytosol;GO:0005886//plasma membrane;GO:0005923//bicellular tight junction;GO:0005938//cell cortex;GO:0016020//membrane;GO:0016324//apical plasma membrane;GO:0030054//cell junction;GO:0032991//protein-containing complex;GO:0045177//apical part of cell;GO:0070062//extracellular exosome	GO:0005080//protein kinase C binding;GO:0005515//protein binding;GO:0031267//small GTPase binding	GO:0007043//cell-cell junction assembly;GO:0007049//cell cycle;GO:0007098//centrosome cycle;GO:0007163//establishment or maintenance of cell polarity;GO:0007409//axonogenesis;GO:0030334//regulation of cell migration;GO:0051301//cell division;GO:0060341//regulation of cellular localization;GO:0065003//protein-containing complex assembly;GO:0070830//bicellular tight junction assembly
ENSG00000137962	768	568	659	1540	1646	1391	3.94	3.32	3.66	8.55	8.59	8.19	3.64	8.44333333333333	1.21387422079265	8.56496797684719e-45	1.49586008287531e-42	ARHGAP29	Rho GTPase activating protein 29 [Source:HGNC Symbol;Acc:HGNC:30207]	-	-	-	-	GO:0005737//cytoplasm;GO:0005829//cytosol;GO:0032991//protein-containing complex	GO:0005096//GTPase activator activity;GO:0005515//protein binding;GO:0030165//PDZ domain binding;GO:0046872//metal ion binding	GO:0007165//signal transduction;GO:0007266//Rho protein signal transduction;GO:0035556//intracellular signal transduction;GO:0043547//positive regulation of GTPase activity;GO:0051056//regulation of small GTPase mediated signal transduction;GO:0090630//activation of GTPase activity
ENSG00000164171	23283	21333	20130	51367	69309	61286	124.36	117.62	117.05	305.55	392.10	389.67	119.676666666667	362.44	1.59860028669575	2.00589782358444e-44	3.45656312960071e-42	ITGA2	integrin subunit alpha 2 [Source:HGNC Symbol;Acc:HGNC:6137]	Human Diseases;Environmental Information Processing;Human Diseases;Cellular Processes;Cellular Processes;Human Diseases;Cellular Processes;Organismal Systems;Human Diseases;Organismal Systems;Human Diseases;Human Diseases;Environmental Information Processing;Human Diseases	Cancers;Signal transduction;Infectious diseases;Transport and catabolism;Cell motility;Cancers;Cellular community - eukaryotes;Immune system;Cardiovascular diseases;Immune system;Cancers;Cardiovascular diseases;Signaling molecules and interaction;Cardiovascular diseases	ko05200//Pathways in cancer;ko04151//PI3K-Akt signaling pathway;ko05165//Human papillomavirus infection;ko04145//Phagosome;ko04810//Regulation of actin cytoskeleton;ko05205//Proteoglycans in cancer;ko04510//Focal adhesion;ko04640//Hematopoietic cell lineage;ko05414//Dilated cardiomyopathy (DCM);ko04611//Platelet activation;ko05222//Small cell lung cancer;ko05410//Hypertrophic cardiomyopathy (HCM)…	K06481;K06481;K06481;K06481;K06481;K06481;K06481;K06481;K06481;K06481;K06481;K06481;K06481;K06481	GO:0005634//nucleus;GO:0005886//plasma membrane;GO:0005925//focal adhesion;GO:0008305//integrin complex;GO:0009897//external side of plasma membrane;GO:0009986//cell surface;GO:0016020//membrane;GO:0016021//integral component of membrane;GO:0030424//axon;GO:0034666//integrin alpha2-beta1 complex;GO:0042995//cell projection;GO:0043679//axon terminus;GO:0045178//basal part of cell;GO:0048471//perin…	GO:0001540//amyloid-beta binding;GO:0001618//virus receptor activity;GO:0005178//integrin binding;GO:0005515//protein binding;GO:0005518//collagen binding;GO:0038064//collagen receptor activity;GO:0043236//laminin binding;GO:0043395//heparan sulfate proteoglycan binding;GO:0044877//protein-containing complex binding;GO:0046872//metal ion binding;GO:0098639//collagen binding involved in cell-matri…	GO:0001666//response to hypoxia;GO:0002687//positive regulation of leukocyte migration;GO:0006929//substrate-dependent cell migration;GO:0006971//hypotonic response;GO:0007155//cell adhesion;GO:0007160//cell-matrix adhesion;GO:0007229//integrin-mediated signaling pathway;GO:0007565//female pregnancy;GO:0007596//blood coagulation;GO:0008283//cell proliferation;GO:0009887//animal organ morphogenesi…
ENSG00000235109	4055	3605	3590	1743	1938	1729	108.05	97.64	102.85	51.76	56.70	54.37	102.846666666667	54.2766666666667	-0.922091008566675	6.26462401286503e-44	1.05643698735516e-41	ZSCAN31	zinc finger and SCAN domain containing 31 [Source:HGNC Symbol;Acc:HGNC:14097]	-	-	-	-	GO:0000785//chromatin;GO:0005634//nucleus	GO:0000978//RNA polymerase II proximal promoter sequence-specific DNA binding;GO:0000981//DNA-binding transcription factor activity, RNA polymerase II-specific;GO:0003677//DNA binding;GO:0005515//protein binding;GO:0046872//metal ion binding;GO:1990837//sequence-specific double-stranded DNA binding	GO:0006357//regulation of transcription by RNA polymerase II
ENSG00000189143	19715	21734	18397	27924	31161	27489	372.06	419.19	381.23	591.55	620.08	620.05	390.826666666667	610.56	0.643604168629722	6.29415413388638e-44	1.05643698735516e-41	CLDN4	claudin 4 [Source:HGNC Symbol;Acc:HGNC:2046]	Human Diseases;Cellular Processes;Human Diseases;Environmental Information Processing;Organismal Systems	Infectious diseases;Cellular community - eukaryotes;Infectious diseases;Signaling molecules and interaction;Immune system	ko05130//Pathogenic Escherichia coli infection;ko04530//Tight junction;ko05160//Hepatitis C;ko04514//Cell adhesion molecules (CAMs);ko04670//Leukocyte transendothelial migration	K06087;K06087;K06087;K06087;K06087	GO:0005886//plasma membrane;GO:0005887//integral component of plasma membrane;GO:0005911//cell-cell junction;GO:0005923//bicellular tight junction;GO:0009925//basal plasma membrane;GO:0016020//membrane;GO:0016021//integral component of membrane;GO:0016324//apical plasma membrane;GO:0016327//apicolateral plasma membrane;GO:0016328//lateral plasma membrane;GO:0030054//cell junction;GO:0034707//chlo…	GO:0004888//transmembrane signaling receptor activity;GO:0005198//structural molecule activity;GO:0005254//chloride channel activity;GO:0005515//protein binding;GO:0042802//identical protein binding	GO:0006811//ion transport;GO:0006821//chloride transport;GO:0007155//cell adhesion;GO:0007565//female pregnancy;GO:0007623//circadian rhythm;GO:0016338//calcium-independent cell-cell adhesion via plasma membrane cell-adhesion molecules;GO:0022604//regulation of cell morphogenesis;GO:0030335//positive regulation of cell migration;GO:0032570//response to progesterone;GO:0061436//establishment of sk…
ENSG00000171621	440	480	416	993	1046	895	8.23	8.94	8.36	20.71	19.48	19.75	8.51	19.98	1.23132554610646	7.25451828168109e-44	1.20201787528777e-41	SPSB1	splA/ryanodine receptor domain and SOCS box containing 1 [Source:HGNC Symbol;Acc:HGNC:30628]	-	-	-	-	GO:0005737//cytoplasm;GO:0005829//cytosol;GO:0019005//SCF ubiquitin ligase complex	GO:0005515//protein binding;GO:1990756//protein binding, bridging involved in substrate recognition for ubiquitination	GO:0000209//protein polyubiquitination;GO:0006511//ubiquitin-dependent protein catabolic process;GO:0016567//protein ubiquitination;GO:0043161//proteasome-mediated ubiquitin-dependent protein catabolic process;GO:0043687//post-translational protein modification
ENSG00000136153	2318	2041	1979	3761	5486	4422	22.31	20.49	18.15	40.23	56.99	50.51	20.3166666666667	49.2433333333333	1.27726470255716	1.00062818048448e-43	1.63697703855461e-41	LMO7	LIM domain 7 [Source:HGNC Symbol;Acc:HGNC:6646]	Cellular Processes	Cellular community - eukaryotes	ko04520//Adherens junction	K06084	GO:0000151//ubiquitin ligase complex;GO:0005634//nucleus;GO:0005635//nuclear envelope;GO:0005654//nucleoplasm;GO:0005737//cytoplasm;GO:0005829//cytosol;GO:0005886//plasma membrane;GO:0005912//adherens junction;GO:0005925//focal adhesion;GO:0009986//cell surface;GO:0016020//membrane;GO:0016021//integral component of membrane;GO:0016324//apical plasma membrane	GO:0004842//ubiquitin-protein transferase activity;GO:0005515//protein binding;GO:0008022//protein C-terminus binding;GO:0042805//actinin binding;GO:0046872//metal ion binding	GO:0000209//protein polyubiquitination;GO:0016567//protein ubiquitination;GO:0023051//regulation of signaling;GO:0030155//regulation of cell adhesion;GO:0043687//post-translational protein modification;GO:0045944//positive regulation of transcription by RNA polymerase II;GO:0098609//cell-cell adhesion
ENSG00000165891	945	883	778	1557	1725	1576	7.47	7.38	7.26	14.17	15.18	14.31	7.37	14.5533333333333	0.981613105174562	2.77529763943055e-43	4.48349333650005e-41	E2F7	E2F transcription factor 7 [Source:HGNC Symbol;Acc:HGNC:23820]	-	-	-	-	GO:0000785//chromatin;GO:0005634//nucleus;GO:0005654//nucleoplasm;GO:0005667//transcription factor complex;GO:0016607//nuclear speck;GO:0090575//RNA polymerase II transcription factor complex	GO:0000977//RNA polymerase II regulatory region sequence-specific DNA binding;GO:0000978//RNA polymerase II proximal promoter sequence-specific DNA binding;GO:0000981//DNA-binding transcription factor activity, RNA polymerase II-specific;GO:0000987//proximal promoter sequence-specific DNA binding;GO:0001217//bacterial-type RNA polymerase transcriptional repressor activity, sequence-specific DNA b…	GO:0000122//negative regulation of transcription by RNA polymerase II;GO:0001890//placenta development;GO:0002040//sprouting angiogenesis;GO:0006355//regulation of transcription, DNA-templated;GO:0006357//regulation of transcription by RNA polymerase II;GO:0006974//cellular response to DNA damage stimulus;GO:0006977//DNA damage response, signal transduction by p53 class mediator resulting in cell…
ENSG00000110723	3399	2959	2985	6262	5590	4781	13.91	14.39	13.52	28.84	24.31	23.87	13.94	25.6733333333333	0.881040061207404	3.94114843406704e-43	6.28832127924474e-41	EXPH5	exophilin 5 [Source:HGNC Symbol;Acc:HGNC:30578]	-	-	-	-	GO:0005768//endosome	GO:0017137//Rab GTPase binding;GO:0031267//small GTPase binding	GO:0003334//keratinocyte development;GO:0006886//intracellular protein transport;GO:0045921//positive regulation of exocytosis;GO:0050714//positive regulation of protein secretion;GO:0071985//multivesicular body sorting pathway
ENSG00000118689	4851	4743	4242	6526	7735	6836	29.24	29.86	27.33	43.01	50.06	49.06	28.81	47.3766666666667	0.717607036336141	1.15389350772952e-42	1.81864874315808e-40	FOXO3	forkhead box O3 [Source:HGNC Symbol;Acc:HGNC:3821]	Environmental Information Processing;Human Diseases;Organismal Systems;Cellular Processes;Environmental Information Processing;Environmental Information Processing;Organismal Systems;Organismal Systems;Human Diseases;Organismal Systems;Human Diseases;Cellular Processes;Organismal Systems;Human Diseases	Signal transduction;Infectious diseases;Immune system;Cell growth and death;Signal transduction;Signal transduction;Nervous system;Aging;Drug resistance;Endocrine system;Cancers;Transport and catabolism;Aging;Cancers	ko04151//PI3K-Akt signaling pathway;ko05131//Shigellosis;ko04062//Chemokine signaling pathway;ko04218//Cellular senescence;ko04068//FoxO signaling pathway;ko04152//AMPK signaling pathway;ko04722//Neurotrophin signaling pathway;ko04211//Longevity regulating pathway - mammal;ko01521//EGFR tyrosine kinase inhibitor resistance;ko04917//Prolactin signaling pathway;ko05223//Non-small cell lung cancer;k…	K09408;K09408;K09408;K09408;K09408;K09408;K09408;K09408;K09408;K09408;K09408;K09408;K09408;K09408	GO:0000785//chromatin;GO:0005634//nucleus;GO:0005654//nucleoplasm;GO:0005737//cytoplasm;GO:0005739//mitochondrion;GO:0005741//mitochondrial outer membrane;GO:0005759//mitochondrial matrix;GO:0005829//cytosol;GO:0016020//membrane;GO:0032991//protein-containing complex	GO:0000976//transcription regulatory region sequence-specific DNA binding;GO:0000978//RNA polymerase II proximal promoter sequence-specific DNA binding;GO:0000981//DNA-binding transcription factor activity, RNA polymerase II-specific;GO:0001227//DNA-binding transcription repressor activity, RNA polymerase II-specific;GO:0001228//DNA-binding transcription activator activity, RNA polymerase II-spec…	GO:0000122//negative regulation of transcription by RNA polymerase II;GO:0006355//regulation of transcription, DNA-templated;GO:0006357//regulation of transcription by RNA polymerase II;GO:0006390//mitochondrial transcription;GO:0006417//regulation of translation;GO:0006915//apoptotic process;GO:0010508//positive regulation of autophagy;GO:0014737//positive regulation of muscle atrophy;GO:0019221…
ENSG00000163659	1430	1435	1204	2218	2524	2228	15.54	15.76	13.61	26.68	28.84	28.42	14.97	27.98	0.902321741106337	3.92621101758825e-42	6.11353628810971e-40	TIPARP	TCDD inducible poly(ADP-ribose) polymerase [Source:HGNC Symbol;Acc:HGNC:23696]	-	-	-	-	GO:0005634//nucleus	GO:0000987//proximal promoter sequence-specific DNA binding;GO:0003950//NAD+ ADP-ribosyltransferase activity;GO:0016740//transferase activity;GO:0016757//transferase activity, transferring glycosyl groups;GO:0046872//metal ion binding;GO:1990404//protein ADP-ribosylase activity	GO:0001570//vasculogenesis;GO:0001822//kidney development;GO:0006471//protein ADP-ribosylation;GO:0006807//nitrogen compound metabolic process;GO:0008209//androgen metabolic process;GO:0008210//estrogen metabolic process;GO:0008585//female gonad development;GO:0009791//post-embryonic development;GO:0010629//negative regulation of gene expression;GO:0030097//hemopoiesis;GO:0045732//positive regula…
ENSG00000130304	73	63	68	456	314	416	1.76	1.47	1.86	6.55	4.15	5.79	1.69666666666667	5.49666666666667	1.69585383736177	1.09361851211827e-41	1.68261019650197e-39	SLC27A1	solute carrier family 27 member 1 [Source:HGNC Symbol;Acc:HGNC:10995]	Human Diseases;Organismal Systems	Endocrine and metabolic diseases;Endocrine system	ko04931//Insulin resistance;ko03320//PPAR signaling pathway	K08745;K08745	GO:0005737//cytoplasm;GO:0005743//mitochondrial inner membrane;GO:0005783//endoplasmic reticulum;GO:0005886//plasma membrane;GO:0005887//integral component of plasma membrane;GO:0009925//basal plasma membrane;GO:0012505//endomembrane system;GO:0016020//membrane;GO:0016021//integral component of membrane	GO:0000166//nucleotide binding;GO:0003824//catalytic activity;GO:0004467//long-chain fatty acid-CoA ligase activity;GO:0005324//long-chain fatty acid transporter activity;GO:0005515//protein binding;GO:0015225//biotin transmembrane transporter activity;GO:0015245//fatty acid transmembrane transporter activity;GO:0015562//efflux transmembrane transporter activity;GO:0016874//ligase activity;GO:003…	GO:0001579//medium-chain fatty acid transport;GO:0001676//long-chain fatty acid metabolic process;GO:0006629//lipid metabolic process;GO:0006631//fatty acid metabolic process;GO:0006646//phosphatidylethanolamine biosynthetic process;GO:0006654//phosphatidic acid biosynthetic process;GO:0006655//phosphatidylglycerol biosynthetic process;GO:0006656//phosphatidylcholine biosynthetic process;GO:00066…
ENSG00000154217	550	523	472	1044	1381	1131	4.28	3.23	2.69	8.81	11.05	9.99	3.4	9.95	1.54916177929331	1.43901189003206e-41	2.18797525491463e-39	PITPNC1	phosphatidylinositol transfer protein cytoplasmic 1 [Source:HGNC Symbol;Acc:HGNC:21045]	-	-	-	-	GO:0005654//nucleoplasm;GO:0005737//cytoplasm;GO:0005829//cytosol	GO:0005515//protein binding;GO:0005548//phospholipid transporter activity;GO:0008289//lipid binding;GO:0008526//phosphatidylinositol transporter activity;GO:0035091//phosphatidylinositol binding;GO:0070300//phosphatidic acid binding;GO:1901611//phosphatidylglycerol binding;GO:1990050//phosphatidic acid transporter activity	GO:0006869//lipid transport;GO:0007165//signal transduction;GO:0015914//phospholipid transport;GO:0120009//intermembrane lipid transfer
ENSG00000186480	1180	1251	961	388	393	354	13.17	14.44	11.83	5.28	4.57	5.06	13.1466666666667	4.97	-1.40337929409447	4.79557907438105e-41	7.20675162294195e-39	INSIG1	insulin induced gene 1 [Source:HGNC Symbol;Acc:HGNC:6083]	-	-	-	-	GO:0005783//endoplasmic reticulum;GO:0005789//endoplasmic reticulum membrane;GO:0016020//membrane;GO:0016021//integral component of membrane;GO:0032937//SREBP-SCAP-Insig complex	GO:0005515//protein binding;GO:0008142//oxysterol binding;GO:0008289//lipid binding	GO:0006629//lipid metabolic process;GO:0006641//triglyceride metabolic process;GO:0006695//cholesterol biosynthetic process;GO:0006991//response to sterol depletion;GO:0008202//steroid metabolic process;GO:0008203//cholesterol metabolic process;GO:0010894//negative regulation of steroid biosynthetic process;GO:0016126//sterol biosynthetic process;GO:0032869//cellular response to insulin stimulus;…
ENSG00000169174	1816	2052	1847	748	668	730	17.67	19.88	19.59	8.65	7.01	8.50	19.0466666666667	8.05333333333333	-1.2418805816113	2.09271483197108e-40	3.10876396418324e-38	PCSK9	proprotein convertase subtilisin/kexin type 9 [Source:HGNC Symbol;Acc:HGNC:20001]	Organismal Systems	Digestive system	ko04979//Cholesterol metabolism	K13050	GO:0005576//extracellular region;GO:0005615//extracellular space;GO:0005737//cytoplasm;GO:0005764//lysosome;GO:0005765//lysosomal membrane;GO:0005768//endosome;GO:0005769//early endosome;GO:0005770//late endosome;GO:0005783//endoplasmic reticulum;GO:0005788//endoplasmic reticulum lumen;GO:0005791//rough endoplasmic reticulum;GO:0005794//Golgi apparatus;GO:0005886//plasma membrane;GO:0009986//cell…	GO:0003723//RNA binding;GO:0004252//serine-type endopeptidase activity;GO:0005515//protein binding;GO:0008233//peptidase activity;GO:0008236//serine-type peptidase activity;GO:0016787//hydrolase activity;GO:0019871//sodium channel inhibitor activity;GO:0030169//low-density lipoprotein particle binding;GO:0030547//receptor inhibitor activity;GO:0034185//apolipoprotein binding;GO:0034189//very-low-…	GO:0001822//kidney development;GO:0001889//liver development;GO:0001920//negative regulation of receptor recycling;GO:0002092//positive regulation of receptor internalization;GO:0006508//proteolysis;GO:0006629//lipid metabolic process;GO:0006641//triglyceride metabolic process;GO:0006644//phospholipid metabolic process;GO:0006915//apoptotic process;GO:0007041//lysosomal transport;GO:0008202//ster…
ENSG00000131746	16839	17735	15362	21931	22972	20715	169.58	174.03	167.89	262.05	260.20	267.39	170.5	263.213333333333	0.626460832827742	6.30012922436684e-40	9.2525988745133e-38	TNS4	tensin 4 [Source:HGNC Symbol;Acc:HGNC:24352]	-	-	-	-	GO:0005737//cytoplasm;GO:0005829//cytosol;GO:0005856//cytoskeleton;GO:0005925//focal adhesion;GO:0030054//cell junction	GO:0003779//actin binding;GO:0005515//protein binding	GO:0006915//apoptotic process;GO:0008104//protein localization
ENSG00000001626	6405	5725	5622	2749	3206	2901	43.04	41.05	44.77	20.44	24.87	25.35	42.9533333333333	23.5533333333333	-0.86683884553078	9.52093975138405e-40	1.38256882412233e-37	CFTR	CF transmembrane conductance regulator [Source:HGNC Symbol;Acc:HGNC:1884]	Environmental Information Processing;Cellular Processes;Environmental Information Processing;Organismal Systems;Organismal Systems;Organismal Systems;Human Diseases;Environmental Information Processing	Signal transduction;Cellular community - eukaryotes;Signal transduction;Digestive system;Digestive system;Digestive system;Infectious diseases;Membrane transport	ko04024//cAMP signaling pathway;ko04530//Tight junction;ko04152//AMPK signaling pathway;ko04972//Pancreatic secretion;ko04971//Gastric acid secretion;ko04976//Bile secretion;ko05110//Vibrio cholerae infection;ko02010//ABC transporters	K05031;K05031;K05031;K05031;K05031;K05031;K05031;K05031	GO:0005634//nucleus;GO:0005737//cytoplasm;GO:0005765//lysosomal membrane;GO:0005768//endosome;GO:0005769//early endosome;GO:0005783//endoplasmic reticulum;GO:0005789//endoplasmic reticulum membrane;GO:0005829//cytosol;GO:0005886//plasma membrane;GO:0005887//integral component of plasma membrane;GO:0009986//cell surface;GO:0010008//endosome membrane;GO:0016020//membrane;GO:0016021//integral compon…	GO:0000166//nucleotide binding;GO:0005254//chloride channel activity;GO:0005260//intracellularly ATP-gated chloride channel activity;GO:0005515//protein binding;GO:0005524//ATP binding;GO:0015106//bicarbonate transmembrane transporter activity;GO:0015108//chloride transmembrane transporter activity;GO:0016853//isomerase activity;GO:0016887//ATPase activity;GO:0017081//chloride channel regulator a…	GO:0006695//cholesterol biosynthetic process;GO:0006811//ion transport;GO:0006821//chloride transport;GO:0006904//vesicle docking involved in exocytosis;GO:0015701//bicarbonate transport;GO:0016579//protein deubiquitination;GO:0030301//cholesterol transport;GO:0034976//response to endoplasmic reticulum stress;GO:0035377//transepithelial water transport;GO:0035774//positive regulation of insulin s…
ENSG00000160752	3447	3623	3274	1609	1766	1680	92.27	100.26	97.86	47.95	50.15	53.76	96.7966666666667	50.62	-0.935249859614591	3.07089284300574e-39	4.40980212255624e-37	FDPS	farnesyl diphosphate synthase [Source:HGNC Symbol;Acc:HGNC:3631]	Metabolism;Human Diseases;Human Diseases;Metabolism	Global and overview maps;Infectious diseases;Infectious diseases;Metabolism of terpenoids and polyketides	ko01100//Metabolic pathways;ko05166//HTLV-I infection;ko05164//Influenza A;ko00900//Terpenoid backbone biosynthesis	K00787;K00787;K00787;K00787	GO:0005654//nucleoplasm;GO:0005737//cytoplasm;GO:0005829//cytosol;GO:0016020//membrane;GO:0016021//integral component of membrane	GO:0003723//RNA binding;GO:0004161//dimethylallyltranstransferase activity;GO:0004337//geranyltranstransferase activity;GO:0005515//protein binding;GO:0016740//transferase activity;GO:0046872//metal ion binding	GO:0006629//lipid metabolic process;GO:0006694//steroid biosynthetic process;GO:0006695//cholesterol biosynthetic process;GO:0008202//steroid metabolic process;GO:0008203//cholesterol metabolic process;GO:0008299//isoprenoid biosynthetic process;GO:0016032//viral process;GO:0016126//sterol biosynthetic process;GO:0033384//geranyl diphosphate biosynthetic process;GO:0045337//farnesyl diphosphate b…
ENSG00000137309	9214	9928	8454	12933	15761	13764	156.29	171.33	157.02	245.76	280.71	278.09	161.546666666667	268.186666666667	0.731286530586212	4.23116219320936e-39	5.94386306359107e-37	HMGA1	high mobility group AT-hook 1 [Source:HGNC Symbol;Acc:HGNC:5010]	-	-	-	-	GO:0000785//chromatin;GO:0005634//nucleus;GO:0005654//nucleoplasm;GO:0005667//transcription factor complex;GO:0005694//chromosome;GO:0005829//cytosol;GO:0005925//focal adhesion;GO:0035985//senescence-associated heterochromatin focus;GO:0090575//RNA polymerase II transcription factor complex	GO:0000987//proximal promoter sequence-specific DNA binding;GO:0003677//DNA binding;GO:0003680//AT DNA binding;GO:0003682//chromatin binding;GO:0003712//transcription coregulator activity;GO:0003713//transcription coactivator activity;GO:0003906//DNA-(apurinic or apyrimidinic site) endonuclease activity;GO:0005515//protein binding;GO:0008134//transcription factor binding;GO:0019899//enzyme bindin…	GO:0006268//DNA unwinding involved in DNA replication;GO:0006284//base-excision repair;GO:0006337//nucleosome disassembly;GO:0006355//regulation of transcription, DNA-templated;GO:0008285//negative regulation of cell proliferation;GO:0009615//response to virus;GO:0031936//negative regulation of chromatin silencing;GO:0035986//senescence-associated heterochromatin focus assembly;GO:0045892//negati…
ENSG00000197632	201	190	199	3112	7666	6518	3.38	3.27	3.68	59.50	136.45	131.41	3.44333333333333	109.12	4.98596589088027	4.80889817855921e-39	6.68281721072035e-37	SERPINB2	serpin family B member 2 [Source:HGNC Symbol;Acc:HGNC:8584]	Organismal Systems	Immune system	ko04610//Complement and coagulation cascades	K19821	GO:0005576//extracellular region;GO:0005615//extracellular space;GO:0005737//cytoplasm;GO:0005886//plasma membrane	GO:0004867//serine-type endopeptidase inhibitor activity;GO:0030414//peptidase inhibitor activity	GO:0010466//negative regulation of peptidase activity;GO:0010951//negative regulation of endopeptidase activity;GO:0035722//interleukin-12-mediated signaling pathway;GO:0042060//wound healing;GO:0042730//fibrinolysis;GO:0043066//negative regulation of apoptotic process
ENSG00000149809	1688	1981	1803	699	765	702	35.57	42.78	45.16	16.91	16.56	18.05	41.17	17.1733333333333	-1.26142335592781	5.41422159289996e-39	7.44397870921692e-37	TM7SF2	transmembrane 7 superfamily member 2 [Source:HGNC Symbol;Acc:HGNC:11863]	Metabolism;Metabolism	Global and overview maps;Lipid metabolism	ko01100//Metabolic pathways;ko00100//Steroid biosynthesis	K00222;K00222	GO:0005637//nuclear inner membrane;GO:0005783//endoplasmic reticulum;GO:0005789//endoplasmic reticulum membrane;GO:0005887//integral component of plasma membrane;GO:0016020//membrane;GO:0016021//integral component of membrane;GO:0030176//integral component of endoplasmic reticulum membrane;GO:0031090//organelle membrane;GO:0043231//intracellular membrane-bounded organelle;GO:0043235//receptor com…	GO:0005515//protein binding;GO:0016491//oxidoreductase activity;GO:0016627//oxidoreductase activity, acting on the CH-CH group of donors;GO:0016628//oxidoreductase activity, acting on the CH-CH group of donors, NAD or NADP as acceptor;GO:0050613//delta14-sterol reductase activity;GO:0050661//NADP binding	GO:0006629//lipid metabolic process;GO:0006694//steroid biosynthetic process;GO:0006695//cholesterol biosynthetic process;GO:0008202//steroid metabolic process;GO:0008203//cholesterol metabolic process;GO:0016126//sterol biosynthetic process;GO:0045540//regulation of cholesterol biosynthetic process;GO:0055114//oxidation-reduction process
ENSG00000172927	2373	2644	2198	3997	3873	3536	45.79	47.73	45.76	76.54	71.50	69.91	46.4266666666667	72.65	0.646009095590258	7.22396752155499e-39	9.72526627589341e-37	MYEOV	myeloma overexpressed [Source:HGNC Symbol;Acc:HGNC:7563]	-	-	-	-	-	GO:0005515//protein binding	-
ENSG00000179750	2141	2304	2071	3303	4038	3323	43.23	47.31	45.76	74.71	85.75	80.05	45.4333333333333	80.17	0.81931131792488	3.72409293123366e-38	4.96187392198596e-36	APOBEC3B	apolipoprotein B mRNA editing enzyme catalytic subunit 3B [Source:HGNC Symbol;Acc:HGNC:17352]	Human Diseases	Infectious disease: viral	ko05170//Human immunodeficiency virus 1 infection	K18750	GO:0000932//P-body;GO:0005634//nucleus;GO:0005654//nucleoplasm;GO:0005737//cytoplasm	GO:0003723//RNA binding;GO:0003824//catalytic activity;GO:0004126//cytidine deaminase activity;GO:0005515//protein binding;GO:0008270//zinc ion binding;GO:0016787//hydrolase activity;GO:0046872//metal ion binding;GO:0047844//deoxycytidine deaminase activity	GO:0002376//immune system process;GO:0009972//cytidine deamination;GO:0010529//negative regulation of transposition;GO:0016554//cytidine to uridine editing;GO:0045087//innate immune response;GO:0045869//negative regulation of single stranded viral RNA replication via double stranded DNA intermediate;GO:0051607//defense response to virus;GO:0070383//DNA cytosine deamination;GO:0080111//DNA demethy…
ENSG00000136826	1855	1899	1743	3004	2838	2763	22.73	21.20	21.86	37.10	34.55	36.95	21.93	36.2	0.723083885296974	4.50302606803149e-38	5.93848050033051e-36	KLF4	Kruppel like factor 4 [Source:HGNC Symbol;Acc:HGNC:6348]	Cellular Processes	Cellular community - eukaryotes	ko04550//Signaling pathways regulating pluripotency of stem cells	K17846	GO:0000785//chromatin;GO:0000791//euchromatin;GO:0005634//nucleus;GO:0005654//nucleoplasm;GO:0005667//transcription factor complex;GO:0005737//cytoplasm	GO:0000976//transcription regulatory region sequence-specific DNA binding;GO:0000978//RNA polymerase II proximal promoter sequence-specific DNA binding;GO:0000981//DNA-binding transcription factor activity, RNA polymerase II-specific;GO:0000987//proximal promoter sequence-specific DNA binding;GO:0001010//RNA polymerase II sequence-specific DNA-binding transcription factor recruiting activity;GO:0…	GO:0000122//negative regulation of transcription by RNA polymerase II;GO:0006351//transcription, DNA-templated;GO:0006357//regulation of transcription by RNA polymerase II;GO:0007500//mesodermal cell fate determination;GO:0008285//negative regulation of cell proliferation;GO:0009913//epidermal cell differentiation;GO:0010033//response to organic substance;GO:0010628//positive regulation of gene e…
ENSG00000137801	3127	3225	2679	1421	1593	1324	13.32	13.78	12.12	6.69	7.02	6.52	13.0733333333333	6.74333333333333	-0.955093215633863	5.18933707914162e-38	6.77444367786124e-36	THBS1	thrombospondin 1 [Source:HGNC Symbol;Acc:HGNC:11785]	Environmental Information Processing;Human Diseases;Cellular Processes;Environmental Information Processing;Human Diseases;Cellular Processes;Human Diseases;Environmental Information Processing;Environmental Information Processing;Cellular Processes;Human Diseases;Human Diseases	Signal transduction;Infectious diseases;Transport and catabolism;Signal transduction;Cancers;Cellular community - eukaryotes;Cancers;Signal transduction;Signaling molecules and interaction;Cell growth and death;Infectious diseases;Cancers	ko04151//PI3K-Akt signaling pathway;ko05165//Human papillomavirus infection;ko04145//Phagosome;ko04015//Rap1 signaling pathway;ko05205//Proteoglycans in cancer;ko04510//Focal adhesion;ko05206//MicroRNAs in cancer;ko04350//TGF-beta signaling pathway;ko04512//ECM-receptor interaction;ko04115//p53 signaling pathway;ko05144//Malaria;ko05219//Bladder cancer	K16857;K16857;K16857;K16857;K16857;K16857;K16857;K16857;K16857;K16857;K16857;K16857	GO:0005576//extracellular region;GO:0005577//fibrinogen complex;GO:0005615//extracellular space;GO:0005737//cytoplasm;GO:0005783//endoplasmic reticulum;GO:0005788//endoplasmic reticulum lumen;GO:0009897//external side of plasma membrane;GO:0009986//cell surface;GO:0016529//sarcoplasmic reticulum;GO:0030141//secretory granule;GO:0031012//extracellular matrix;GO:0031091//platelet alpha granule;GO:0…	GO:0001786//phosphatidylserine binding;GO:0001968//fibronectin binding;GO:0005178//integrin binding;GO:0005201//extracellular matrix structural constituent;GO:0005509//calcium ion binding;GO:0005515//protein binding;GO:0008201//heparin binding;GO:0017134//fibroblast growth factor binding;GO:0030169//low-density lipoprotein particle binding;GO:0042802//identical protein binding;GO:0043236//laminin…	GO:0000187//activation of MAPK activity;GO:0001666//response to hypoxia;GO:0001937//negative regulation of endothelial cell proliferation;GO:0001953//negative regulation of cell-matrix adhesion;GO:0002040//sprouting angiogenesis;GO:0002544//chronic inflammatory response;GO:0002576//platelet degranulation;GO:0002581//negative regulation of antigen processing and presentation of peptide or polysacc…
ENSG00000136802	4504	4823	4131	6366	7429	6830	37.13	39.34	37.05	58.07	62.78	66.40	37.84	62.4166666666667	0.722019224172925	1.0258211287681e-37	1.3257712268199e-35	LRRC8A	leucine rich repeat containing 8 VRAC subunit A [Source:HGNC Symbol;Acc:HGNC:19027]	-	-	-	-	GO:0005886//plasma membrane;GO:0005887//integral component of plasma membrane;GO:0009986//cell surface;GO:0016020//membrane;GO:0016021//integral component of membrane;GO:0034702//ion channel complex	GO:0005225//volume-sensitive anion channel activity;GO:0005253//anion channel activity;GO:0005515//protein binding;GO:0042802//identical protein binding	GO:0002329//pre-B cell differentiation;GO:0006811//ion transport;GO:0006820//anion transport;GO:0006884//cell volume homeostasis;GO:0006970//response to osmotic stress;GO:0015698//inorganic anion transport;GO:0015734//taurine transport;GO:0015810//aspartate transmembrane transport;GO:0030154//cell differentiation;GO:0034214//protein hexamerization;GO:0055085//transmembrane transport;GO:0098656//a…
ENSG00000196878	13979	15121	12869	19703	24478	22249	114.87	125.29	115.59	183.42	211.87	216.29	118.583333333333	203.86	0.781677471443685	4.20613402999326e-37	5.32941923565029e-35	LAMB3	laminin subunit beta 3 [Source:HGNC Symbol;Acc:HGNC:6490]	Human Diseases;Environmental Information Processing;Human Diseases;Cellular Processes;Human Diseases;Human Diseases;Human Diseases;Environmental Information Processing	Cancers;Signal transduction;Infectious diseases;Cellular community - eukaryotes;Infectious diseases;Infectious diseases;Cancers;Signaling molecules and interaction	ko05200//Pathways in cancer;ko04151//PI3K-Akt signaling pathway;ko05165//Human papillomavirus infection;ko04510//Focal adhesion;ko05146//Amoebiasis;ko05145//Toxoplasmosis;ko05222//Small cell lung cancer;ko04512//ECM-receptor interaction	K06244;K06244;K06244;K06244;K06244;K06244;K06244;K06244	GO:0005576//extracellular region;GO:0005604//basement membrane;GO:0043256//laminin complex;GO:0062023//collagen-containing extracellular matrix	GO:0005198//structural molecule activity;GO:0005201//extracellular matrix structural constituent;GO:0005515//protein binding;GO:0044877//protein-containing complex binding	GO:0007155//cell adhesion;GO:0008544//epidermis development;GO:0009887//animal organ morphogenesis;GO:0009888//tissue development;GO:0016477//cell migration;GO:0030198//extracellular matrix organization;GO:0031581//hemidesmosome assembly;GO:0034446//substrate adhesion-dependent cell spreading;GO:0035987//endodermal cell differentiation;GO:0070831//basement membrane assembly
ENSG00000094916	3842	3568	3622	1848	2001	1833	19.85	17.85	19.33	11.59	12.44	12.63	19.01	12.22	-0.637514246829822	6.08686969142927e-37	7.63754406718757e-35	CBX5	chromobox 5 [Source:HGNC Symbol;Acc:HGNC:1555]	-	-	-	-	GO:0000118//histone deacetylase complex;GO:0000775//chromosome, centromeric region;GO:0000776//kinetochore;GO:0000781//chromosome, telomeric region;GO:0000792//heterochromatin;GO:0005634//nucleus;GO:0005635//nuclear envelope;GO:0005654//nucleoplasm;GO:0005694//chromosome;GO:0005721//pericentric heterochromatin;GO:0005730//nucleolus;GO:0010369//chromocenter;GO:0016605//PML body;GO:0017053//transcr…	GO:0003682//chromatin binding;GO:0005515//protein binding;GO:0030674//protein binding, bridging;GO:0035064//methylated histone binding;GO:0042802//identical protein binding;GO:0042826//histone deacetylase binding;GO:0043021//ribonucleoprotein complex binding;GO:0044877//protein-containing complex binding;GO:0070491//repressing transcription factor binding	GO:0000122//negative regulation of transcription by RNA polymerase II;GO:0006974//cellular response to DNA damage stimulus;GO:0007596//blood coagulation;GO:0016032//viral process;GO:0045892//negative regulation of transcription, DNA-templated;GO:0070317//negative regulation of G0 to G1 transition
ENSG00000185483	2629	2784	2550	1298	1426	1176	23.11	24.91	23.17	13.72	14.61	11.29	23.73	13.2066666666667	-0.845445721025614	6.4171125092004e-37	7.97449635277942e-35	ROR1	receptor tyrosine kinase like orphan receptor 1 [Source:HGNC Symbol;Acc:HGNC:10256]	Environmental Information Processing	Signal transduction	ko04310//Wnt signaling pathway	K05122	GO:0001725//stress fiber;GO:0005737//cytoplasm;GO:0005886//plasma membrane;GO:0005887//integral component of plasma membrane;GO:0009986//cell surface;GO:0016020//membrane;GO:0016021//integral component of membrane;GO:0030424//axon;GO:0042995//cell projection;GO:0043235//receptor complex;GO:0043679//axon terminus	GO:0000166//nucleotide binding;GO:0004672//protein kinase activity;GO:0004714//transmembrane receptor protein tyrosine kinase activity;GO:0005515//protein binding;GO:0005524//ATP binding;GO:0016301//kinase activity;GO:0016740//transferase activity;GO:0017147//Wnt-protein binding;GO:0042813//Wnt-activated receptor activity;GO:1904929//coreceptor activity involved in Wnt signaling pathway, planar c…	GO:0006468//protein phosphorylation;GO:0007169//transmembrane receptor protein tyrosine kinase signaling pathway;GO:0007275//multicellular organism development;GO:0007605//sensory perception of sound;GO:0010976//positive regulation of neuron projection development;GO:0014002//astrocyte development;GO:0014068//positive regulation of phosphatidylinositol 3-kinase signaling;GO:0016055//Wnt signaling…
ENSG00000169908	1605	1608	1404	2489	3388	2867	32.82	33.79	31.72	57.44	73.84	69.56	32.7766666666667	66.9466666666667	1.03034308211065	8.95555636237948e-37	1.10230105168945e-34	TM4SF1	transmembrane 4 L six family member 1 [Source:HGNC Symbol;Acc:HGNC:11853]	-	-	-	-	GO:0005887//integral component of plasma membrane;GO:0016020//membrane;GO:0016021//integral component of membrane	GO:0003674//molecular_function;GO:0005515//protein binding	GO:0008150//biological_process
ENSG00000166401	323	334	322	729	758	719	5.52	5.81	5.70	13.51	13.28	13.94	5.67666666666667	13.5766666666667	1.25801337932488	1.54768929709402e-36	1.88701287506067e-34	SERPINB8	serpin family B member 8 [Source:HGNC Symbol;Acc:HGNC:8952]	-	-	-	-	GO:0005615//extracellular space;GO:0005737//cytoplasm;GO:0005829//cytosol;GO:0062023//collagen-containing extracellular matrix;GO:0070062//extracellular exosome	GO:0004867//serine-type endopeptidase inhibitor activity;GO:0005515//protein binding;GO:0030414//peptidase inhibitor activity	GO:0010466//negative regulation of peptidase activity;GO:0010951//negative regulation of endopeptidase activity;GO:0090136//epithelial cell-cell adhesion
ENSG00000167508	1137	1239	1130	343	466	390	24.28	26.03	26.42	8.30	10.42	10.28	25.5766666666667	9.66666666666667	-1.40373785466037	1.92774506732277e-36	2.32842778038126e-34	MVD	mevalonate diphosphate decarboxylase [Source:HGNC Symbol;Acc:HGNC:7529]	Metabolism;Metabolism	Global and overview maps;Metabolism of terpenoids and polyketides	ko01100//Metabolic pathways;ko00900//Terpenoid backbone biosynthesis	K01597;K01597	GO:0005737//cytoplasm;GO:0005829//cytosol	GO:0000166//nucleotide binding;GO:0004163//diphosphomevalonate decarboxylase activity;GO:0005524//ATP binding;GO:0016829//lyase activity;GO:0016831//carboxy-lyase activity;GO:0030544//Hsp70 protein binding;GO:0042803//protein homodimerization activity	GO:0006489//dolichyl diphosphate biosynthetic process;GO:0006629//lipid metabolic process;GO:0006694//steroid biosynthetic process;GO:0006695//cholesterol biosynthetic process;GO:0008202//steroid metabolic process;GO:0008203//cholesterol metabolic process;GO:0008284//positive regulation of cell proliferation;GO:0008299//isoprenoid biosynthetic process;GO:0016126//sterol biosynthetic process;GO:00…
ENSG00000151748	3193	2899	2911	4258	4550	3968	33.26	30.73	34.60	49.75	50.06	50.17	32.8633333333333	49.9933333333333	0.605256902217193	4.5950543089779e-36	5.39877108083913e-34	SAV1	salvador family WW domain containing protein 1 [Source:HGNC Symbol;Acc:HGNC:17795]	Environmental Information Processing;Environmental Information Processing	Signal transduction;Signal transduction	ko04390//Hippo signaling pathway;ko04392//Hippo signaling pathway - multiple species	K16686;K16686	GO:0005634//nucleus;GO:0005737//cytoplasm;GO:0005829//cytosol;GO:0005886//plasma membrane;GO:0005911//cell-cell junction;GO:0030425//dendrite	GO:0005515//protein binding;GO:0030159//receptor signaling complex scaffold activity;GO:0031697//beta-1 adrenergic receptor binding;GO:0042802//identical protein binding;GO:0046332//SMAD binding;GO:0060090//molecular adaptor activity;GO:0070699//type II activin receptor binding	GO:0001942//hair follicle development;GO:0006915//apoptotic process;GO:0007165//signal transduction;GO:0030216//keratinocyte differentiation;GO:0035329//hippo signaling;GO:0042127//regulation of cell proliferation;GO:0043065//positive regulation of apoptotic process;GO:0043113//receptor clustering;GO:0045600//positive regulation of fat cell differentiation;GO:0046620//regulation of organ growth;G…
ENSG00000198814	321	305	286	688	987	942	4.68	5.15	4.69	11.29	13.45	14.97	4.84	13.2366666666667	1.45146090752872	7.16304843041814e-36	8.34011152384901e-34	GK	glycerol kinase [Source:HGNC Symbol;Acc:HGNC:4289]	Metabolism;Organismal Systems;Metabolism	Global and overview maps;Endocrine system;Lipid metabolism	ko01100//Metabolic pathways;ko03320//PPAR signaling pathway;ko00561//Glycerolipid metabolism	K00864;K00864;K00864	GO:0005737//cytoplasm;GO:0005739//mitochondrion;GO:0005741//mitochondrial outer membrane;GO:0005829//cytosol;GO:0016020//membrane;GO:0070062//extracellular exosome	GO:0000166//nucleotide binding;GO:0004370//glycerol kinase activity;GO:0005515//protein binding;GO:0005524//ATP binding;GO:0016301//kinase activity;GO:0016740//transferase activity;GO:0016773//phosphotransferase activity, alcohol group as acceptor	GO:0005975//carbohydrate metabolic process;GO:0006071//glycerol metabolic process;GO:0006072//glycerol-3-phosphate metabolic process;GO:0006641//triglyceride metabolic process;GO:0016310//phosphorylation;GO:0019432//triglyceride biosynthetic process;GO:0019563//glycerol catabolic process;GO:0046167//glycerol-3-phosphate biosynthetic process
ENSG00000116852	4969	5454	4772	7481	7292	6777	19.16	21.08	19.69	32.20	29.84	30.92	19.9766666666667	30.9866666666667	0.633331694834098	1.51937488296542e-35	1.73773460065886e-33	KIF21B	kinesin family member 21B [Source:HGNC Symbol;Acc:HGNC:29442]	-	-	-	-	GO:0005737//cytoplasm;GO:0005856//cytoskeleton;GO:0005871//kinesin complex;GO:0005874//microtubule;GO:0030424//axon;GO:0030425//dendrite;GO:0030426//growth cone;GO:0031410//cytoplasmic vesicle;GO:0042995//cell projection	GO:0000166//nucleotide binding;GO:0003777//microtubule motor activity;GO:0005515//protein binding;GO:0005524//ATP binding;GO:0008017//microtubule binding;GO:0016887//ATPase activity	GO:0007018//microtubule-based movement
ENSG00000122641	4	2	3	165	430	316	0.02	0.02	0.04	2.09	4.85	3.83	0.0266666666666667	3.59	7.07280253454421	2.84235315437911e-35	3.22233089185926e-33	INHBA	inhibin subunit beta A [Source:HGNC Symbol;Acc:HGNC:6066]	Environmental Information Processing;Cellular Processes;Environmental Information Processing	Signaling molecules and interaction;Cellular community - eukaryotes;Signal transduction	ko04060//Cytokine-cytokine receptor interaction;ko04550//Signaling pathways regulating pluripotency of stem cells;ko04350//TGF-beta signaling pathway	K04667;K04667;K04667	GO:0005576//extracellular region;GO:0005615//extracellular space;GO:0043509//activin A complex;GO:0043512//inhibin A complex;GO:0048471//perinuclear region of cytoplasm	GO:0005102//signaling receptor binding;GO:0005125//cytokine activity;GO:0005179//hormone activity;GO:0005515//protein binding;GO:0008083//growth factor activity;GO:0017046//peptide hormone binding;GO:0034711//inhibin binding;GO:0042802//identical protein binding;GO:0044877//protein-containing complex binding;GO:0070699//type II activin receptor binding	GO:0000082//G1/S transition of mitotic cell cycle;GO:0001541//ovarian follicle development;GO:0001707//mesoderm formation;GO:0001942//hair follicle development;GO:0002244//hematopoietic progenitor cell differentiation;GO:0006357//regulation of transcription by RNA polymerase II;GO:0006952//defense response;GO:0007050//cell cycle arrest;GO:0007165//signal transduction;GO:0007166//cell surface rece…
ENSG00000004139	1672	1654	1548	676	796	691	17.55	15.62	16.07	6.05	7.12	9.21	16.4133333333333	7.46	-1.13762072550806	3.16275158852255e-35	3.55438274174482e-33	SARM1	sterile alpha and TIR motif containing 1 [Source:HGNC Symbol;Acc:HGNC:17074]	-	-	-	-	GO:0005737//cytoplasm;GO:0005739//mitochondrion;GO:0005829//cytosol;GO:0005874//microtubule;GO:0015630//microtubule cytoskeleton;GO:0030054//cell junction;GO:0030424//axon;GO:0030425//dendrite;GO:0031315//extrinsic component of mitochondrial outer membrane;GO:0042995//cell projection;GO:0045202//synapse	GO:0003953//NAD+ nucleosidase activity;GO:0005515//protein binding;GO:0016787//hydrolase activity;GO:0035591//signaling adaptor activity;GO:0042802//identical protein binding;GO:0050135//NAD(P)+ nucleosidase activity;GO:0061809//NAD+ nucleotidase, cyclic ADP-ribose generating	GO:0002376//immune system process;GO:0007165//signal transduction;GO:0007399//nervous system development;GO:0009749//response to glucose;GO:0019677//NAD catabolic process;GO:0030154//cell differentiation;GO:0034128//negative regulation of MyD88-independent toll-like receptor signaling pathway;GO:0042981//regulation of apoptotic process;GO:0045087//innate immune response;GO:0048678//response to ax…
ENSG00000073737	3	6	5	125	355	346	0.07	0.13	0.10	2.78	7.77	8.38	0.1	6.31	5.97956810009519	6.17626764003615e-35	6.8812140499851e-33	DHRS9	dehydrogenase/reductase 9 [Source:HGNC Symbol;Acc:HGNC:16888]	Metabolism;Metabolism	Global and overview maps;Metabolism of cofactors and vitamins	ko01100//Metabolic pathways;ko00830//Retinol metabolism	K11149;K11149	GO:0005783//endoplasmic reticulum;GO:0005789//endoplasmic reticulum membrane;GO:0016020//membrane;GO:0030176//integral component of endoplasmic reticulum membrane;GO:0031090//organelle membrane;GO:0043231//intracellular membrane-bounded organelle	GO:0004022//alcohol dehydrogenase (NAD) activity;GO:0004745//retinol dehydrogenase activity;GO:0005515//protein binding;GO:0016491//oxidoreductase activity;GO:0016854//racemase and epimerase activity;GO:0047023//androsterone dehydrogenase activity;GO:0047035//testosterone dehydrogenase (NAD+) activity;GO:0047044//androstan-3-alpha,17-beta-diol dehydrogenase activity	GO:0002138//retinoic acid biosynthetic process;GO:0006629//lipid metabolic process;GO:0008202//steroid metabolic process;GO:0008209//androgen metabolic process;GO:0030855//epithelial cell differentiation;GO:0042448//progesterone metabolic process;GO:0042572//retinol metabolic process;GO:0042904//9-cis-retinoic acid biosynthetic process;GO:0055114//oxidation-reduction process
ENSG00000105388	318	337	293	696	1012	791	3.59	4.03	3.44	9.93	14.24	10.37	3.68666666666667	11.5133333333333	1.64291669729421	6.75385025387305e-35	7.46040689581669e-33	CEACAM5	CEA cell adhesion molecule 5 [Source:HGNC Symbol;Acc:HGNC:1817]	-	-	-	-	GO:0005576//extracellular region;GO:0005886//plasma membrane;GO:0005887//integral component of plasma membrane;GO:0009986//cell surface;GO:0016020//membrane;GO:0016323//basolateral plasma membrane;GO:0016324//apical plasma membrane;GO:0031225//anchored component of membrane;GO:0070062//extracellular exosome;GO:0071575//integral component of external side of plasma membrane	GO:0005515//protein binding;GO:0034235//GPI anchor binding;GO:0042802//identical protein binding;GO:0042803//protein homodimerization activity	GO:0006915//apoptotic process;GO:0007155//cell adhesion;GO:0007156//homophilic cell adhesion via plasma membrane adhesion molecules;GO:0007157//heterophilic cell-cell adhesion via plasma membrane cell adhesion molecules;GO:0010832//negative regulation of myotube differentiation;GO:0034109//homotypic cell-cell adhesion;GO:0043066//negative regulation of apoptotic process;GO:0050900//leukocyte migr…
ENSG00000146112	1725	1722	1458	2461	2686	2362	17.68	17.89	16.11	28.63	29.29	30.02	17.2266666666667	29.3133333333333	0.766913462518718	8.60357617239897e-35	9.42310325865121e-33	PPP1R18	protein phosphatase 1 regulatory subunit 18 [Source:HGNC Symbol;Acc:HGNC:29413]	-	-	-	-	GO:0005737//cytoplasm;GO:0005856//cytoskeleton	GO:0003779//actin binding;GO:0005515//protein binding;GO:0019902//phosphatase binding	-
ENSG00000067064	1233	1088	1098	402	471	432	16.22	13.56	15.76	5.80	6.30	7.04	15.18	6.38	-1.2505434616506	1.82068458453464e-34	1.97315913159037e-32	IDI1	isopentenyl-diphosphate delta isomerase 1 [Source:HGNC Symbol;Acc:HGNC:5387]	Metabolism;Metabolism	Global and overview maps;Metabolism of terpenoids and polyketides	ko01100//Metabolic pathways;ko00900//Terpenoid backbone biosynthesis	K01823;K01823	GO:0005737//cytoplasm;GO:0005777//peroxisome;GO:0005829//cytosol	GO:0000287//magnesium ion binding;GO:0004452//isopentenyl-diphosphate delta-isomerase activity;GO:0005515//protein binding;GO:0016787//hydrolase activity;GO:0016853//isomerase activity;GO:0030145//manganese ion binding;GO:0046872//metal ion binding	GO:0006629//lipid metabolic process;GO:0006694//steroid biosynthetic process;GO:0006695//cholesterol biosynthetic process;GO:0008202//steroid metabolic process;GO:0008203//cholesterol metabolic process;GO:0008299//isoprenoid biosynthetic process;GO:0009240//isopentenyl diphosphate biosynthetic process;GO:0016126//sterol biosynthetic process;GO:0045540//regulation of cholesterol biosynthetic proce…
ENSG00000001630	3109	3096	2899	1645	1679	1541	40.83	41.81	41.68	24.20	23.17	24.55	41.44	23.9733333333333	-0.789593482893265	1.83208833016747e-34	1.97315913159037e-32	CYP51A1	cytochrome P450 family 51 subfamily A member 1 [Source:HGNC Symbol;Acc:HGNC:2649]	Metabolism;Metabolism	Global and overview maps;Lipid metabolism	ko01100//Metabolic pathways;ko00100//Steroid biosynthesis	K05917;K05917	GO:0005783//endoplasmic reticulum;GO:0005789//endoplasmic reticulum membrane;GO:0016020//membrane;GO:0016021//integral component of membrane;GO:0031090//organelle membrane;GO:0043231//intracellular membrane-bounded organelle	GO:0004497//monooxygenase activity;GO:0005506//iron ion binding;GO:0008398//sterol 14-demethylase activity;GO:0016491//oxidoreductase activity;GO:0016705//oxidoreductase activity, acting on paired donors, with incorporation or reduction of molecular oxygen;GO:0020037//heme binding;GO:0046872//metal ion binding	GO:0006629//lipid metabolic process;GO:0006694//steroid biosynthetic process;GO:0006695//cholesterol biosynthetic process;GO:0008202//steroid metabolic process;GO:0008203//cholesterol metabolic process;GO:0016125//sterol metabolic process;GO:0016126//sterol biosynthetic process;GO:0033488//cholesterol biosynthetic process via 24,25-dihydrolanosterol;GO:0042177//negative regulation of protein cata…
ENSG00000196611	596	648	528	5692	12805	11089	9.75	10.79	9.44	104.18	219.72	215.81	9.99333333333333	179.903333333333	4.17011213009012	4.37058773475434e-34	4.62995703966927e-32	MMP1	matrix metallopeptidase 1 [Source:HGNC Symbol;Acc:HGNC:7155]	Human Diseases;Human Diseases;Organismal Systems;Organismal Systems;Organismal Systems;Human Diseases	Cancers;Immune diseases;Endocrine system;Immune system;Endocrine system;Cancers	ko05200//Pathways in cancer;ko05323//Rheumatoid arthritis;ko04926//Relaxin signaling pathway;ko04657//IL-17 signaling pathway;ko03320//PPAR signaling pathway;ko05219//Bladder cancer	K01388;K01388;K01388;K01388;K01388;K01388	GO:0005576//extracellular region;GO:0031012//extracellular matrix	GO:0004175//endopeptidase activity;GO:0004222//metalloendopeptidase activity;GO:0004252//serine-type endopeptidase activity;GO:0008233//peptidase activity;GO:0008237//metallopeptidase activity;GO:0008270//zinc ion binding;GO:0016787//hydrolase activity;GO:0046872//metal ion binding	GO:0006508//proteolysis;GO:0016032//viral process;GO:0019221//cytokine-mediated signaling pathway;GO:0022617//extracellular matrix disassembly;GO:0030198//extracellular matrix organization;GO:0030574//collagen catabolic process;GO:0031334//positive regulation of protein complex assembly;GO:0044267//cellular protein metabolic process;GO:0050900//leukocyte migration;GO:0071492//cellular response to…
ENSG00000137825	521	585	487	1303	1070	1061	9.19	10.50	9.76	25.75	19.83	23.00	9.81666666666666	22.86	1.21952027021781	8.47052328164259e-34	8.90024738958934e-32	ITPKA	inositol-trisphosphate 3-kinase A [Source:HGNC Symbol;Acc:HGNC:6178]	Metabolism;Environmental Information Processing;Environmental Information Processing;Metabolism	Global and overview maps;Signal transduction;Signal transduction;Carbohydrate metabolism	ko01100//Metabolic pathways;ko04020//Calcium signaling pathway;ko04070//Phosphatidylinositol signaling system;ko00562//Inositol phosphate metabolism	K00911;K00911;K00911;K00911	GO:0005634//nucleus;GO:0005737//cytoplasm;GO:0005829//cytosol;GO:0043197//dendritic spine	GO:0000166//nucleotide binding;GO:0000828//inositol hexakisphosphate kinase activity;GO:0004683//calmodulin-dependent protein kinase activity;GO:0005516//calmodulin binding;GO:0005524//ATP binding;GO:0008440//inositol-1,4,5-trisphosphate 3-kinase activity;GO:0016301//kinase activity;GO:0016740//transferase activity;GO:0031267//small GTPase binding	GO:0006020//inositol metabolic process;GO:0006468//protein phosphorylation;GO:0007165//signal transduction;GO:0016310//phosphorylation;GO:0030036//actin cytoskeleton organization;GO:0032958//inositol phosphate biosynthetic process;GO:0043647//inositol phosphate metabolic process;GO:0046854//phosphatidylinositol phosphorylation;GO:0048167//regulation of synaptic plasticity;GO:0061003//positive reg…
ENSG00000111145	771	697	713	1262	1640	1470	6.40	6.51	7.30	11.31	14.18	14.41	6.73666666666667	13.3	0.981319424729972	1.87875346209201e-33	1.958145947103e-31	ELK3	ETS transcription factor ELK3 [Source:HGNC Symbol;Acc:HGNC:3325]	-	-	-	-	GO:0000785//chromatin;GO:0005634//nucleus;GO:0005654//nucleoplasm;GO:0005739//mitochondrion	GO:0000978//RNA polymerase II proximal promoter sequence-specific DNA binding;GO:0000981//DNA-binding transcription factor activity, RNA polymerase II-specific;GO:0001227//DNA-binding transcription repressor activity, RNA polymerase II-specific;GO:0001228//DNA-binding transcription activator activity, RNA polymerase II-specific;GO:0003677//DNA binding;GO:0003700//DNA-binding transcription factor …	GO:0000122//negative regulation of transcription by RNA polymerase II;GO:0001525//angiogenesis;GO:0006355//regulation of transcription, DNA-templated;GO:0006357//regulation of transcription by RNA polymerase II;GO:0007165//signal transduction;GO:0030154//cell differentiation;GO:0042060//wound healing;GO:0045892//negative regulation of transcription, DNA-templated;GO:0045944//positive regulation o…
ENSG00000138678	552	540	473	947	1167	1004	6.60	7.24	6.15	13.44	14.69	13.40	6.66333333333333	13.8433333333333	1.05487539968016	2.4195309989459e-33	2.50160149043015e-31	GPAT3	glycerol-3-phosphate acyltransferase 3 [Source:HGNC Symbol;Acc:HGNC:28157]	Metabolism;Metabolism;Metabolism	Global and overview maps;Lipid metabolism;Lipid metabolism	ko01100//Metabolic pathways;ko00564//Glycerophospholipid metabolism;ko00561//Glycerolipid metabolism	K13506;K13506;K13506	GO:0005783//endoplasmic reticulum;GO:0005789//endoplasmic reticulum membrane;GO:0016020//membrane;GO:0016021//integral component of membrane	GO:0003841//1-acylglycerol-3-phosphate O-acyltransferase activity;GO:0004366//glycerol-3-phosphate O-acyltransferase activity;GO:0016740//transferase activity;GO:0016746//transferase activity, transferring acyl groups;GO:0102420//sn-1-glycerol-3-phosphate C16:0-DCA-CoA acyl transferase activity	GO:0006072//glycerol-3-phosphate metabolic process;GO:0006629//lipid metabolic process;GO:0006654//phosphatidic acid biosynthetic process;GO:0008654//phospholipid biosynthetic process;GO:0016024//CDP-diacylglycerol biosynthetic process;GO:0019432//triglyceride biosynthetic process;GO:0032006//regulation of TOR signaling
ENSG00000129226	137	116	101	359	566	435	2.59	2.21	2.11	7.61	11.23	9.79	2.30333333333333	9.54333333333333	2.0507700546111	6.52922892572597e-33	6.6198076916085e-31	CD68	CD68 molecule [Source:HGNC Symbol;Acc:HGNC:1693]	Cellular Processes	Transport and catabolism	ko04142//Lysosome	K06501	GO:0005764//lysosome;GO:0005765//lysosomal membrane;GO:0005768//endosome;GO:0005886//plasma membrane;GO:0010008//endosome membrane;GO:0016020//membrane;GO:0016021//integral component of membrane;GO:0031902//late endosome membrane;GO:0035577//azurophil granule membrane	GO:0005515//protein binding	GO:0002437//inflammatory response to antigenic stimulus;GO:0002605//negative regulation of dendritic cell antigen processing and presentation;GO:0007568//aging;GO:0031669//cellular response to nutrient levels;GO:0035425//autocrine signaling;GO:0043312//neutrophil degranulation;GO:0071222//cellular response to lipopolysaccharide;GO:0072594//establishment of protein localization to organelle;GO:014…
ENSG00000169213	78	96	91	301	505	428	0.20	0.25	0.25	0.85	1.34	1.28	0.233333333333333	1.15666666666667	2.3095088356333	6.55629359738384e-33	6.6198076916085e-31	RAB3B	RAB3B, member RAS oncogene family [Source:HGNC Symbol;Acc:HGNC:9778]	-	-	-	-	GO:0005737//cytoplasm;GO:0005768//endosome;GO:0005794//Golgi apparatus;GO:0005829//cytosol;GO:0005886//plasma membrane;GO:0008021//synaptic vesicle;GO:0016020//membrane;GO:0031982//vesicle;GO:0048471//perinuclear region of cytoplasm;GO:0070062//extracellular exosome;GO:0098691//dopaminergic synapse;GO:0098993//anchored component of synaptic vesicle membrane	GO:0000166//nucleotide binding;GO:0003924//GTPase activity;GO:0005515//protein binding;GO:0005525//GTP binding;GO:0019003//GDP binding;GO:0031489//myosin V binding	GO:0006904//vesicle docking involved in exocytosis;GO:0009306//protein secretion;GO:0015031//protein transport;GO:0017157//regulation of exocytosis;GO:0019882//antigen processing and presentation;GO:0051586//positive regulation of dopamine uptake involved in synaptic transmission;GO:0072659//protein localization to plasma membrane;GO:0097494//regulation of vesicle size;GO:0098693//regulation of s…
ENSG00000197535	570	534	507	998	1055	912	3.07	3.23	2.64	5.77	6.80	5.29	2.98	5.95333333333333	0.998385343937904	9.67688104268306e-33	9.59235805754824e-31	MYO5A	myosin VA [Source:HGNC Symbol;Acc:HGNC:7602]	Human Diseases	Infectious diseases	ko05130//Pathogenic Escherichia coli infection	K10357	GO:0001726//ruffle;GO:0005737//cytoplasm;GO:0005764//lysosome;GO:0005769//early endosome;GO:0005770//late endosome;GO:0005777//peroxisome;GO:0005783//endoplasmic reticulum;GO:0005829//cytosol;GO:0005884//actin filament;GO:0015629//actin cytoskeleton;GO:0016020//membrane;GO:0016459//myosin complex;GO:0030426//growth cone;GO:0031982//vesicle;GO:0032433//filopodium tip;GO:0032593//insulin-responsive…	GO:0000146//microfilament motor activity;GO:0000166//nucleotide binding;GO:0003723//RNA binding;GO:0003774//motor activity;GO:0003779//actin binding;GO:0005515//protein binding;GO:0005516//calmodulin binding;GO:0005524//ATP binding;GO:0030898//actin-dependent ATPase activity;GO:0031267//small GTPase binding;GO:0051015//actin filament binding	GO:0006892//post-Golgi vesicle-mediated transport;GO:0007015//actin filament organization;GO:0015031//protein transport;GO:0016192//vesicle-mediated transport;GO:0030048//actin filament-based movement;GO:0030050//vesicle transport along actin filament;GO:0032402//melanosome transport;GO:0032869//cellular response to insulin stimulus;GO:0072659//protein localization to plasma membrane
ENSG00000205420	31	37	27	173	405	329	0.43	0.53	0.41	2.70	5.93	5.47	0.456666666666667	4.7	3.36344736432563	9.72298750803791e-33	9.59235805754824e-31	KRT6A	keratin 6A [Source:HGNC Symbol;Acc:HGNC:6443]	-	-	-	-	GO:0005634//nucleus;GO:0005829//cytosol;GO:0005882//intermediate filament;GO:0016020//membrane;GO:0045095//keratin filament;GO:0070062//extracellular exosome	GO:0005200//structural constituent of cytoskeleton;GO:0005515//protein binding	GO:0001899//negative regulation of cytolysis by symbiont of host cells;GO:0002009//morphogenesis of an epithelium;GO:0007010//cytoskeleton organization;GO:0008284//positive regulation of cell proliferation;GO:0030154//cell differentiation;GO:0031424//keratinization;GO:0042060//wound healing;GO:0050830//defense response to Gram-positive bacterium;GO:0051838//cytolysis by host of symbiont cells;GO:…
ENSG00000166670	20	17	30	866	2537	2208	0.38	0.32	0.88	18.45	55.25	48.91	0.526666666666667	40.87	6.27800828056471	2.35965136804764e-32	2.29294242711637e-30	MMP10	matrix metallopeptidase 10 [Source:HGNC Symbol;Acc:HGNC:7156]	-	-	-	-	GO:0005576//extracellular region;GO:0005615//extracellular space;GO:0031012//extracellular matrix	GO:0004222//metalloendopeptidase activity;GO:0008233//peptidase activity;GO:0008237//metallopeptidase activity;GO:0008270//zinc ion binding;GO:0016787//hydrolase activity;GO:0046872//metal ion binding	GO:0006508//proteolysis;GO:0022617//extracellular matrix disassembly;GO:0030198//extracellular matrix organization;GO:0030574//collagen catabolic process
ENSG00000113070	698	746	676	1239	1271	1144	9.53	10.37	10.09	18.95	18.23	18.60	9.99666666666667	18.5933333333333	0.895266412159569	6.46231333443295e-32	6.23275653240384e-30	HBEGF	heparin binding EGF like growth factor [Source:HGNC Symbol;Acc:HGNC:3059]	Human Diseases;Organismal Systems;Organismal Systems;Human Diseases;Organismal Systems;Environmental Information Processing;Human Diseases;Human Diseases	Cancers;Endocrine system;Endocrine system;Drug resistance;Endocrine system;Signal transduction;Infectious diseases;Cancers	ko05205//Proteoglycans in cancer;ko04915//Estrogen signaling pathway;ko04928//Parathyroid hormone synthesis, secretion and action;ko01522//Endocrine resistance;ko04912//GnRH signaling pathway;ko04012//ErbB signaling pathway;ko05120//Epithelial cell signaling in Helicobacter pylori infection;ko05219//Bladder cancer	K08523;K08523;K08523;K08523;K08523;K08523;K08523;K08523	GO:0005576//extracellular region;GO:0005615//extracellular space;GO:0005886//plasma membrane;GO:0005887//integral component of plasma membrane;GO:0009986//cell surface;GO:0016020//membrane;GO:0016021//integral component of membrane;GO:0030665//clathrin-coated vesicle membrane;GO:0030666//endocytic vesicle membrane;GO:0030669//clathrin-coated endocytic vesicle membrane	GO:0005154//epidermal growth factor receptor binding;GO:0005515//protein binding;GO:0008083//growth factor activity;GO:0008201//heparin binding	GO:0000165//MAPK cascade;GO:0007165//signal transduction;GO:0007173//epidermal growth factor receptor signaling pathway;GO:0007517//muscle organ development;GO:0008016//regulation of heart contraction;GO:0008284//positive regulation of cell proliferation;GO:0016477//cell migration;GO:0030307//positive regulation of cell growth;GO:0030335//positive regulation of cell migration;GO:0035313//wound he…
ENSG00000218336	8574	8419	7780	4498	5229	4568	36.54	33.24	32.90	20.36	23.55	20.78	34.2266666666667	21.5633333333333	-0.666540583161316	7.73474276813531e-32	7.40472707669487e-30	TENM3	teneurin transmembrane protein 3 [Source:HGNC Symbol;Acc:HGNC:29944]	-	-	-	-	GO:0005886//plasma membrane;GO:0005887//integral component of plasma membrane;GO:0016020//membrane;GO:0016021//integral component of membrane;GO:0030424//axon;GO:0042995//cell projection;GO:0043005//neuron projection	GO:0005515//protein binding;GO:0042803//protein homodimerization activity;GO:0046982//protein heterodimerization activity;GO:0050839//cell adhesion molecule binding	GO:0007155//cell adhesion;GO:0007156//homophilic cell adhesion via plasma membrane adhesion molecules;GO:0007157//heterophilic cell-cell adhesion via plasma membrane cell adhesion molecules;GO:0007165//signal transduction;GO:0010976//positive regulation of neuron projection development;GO:0030154//cell differentiation;GO:0048593//camera-type eye morphogenesis;GO:0048666//neuron development;GO:190…
ENSG00000109971	36081	36623	33555	18774	22709	19495	520.12	536.91	530.79	316.79	356.49	346.98	529.273333333333	340.086666666667	-0.638110522417621	1.08895619051373e-31	1.03482866222055e-29	HSPA8	heat shock protein family A (Hsp70) member 8 [Source:HGNC Symbol;Acc:HGNC:5241]	Environmental Information Processing;Cellular Processes;Genetic Information Processing;Human Diseases;Genetic Information Processing;Organismal Systems;Human Diseases;Organismal Systems;Organismal Systems;Human Diseases	Signal transduction;Transport and catabolism;Folding, sorting and degradation;Infectious diseases;Transcription;Endocrine system;Infectious diseases;Immune system;Aging;Infectious diseases	ko04010//MAPK signaling pathway;ko04144//Endocytosis;ko04141//Protein processing in endoplasmic reticulum;ko05162//Measles;ko03040//Spliceosome;ko04915//Estrogen signaling pathway;ko05145//Toxoplasmosis;ko04612//Antigen processing and presentation;ko04213//Longevity regulating pathway - multiple species;ko05134//Legionellosis	K03283;K03283;K03283;K03283;K03283;K03283;K03283;K03283;K03283;K03283	GO:0000974//Prp19 complex;GO:0005576//extracellular region;GO:0005615//extracellular space;GO:0005634//nucleus;GO:0005654//nucleoplasm;GO:0005681//spliceosomal complex;GO:0005730//nucleolus;GO:0005737//cytoplasm;GO:0005764//lysosome;GO:0005765//lysosomal membrane;GO:0005770//late endosome;GO:0005776//autophagosome;GO:0005829//cytosol;GO:0005886//plasma membrane;GO:0005925//focal adhesion;GO:00160…	GO:0000166//nucleotide binding;GO:0001664//G protein-coupled receptor binding;GO:0001786//phosphatidylserine binding;GO:0003723//RNA binding;GO:0005515//protein binding;GO:0005524//ATP binding;GO:0016887//ATPase activity;GO:0019899//enzyme binding;GO:0023026//MHC class II protein complex binding;GO:0030674//protein binding, bridging;GO:0031072//heat shock protein binding;GO:0031625//ubiquitin pro…	GO:0000398//mRNA splicing, via spliceosome;GO:0006397//mRNA processing;GO:0006457//protein folding;GO:0006986//response to unfolded protein;GO:0007269//neurotransmitter secretion;GO:0008380//RNA splicing;GO:0009267//cellular response to starvation;GO:0016032//viral process;GO:0016192//vesicle-mediated transport;GO:0019221//cytokine-mediated signaling pathway;GO:0031647//regulation of protein stab…
ENSG00000101347	3585	3501	3427	1733	2048	1759	35.52	36.62	38.91	20.41	21.40	19.96	37.0166666666667	20.59	-0.846231157080934	3.58951478540291e-31	3.36165862945994e-29	SAMHD1	SAM and HD domain containing deoxynucleoside triphosphate triphosphohydrolase 1 [Source:HGNC Symbol;Acc:HGNC:15925]	Human Diseases	Infectious disease: viral	ko05170//Human immunodeficiency virus 1 infection	K22544	GO:0005634//nucleus;GO:0005654//nucleoplasm;GO:0005694//chromosome;GO:0005886//plasma membrane;GO:0035861//site of double-strand break;GO:0097197//tetraspanin-enriched microdomain	GO:0000166//nucleotide binding;GO:0003676//nucleic acid binding;GO:0003697//single-stranded DNA binding;GO:0003723//RNA binding;GO:0003824//catalytic activity;GO:0004540//ribonuclease activity;GO:0005515//protein binding;GO:0005525//GTP binding;GO:0008270//zinc ion binding;GO:0008832//dGTPase activity;GO:0016787//hydrolase activity;GO:0016793//triphosphoric monoester hydrolase activity;GO:0032567…	GO:0000724//double-strand break repair via homologous recombination;GO:0002376//immune system process;GO:0006203//dGTP catabolic process;GO:0006260//DNA replication;GO:0006281//DNA repair;GO:0006955//immune response;GO:0006974//cellular response to DNA damage stimulus;GO:0008152//metabolic process;GO:0009264//deoxyribonucleotide catabolic process;GO:0016032//viral process;GO:0016446//somatic hype…
ENSG00000102908	8846	6753	7498	11691	13138	11528	28.73	22.69	26.28	42.86	47.43	46.51	25.9	45.6	0.816081726478188	4.77801887926163e-31	4.44252633061707e-29	NFAT5	nuclear factor of activated T cells 5 [Source:HGNC Symbol;Acc:HGNC:7774]	-	-	-	-	GO:0000785//chromatin;GO:0005634//nucleus;GO:0005654//nucleoplasm;GO:0005667//transcription factor complex;GO:0005737//cytoplasm;GO:0005829//cytosol;GO:0016020//membrane;GO:0016021//integral component of membrane	GO:0000978//RNA polymerase II proximal promoter sequence-specific DNA binding;GO:0000981//DNA-binding transcription factor activity, RNA polymerase II-specific;GO:0001228//DNA-binding transcription activator activity, RNA polymerase II-specific;GO:0003677//DNA binding;GO:0003700//DNA-binding transcription factor activity;GO:0005515//protein binding;GO:0008134//transcription factor binding;GO:1990…	GO:0006355//regulation of transcription, DNA-templated;GO:0006357//regulation of transcription by RNA polymerase II;GO:0006366//transcription by RNA polymerase II;GO:0006970//response to osmotic stress;GO:0007165//signal transduction;GO:0007588//excretion;GO:0010628//positive regulation of gene expression;GO:0033173//calcineurin-NFAT signaling cascade;GO:0045944//positive regulation of transcript…
ENSG00000084207	6119	6746	5926	3583	3638	3336	265.88	298.54	281.89	174.53	167.35	172.83	282.103333333333	171.57	-0.717426401535578	6.24439966256739e-31	5.76447294564436e-29	GSTP1	glutathione S-transferase pi 1 [Source:HGNC Symbol;Acc:HGNC:4638]	Metabolism;Human Diseases;Human Diseases;Human Diseases;Human Diseases;Human Diseases;Metabolism;Metabolism;Human Diseases;Metabolism;Metabolism	Global and overview maps;Cancers;Cancers;Cardiovascular diseases;Cancers;Cancers;Xenobiotics biodegradation and metabolism;Xenobiotics biodegradation and metabolism;Drug resistance;Xenobiotics biodegradation and metabolism;Metabolism of other amino acids	ko01100//Metabolic pathways;ko05200//Pathways in cancer;ko05225//Hepatocellular carcinoma;ko05418//Fluid shear stress and atherosclerosis;ko05215//Prostate cancer;ko05204//Chemical carcinogenesis;ko00983//Drug metabolism - other enzymes;ko00980//Metabolism of xenobiotics by cytochrome P450;ko01524//Platinum drug resistance;ko00982//Drug metabolism - cytochrome P450;ko00480//Glutathione metabolism	K23790;K23790;K23790;K23790;K23790;K23790;K23790;K23790;K23790;K23790;K23790	GO:0005576//extracellular region;GO:0005615//extracellular space;GO:0005634//nucleus;GO:0005737//cytoplasm;GO:0005739//mitochondrion;GO:0005829//cytosol;GO:0005886//plasma membrane;GO:0031982//vesicle;GO:0034774//secretory granule lumen;GO:0070062//extracellular exosome;GO:0097057//TRAF2-GSTP1 complex;GO:1904813//ficolin-1-rich granule lumen	GO:0004364//glutathione transferase activity;GO:0004602//glutathione peroxidase activity;GO:0005504//fatty acid binding;GO:0005515//protein binding;GO:0008144//drug binding;GO:0008432//JUN kinase binding;GO:0016740//transferase activity;GO:0019207//kinase regulator activity;GO:0019901//protein kinase binding;GO:0035730//S-nitrosoglutathione binding;GO:0035731//dinitrosyl-iron complex binding;GO:0…	GO:0000302//response to reactive oxygen species;GO:0002674//negative regulation of acute inflammatory response;GO:0006469//negative regulation of protein kinase activity;GO:0006693//prostaglandin metabolic process;GO:0006749//glutathione metabolic process;GO:0006805//xenobiotic metabolic process;GO:0007417//central nervous system development;GO:0009636//response to toxic substance;GO:0009890//neg…
ENSG00000170004	4467	4638	3991	2427	2420	2333	23.48	23.51	22.21	14.22	12.32	13.30	23.0666666666667	13.28	-0.796554390456008	6.53962076359514e-31	5.99418856373784e-29	CHD3	chromodomain helicase DNA binding protein 3 [Source:HGNC Symbol;Acc:HGNC:1918]	-	-	-	-	GO:0005634//nucleus;GO:0005654//nucleoplasm;GO:0005730//nucleolus;GO:0005737//cytoplasm;GO:0005813//centrosome;GO:0005815//microtubule organizing center;GO:0005856//cytoskeleton;GO:0016581//NuRD complex;GO:0016605//PML body;GO:0034451//centriolar satellite	GO:0000166//nucleotide binding;GO:0000976//transcription regulatory region sequence-specific DNA binding;GO:0003677//DNA binding;GO:0003678//DNA helicase activity;GO:0003723//RNA binding;GO:0004386//helicase activity;GO:0005515//protein binding;GO:0005524//ATP binding;GO:0008270//zinc ion binding;GO:0016787//hydrolase activity;GO:0016887//ATPase activity;GO:0036121//double-stranded DNA-dependent …	GO:0000122//negative regulation of transcription by RNA polymerase II;GO:0006325//chromatin organization;GO:0006333//chromatin assembly or disassembly;GO:0006355//regulation of transcription, DNA-templated;GO:0006357//regulation of transcription by RNA polymerase II;GO:0007051//spindle organization;GO:0007098//centrosome cycle;GO:0032508//DNA duplex unwinding;GO:0043044//ATP-dependent chromatin r…
ENSG00000167723	41	38	35	176	422	335	0.33	0.31	0.21	1.37	2.68	2.51	0.283333333333333	2.18666666666667	2.94816106848039	1.38632304889852e-30	1.2617492312651e-28	TRPV3	transient receptor potential cation channel subfamily V member 3 [Source:HGNC Symbol;Acc:HGNC:18084]	Organismal Systems	Sensory system	ko04750//Inflammatory mediator regulation of TRP channels	K04972	GO:0005886//plasma membrane;GO:0005887//integral component of plasma membrane;GO:0016020//membrane;GO:0016021//integral component of membrane;GO:0043235//receptor complex	GO:0005216//ion channel activity;GO:0005261//cation channel activity;GO:0005262//calcium channel activity;GO:0005515//protein binding	GO:0006811//ion transport;GO:0006816//calcium ion transport;GO:0009266//response to temperature stimulus;GO:0009408//response to heat;GO:0034220//ion transmembrane transport;GO:0042636//negative regulation of hair cycle;GO:0055085//transmembrane transport;GO:0070588//calcium ion transmembrane transport;GO:0090280//positive regulation of calcium ion import;GO:0098703//calcium ion import across pla…
ENSG00000198788	24	24	28	149	345	257	0.15	0.18	0.27	1.32	2.75	2.21	0.2	2.09333333333333	3.38773015328311	1.75879361230505e-30	1.57851726704378e-28	MUC2	mucin 2, oligomeric mucus/gel-forming [Source:HGNC Symbol;Acc:HGNC:7512]	Human Diseases;Human Diseases	Infectious diseases;Cancers	ko05146//Amoebiasis;ko05226//Gastric cancer	K10955;K10955	GO:0070701//mucus layer	GO:0005515//protein binding	-
ENSG00000137936	358	364	341	698	995	886	4.72	5.85	5.89	13.04	12.31	13.91	5.48666666666667	13.0866666666667	1.25409583704455	2.08236903291478e-30	1.85603706078556e-28	BCAR3	BCAR3 adaptor protein, NSP family member [Source:HGNC Symbol;Acc:HGNC:973]	-	-	-	-	GO:0005737//cytoplasm;GO:0005925//focal adhesion;GO:0016020//membrane;GO:0030054//cell junction	GO:0001784//phosphotyrosine residue binding;GO:0005085//guanyl-nucleotide exchange factor activity;GO:0005515//protein binding;GO:0019900//kinase binding	GO:0002089//lens morphogenesis in camera-type eye;GO:0007165//signal transduction;GO:0007264//small GTPase mediated signal transduction;GO:0008286//insulin receptor signaling pathway;GO:0033138//positive regulation of peptidyl-serine phosphorylation;GO:0042493//response to drug;GO:0043410//positive regulation of MAPK cascade;GO:0043547//positive regulation of GTPase activity;GO:0045740//positive …
ENSG00000057657	540	553	443	968	1507	1242	4.54	5.28	6.05	12.52	16.58	16.60	5.29	15.2333333333333	1.52589203711025	4.05927469170573e-30	3.59329219969896e-28	PRDM1	PR/SET domain 1 [Source:HGNC Symbol;Acc:HGNC:9346]	-	-	-	-	GO:0005634//nucleus;GO:0005654//nucleoplasm;GO:0005737//cytoplasm	GO:0000977//RNA polymerase II regulatory region sequence-specific DNA binding;GO:0000978//RNA polymerase II proximal promoter sequence-specific DNA binding;GO:0001227//DNA-binding transcription repressor activity, RNA polymerase II-specific;GO:0003677//DNA binding;GO:0003700//DNA-binding transcription factor activity;GO:0005515//protein binding;GO:0008168//methyltransferase activity;GO:0016740//t…	GO:0000122//negative regulation of transcription by RNA polymerase II;GO:0001701//in utero embryonic development;GO:0001763//morphogenesis of a branching structure;GO:0001822//kidney development;GO:0001892//embryonic placenta development;GO:0001893//maternal placenta development;GO:0002250//adaptive immune response;GO:0002376//immune system process;GO:0003170//heart valve development;GO:0003279//…
ENSG00000188257	4454	4149	3849	2359	2517	2054	221.99	210.18	211.21	131.59	131.95	122.81	214.46	128.783333333333	-0.735762691364527	4.48642178766782e-30	3.94438878801489e-28	PLA2G2A	phospholipase A2 group IIA [Source:HGNC Symbol;Acc:HGNC:9031]	Metabolism;Environmental Information Processing;Organismal Systems;Organismal Systems;Metabolism;Metabolism;Metabolism;Organismal Systems;Metabolism;Metabolism	Global and overview maps;Signal transduction;Circulatory system;Digestive system;Lipid metabolism;Lipid metabolism;Lipid metabolism;Digestive system;Lipid metabolism;Lipid metabolism	ko01100//Metabolic pathways;ko04014//Ras signaling pathway;ko04270//Vascular smooth muscle contraction;ko04972//Pancreatic secretion;ko00564//Glycerophospholipid metabolism;ko00590//Arachidonic acid metabolism;ko00565//Ether lipid metabolism;ko04975//Fat digestion and absorption;ko00591//Linoleic acid metabolism;ko00592//alpha-Linolenic acid metabolism	K01047;K01047;K01047;K01047;K01047;K01047;K01047;K01047;K01047;K01047	GO:0005576//extracellular region;GO:0005615//extracellular space;GO:0005739//mitochondrion;GO:0005741//mitochondrial outer membrane;GO:0005783//endoplasmic reticulum;GO:0005789//endoplasmic reticulum membrane;GO:0005886//plasma membrane;GO:0016020//membrane;GO:0030141//secretory granule;GO:0048471//perinuclear region of cytoplasm;GO:0070062//extracellular exosome	GO:0003824//catalytic activity;GO:0004623//phospholipase A2 activity;GO:0005509//calcium ion binding;GO:0005543//phospholipid binding;GO:0016787//hydrolase activity;GO:0046872//metal ion binding;GO:0047498//calcium-dependent phospholipase A2 activity;GO:0102567//phospholipase A2 activity (consuming 1,2-dipalmitoylphosphatidylcholine);GO:0102568//phospholipase A2 activity consuming 1,2-dioleoylpho…	GO:0006629//lipid metabolic process;GO:0006644//phospholipid metabolic process;GO:0006654//phosphatidic acid biosynthetic process;GO:0006954//inflammatory response;GO:0008152//metabolic process;GO:0010744//positive regulation of macrophage derived foam cell differentiation;GO:0016042//lipid catabolic process;GO:0019730//antimicrobial humoral response;GO:0019835//cytolysis;GO:0034374//low-density …
ENSG00000187735	6063	5576	5188	8235	8014	6790	88.47	85.52	84.22	143.39	133.29	124.58	86.07	133.753333333333	0.635992472141975	5.24237053335884e-30	4.57786464683309e-28	TCEA1	transcription elongation factor A1 [Source:HGNC Symbol;Acc:HGNC:11612]	-	-	-	-	GO:0005634//nucleus;GO:0005654//nucleoplasm;GO:0005669//transcription factor TFIID complex;GO:0005730//nucleolus	GO:0003676//nucleic acid binding;GO:0003677//DNA binding;GO:0003746//translation elongation factor activity;GO:0005515//protein binding;GO:0008270//zinc ion binding;GO:0046872//metal ion binding	GO:0006283//transcription-coupled nucleotide-excision repair;GO:0006351//transcription, DNA-templated;GO:0006355//regulation of transcription, DNA-templated;GO:0006366//transcription by RNA polymerase II;GO:0006368//transcription elongation from RNA polymerase II promoter;GO:0006414//translational elongation;GO:0045944//positive regulation of transcription by RNA polymerase II;GO:1901919//positiv…
ENSG00000118503	454	481	446	878	1378	1222	4.76	5.49	6.14	9.99	15.69	14.52	5.46333333333333	13.4	1.29437964696683	9.01793842045789e-30	7.76985574306651e-28	TNFAIP3	TNF alpha induced protein 3 [Source:HGNC Symbol;Acc:HGNC:11896]	Human Diseases;Organismal Systems;Environmental Information Processing;Cellular Processes;Human Diseases;Environmental Information Processing;Organismal Systems	Infectious diseases;Immune system;Signal transduction;Cell growth and death;Infectious diseases;Signal transduction;Immune system	ko05169//Epstein-Barr virus infection;ko04621//NOD-like receptor signaling pathway;ko04064//NF-kappa B signaling pathway;ko04217//Necroptosis;ko05162//Measles;ko04668//TNF signaling pathway;ko04657//IL-17 signaling pathway	K11859;K11859;K11859;K11859;K11859;K11859;K11859	GO:0005634//nucleus;GO:0005737//cytoplasm;GO:0005764//lysosome;GO:0005829//cytosol;GO:0070062//extracellular exosome	GO:0002020//protease binding;GO:0003677//DNA binding;GO:0003824//catalytic activity;GO:0004842//ubiquitin-protein transferase activity;GO:0004843//thiol-dependent ubiquitin-specific protease activity;GO:0005515//protein binding;GO:0008022//protein C-terminus binding;GO:0008233//peptidase activity;GO:0008234//cysteine-type peptidase activity;GO:0008270//zinc ion binding;GO:0016740//transferase act…	GO:0001922//B-1 B cell homeostasis;GO:0002237//response to molecule of bacterial origin;GO:0002634//regulation of germinal center formation;GO:0002677//negative regulation of chronic inflammatory response;GO:0006508//proteolysis;GO:0006915//apoptotic process;GO:0006954//inflammatory response;GO:0007010//cytoskeleton organization;GO:0008152//metabolic process;GO:0010803//regulation of tumor necros…
ENSG00000100852	10729	8712	9589	13813	17141	14011	68.48	57.65	67.27	101.67	115.20	109.54	64.4666666666667	108.803333333333	0.75509746203329	1.15430695947636e-29	9.87964446640565e-28	ARHGAP5	Rho GTPase activating protein 5 [Source:HGNC Symbol;Acc:HGNC:675]	Cellular Processes;Organismal Systems	Cellular community - eukaryotes;Immune system	ko04510//Focal adhesion;ko04670//Leukocyte transendothelial migration	K13709;K13709	GO:0005737//cytoplasm;GO:0005783//endoplasmic reticulum;GO:0005829//cytosol;GO:0005886//plasma membrane;GO:0016020//membrane	GO:0003924//GTPase activity;GO:0005096//GTPase activator activity;GO:0005515//protein binding;GO:0005525//GTP binding;GO:0042169//SH2 domain binding	GO:0007155//cell adhesion;GO:0007165//signal transduction;GO:0007266//Rho protein signal transduction;GO:0030879//mammary gland development;GO:0043547//positive regulation of GTPase activity;GO:0051056//regulation of small GTPase mediated signal transduction
ENSG00000158966	2106	2023	1951	773	981	921	12.12	12.04	12.42	5.02	6.00	6.38	12.1933333333333	5.8	-1.07196776901262	1.17232426967507e-29	9.96784135610564e-28	CACHD1	cache domain containing 1 [Source:HGNC Symbol;Acc:HGNC:29314]	-	-	-	-	GO:0005891//voltage-gated calcium channel complex;GO:0016020//membrane;GO:0016021//integral component of membrane	GO:0005245//voltage-gated calcium channel activity	GO:0006811//ion transport;GO:0006816//calcium ion transport;GO:0070588//calcium ion transmembrane transport
ENSG00000162892	3	5	3	117	217	207	0.07	0.11	0.06	2.66	4.30	4.70	0.08	3.88666666666667	5.60238957247934	1.25345672477339e-29	1.05880226869094e-27	IL24	interleukin 24 [Source:HGNC Symbol;Acc:HGNC:11346]	Environmental Information Processing;Environmental Information Processing;Environmental Information Processing	Signaling molecules and interaction;Signal transduction;Signaling molecules and interaction	ko04060//Cytokine-cytokine receptor interaction;ko04630//Jak-STAT signaling pathway;ko04061//Viral protein interaction with cytokine and cytokine receptor	K22668;K22668;K22668	GO:0005576//extracellular region;GO:0005615//extracellular space	GO:0005125//cytokine activity;GO:0005515//protein binding	GO:0006915//apoptotic process;GO:0008284//positive regulation of cell proliferation;GO:0008285//negative regulation of cell proliferation;GO:0019221//cytokine-mediated signaling pathway;GO:0030336//negative regulation of cell migration;GO:0042060//wound healing;GO:0042501//serine phosphorylation of STAT protein;GO:0042531//positive regulation of tyrosine phosphorylation of STAT protein;GO:0071222…
ENSG00000138449	1682	1501	1546	599	762	661	19.61	19.28	21.13	9.06	11.16	10.40	20.0066666666667	10.2066666666667	-0.970969036098498	1.36716626356175e-29	1.14735433703066e-27	SLC40A1	solute carrier family 40 member 1 [Source:HGNC Symbol;Acc:HGNC:10909]	Organismal Systems;Cellular Processes	Digestive system;Cell growth and death	ko04978//Mineral absorption;ko04216//Ferroptosis	K14685;K14685	GO:0005654//nucleoplasm;GO:0005737//cytoplasm;GO:0005829//cytosol;GO:0005886//plasma membrane;GO:0005887//integral component of plasma membrane;GO:0016020//membrane;GO:0016021//integral component of membrane;GO:0016323//basolateral plasma membrane	GO:0005381//iron ion transmembrane transporter activity;GO:0005515//protein binding;GO:0015093//ferrous iron transmembrane transporter activity;GO:0017046//peptide hormone binding	GO:0006811//ion transport;GO:0006879//cellular iron ion homeostasis;GO:0034755//iron ion transmembrane transport;GO:0055072//iron ion homeostasis;GO:0060586//multicellular organismal iron ion homeostasis;GO:0072511//divalent inorganic cation transport;GO:1903988//ferrous iron export across plasma membrane
ENSG00000174469	1548	1206	1299	577	514	474	9.83	7.73	9.07	4.22	3.51	3.62	8.87666666666667	3.78333333333333	-1.23036013103234	1.50398451378267e-29	1.25403199071788e-27	CNTNAP2	contactin associated protein 2 [Source:HGNC Symbol;Acc:HGNC:13830]	Environmental Information Processing	Signaling molecules and interaction	ko04514//Cell adhesion molecules (CAMs)	K07380	GO:0005769//early endosome;GO:0005794//Golgi apparatus;GO:0008076//voltage-gated potassium channel complex;GO:0009986//cell surface;GO:0016020//membrane;GO:0016021//integral component of membrane;GO:0030054//cell junction;GO:0030424//axon;GO:0030425//dendrite;GO:0030673//axolemma;GO:0033010//paranodal junction;GO:0042995//cell projection;GO:0043025//neuronal cell body;GO:0043204//perikaryon;GO:00…	GO:0005515//protein binding;GO:0019899//enzyme binding	GO:0007155//cell adhesion;GO:0007420//brain development;GO:0007612//learning;GO:0008038//neuron recognition;GO:0019226//transmission of nerve impulse;GO:0021756//striatum development;GO:0021761//limbic system development;GO:0021794//thalamus development;GO:0021987//cerebral cortex development;GO:0030534//adult behavior;GO:0031175//neuron projection development;GO:0035176//social behavior;GO:00422…
ENSG00000162878	7206	7508	6743	4440	4526	3983	145.21	150.86	142.25	96.00	97.25	88.55	146.106666666667	93.9333333333333	-0.637312897108985	2.52796074193481e-29	2.09431824543369e-27	PKDCC	protein kinase domain containing, cytoplasmic [Source:HGNC Symbol;Acc:HGNC:25123]	-	-	-	-	GO:0005576//extracellular region;GO:0005794//Golgi apparatus	GO:0000166//nucleotide binding;GO:0004672//protein kinase activity;GO:0004713//protein tyrosine kinase activity;GO:0004715//non-membrane spanning protein tyrosine kinase activity;GO:0005524//ATP binding;GO:0016301//kinase activity;GO:0016740//transferase activity	GO:0001501//skeletal system development;GO:0001503//ossification;GO:0006468//protein phosphorylation;GO:0007275//multicellular organism development;GO:0015031//protein transport;GO:0016310//phosphorylation;GO:0018108//peptidyl-tyrosine phosphorylation;GO:0030154//cell differentiation;GO:0030282//bone mineralization;GO:0030501//positive regulation of bone mineralization;GO:0032332//positive regula…
ENSG00000100918	2347	2347	2199	1212	1177	1163	34.33	35.88	36.03	20.72	18.01	20.36	35.4133333333333	19.6966666666667	-0.846341147772733	5.54438602734346e-29	4.5640538227635e-27	REC8	REC8 meiotic recombination protein [Source:HGNC Symbol;Acc:HGNC:16879]	Cellular Processes	Cell growth and death	ko04114//Oocyte meiosis	K13054	GO:0000775//chromosome, centromeric region;GO:0000778//condensed nuclear chromosome kinetochore;GO:0000779//condensed chromosome, centromeric region;GO:0000785//chromatin;GO:0000793//condensed chromosome;GO:0000794//condensed nuclear chromosome;GO:0000795//synaptonemal complex;GO:0000800//lateral element;GO:0001673//male germ cell nucleus;GO:0005634//nucleus;GO:0005694//chromosome;GO:0008278//coh…	GO:0003682//chromatin binding;GO:0005515//protein binding	GO:0000724//double-strand break repair via homologous recombination;GO:0001556//oocyte maturation;GO:0007059//chromosome segregation;GO:0007062//sister chromatid cohesion;GO:0007064//mitotic sister chromatid cohesion;GO:0007129//synapsis;GO:0007130//synaptonemal complex assembly;GO:0007131//reciprocal meiotic recombination;GO:0007141//male meiosis I;GO:0007283//spermatogenesis;GO:0007286//spermat…
ENSG00000136997	2789	2920	2436	3737	3961	3565	39.74	49.94	44.86	69.60	68.84	71.70	44.8466666666667	70.0466666666667	0.643315640846938	8.2214165674648e-29	6.64366891032915e-27	MYC	MYC proto-oncogene, bHLH transcription factor [Source:HGNC Symbol;Acc:HGNC:7553]	Human Diseases;Environmental Information Processing;Environmental Information Processing;Human Diseases;Human Diseases;Human Diseases;Human Diseases;Human Diseases;Human Diseases;Human Diseases;Human Diseases;Human Diseases;Environmental Information Processing;Environmental Information Processing;Human Diseases;Cellular Processes;Human Diseases;Environmental Information Processing;Human Diseases;…	Cancers;Signal transduction;Signal transduction;Infectious diseases;Cancers;Infectious diseases;Infectious diseases;Infectious diseases;Cancers;Infectious diseases;Cancers;Cancers;Signal transduction;Signal transduction;Infectious diseases;Cell growth and death;Infectious diseases;Signal transduction;Cancers;Cancers;Cellular community - eukaryotes;Cell growth and death;Endocrine system;Signal tra…	ko05200//Pathways in cancer;ko04151//PI3K-Akt signaling pathway;ko04010//MAPK signaling pathway;ko05169//Epstein-Barr virus infection;ko05202//Transcriptional misregulation in cancers;ko05163//Human cytomegalovirus infection;ko05166//HTLV-I infection;ko05132//Salmonella infection;ko05205//Proteoglycans in cancer;ko05167//Kaposi sarcoma-associated herpesvirus infection;ko05206//MicroRNAs in cancer…	K04377;K04377;K04377;K04377;K04377;K04377;K04377;K04377;K04377;K04377;K04377;K04377;K04377;K04377;K04377;K04377;K04377;K04377;K04377;K04377;K04377;K04377;K04377;K04377;K04377;K04377;K04377;K04377;K04377;K04377;K04377;K04377;K04377	GO:0000785//chromatin;GO:0005634//nucleus;GO:0005635//nuclear envelope;GO:0005654//nucleoplasm;GO:0005730//nucleolus;GO:0005739//mitochondrion;GO:0005791//rough endoplasmic reticulum;GO:0016020//membrane;GO:0016021//integral component of membrane;GO:0032991//protein-containing complex;GO:0042025//host cell nucleus;GO:0044195//nucleoplasmic reticulum	GO:0000978//RNA polymerase II proximal promoter sequence-specific DNA binding;GO:0000981//DNA-binding transcription factor activity, RNA polymerase II-specific;GO:0001046//core promoter sequence-specific DNA binding;GO:0001227//DNA-binding transcription repressor activity, RNA polymerase II-specific;GO:0001228//DNA-binding transcription activator activity, RNA polymerase II-specific;GO:0003677//D…	GO:0000082//G1/S transition of mitotic cell cycle;GO:0000122//negative regulation of transcription by RNA polymerase II;GO:0000165//MAPK cascade;GO:0001658//branching involved in ureteric bud morphogenesis;GO:0002053//positive regulation of mesenchymal cell proliferation;GO:0006112//energy reserve metabolic process;GO:0006338//chromatin remodeling;GO:0006355//regulation of transcription, DNA-temp…
ENSG00000137819	173	221	168	465	532	513	2.10	2.98	2.09	6.79	7.48	6.89	2.39	7.05333333333333	1.56129460341212	8.22490734797791e-29	6.64366891032915e-27	PAQR5	progestin and adipoQ receptor family member 5 [Source:HGNC Symbol;Acc:HGNC:29645]	-	-	-	-	GO:0005886//plasma membrane;GO:0016020//membrane;GO:0016021//integral component of membrane	GO:0005496//steroid binding;GO:0005515//protein binding;GO:0008289//lipid binding;GO:0038023//signaling receptor activity	GO:0007275//multicellular organism development;GO:0030154//cell differentiation;GO:0048477//oogenesis
ENSG00000089159	6190	6252	5486	7497	8448	7685	67.27	66.69	64.30	96.44	104.18	103.64	66.0866666666667	101.42	0.61791104464168	1.20458650292903e-28	9.6696123999098e-27	PXN	paxillin [Source:HGNC Symbol;Acc:HGNC:9718]	Human Diseases;Human Diseases;Human Diseases;Human Diseases;Cellular Processes;Human Diseases;Human Diseases;Cellular Processes;Organismal Systems;Human Diseases;Organismal Systems;Human Diseases;Environmental Information Processing	Infectious diseases;Infectious diseases;Infectious diseases;Infectious disease: viral;Cell motility;Cancers;Cancers;Cellular community - eukaryotes;Immune system;Infectious disease: bacterial;Immune system;Infectious diseases;Signal transduction	ko05165//Human papillomavirus infection;ko05131//Shigellosis;ko05163//Human cytomegalovirus infection;ko05170//Human immunodeficiency virus 1 infection;ko04810//Regulation of actin cytoskeleton;ko05205//Proteoglycans in cancer;ko05203//Viral carcinogenesis;ko04510//Focal adhesion;ko04062//Chemokine signaling pathway;ko05135//Yersinia infection;ko04670//Leukocyte transendothelial migration;ko05100…	K05760;K05760;K05760;K05760;K05760;K05760;K05760;K05760;K05760;K05760;K05760;K05760;K05760	GO:0001725//stress fiber;GO:0005737//cytoplasm;GO:0005829//cytosol;GO:0005856//cytoskeleton;GO:0005875//microtubule associated complex;GO:0005886//plasma membrane;GO:0005911//cell-cell junction;GO:0005925//focal adhesion;GO:0005938//cell cortex;GO:0030027//lamellipodium;GO:0030054//cell junction	GO:0003712//transcription coregulator activity;GO:0005515//protein binding;GO:0008013//beta-catenin binding;GO:0017166//vinculin binding;GO:0019903//protein phosphatase binding;GO:0038191//neuropilin binding;GO:0046872//metal ion binding	GO:0006355//regulation of transcription, DNA-templated;GO:0006936//muscle contraction;GO:0007155//cell adhesion;GO:0007160//cell-matrix adhesion;GO:0007165//signal transduction;GO:0007172//signal complex assembly;GO:0007179//transforming growth factor beta receptor signaling pathway;GO:0034446//substrate adhesion-dependent cell spreading;GO:0034614//cellular response to reactive oxygen species;GO…
ENSG00000205213	5799	5342	5167	3165	3444	3037	36.21	34.09	35.00	21.91	22.91	22.47	35.1	22.43	-0.646041410105651	1.67252178352691e-28	1.31802875184767e-26	LGR4	leucine rich repeat containing G protein-coupled receptor 4 [Source:HGNC Symbol;Acc:HGNC:13299]	Environmental Information Processing	Signal transduction	ko04310//Wnt signaling pathway	K04309	GO:0005886//plasma membrane;GO:0005887//integral component of plasma membrane;GO:0016020//membrane;GO:0016021//integral component of membrane	GO:0004888//transmembrane signaling receptor activity;GO:0004930//G protein-coupled receptor activity;GO:0005515//protein binding;GO:0008528//G protein-coupled peptide receptor activity;GO:0016500//protein-hormone receptor activity	GO:0001649//osteoblast differentiation;GO:0001818//negative regulation of cytokine production;GO:0001942//hair follicle development;GO:0002376//immune system process;GO:0007165//signal transduction;GO:0007186//G protein-coupled receptor signaling pathway;GO:0007189//adenylate cyclase-activating G protein-coupled receptor signaling pathway;GO:0007190//activation of adenylate cyclase activity;GO:00…
ENSG00000155324	686	628	592	1041	1276	1105	14.61	12.20	14.24	22.23	28.12	27.28	13.6833333333333	25.8766666666667	0.919232065554152	3.0255323012114e-28	2.36981693702159e-26	GRAMD2B	GRAM domain containing 2B [Source:HGNC Symbol;Acc:HGNC:24911]	-	-	-	-	GO:0005881//cytoplasmic microtubule;GO:0016020//membrane;GO:0016021//integral component of membrane	GO:0005515//protein binding;GO:0042802//identical protein binding	-
ENSG00000173402	13868	14447	13051	8825	9092	8248	96.75	105.26	103.09	69.24	65.54	66.20	101.7	66.9933333333333	-0.60223023740008	3.29974978206827e-28	2.56903410743677e-26	DAG1	dystroglycan 1 [Source:HGNC Symbol;Acc:HGNC:2666]	Human Diseases;Human Diseases;Human Diseases;Environmental Information Processing;Human Diseases	Cardiovascular diseases;Cardiovascular diseases;Cardiovascular diseases;Signaling molecules and interaction;Cardiovascular diseases	ko05414//Dilated cardiomyopathy (DCM);ko05416//Viral myocarditis;ko05410//Hypertrophic cardiomyopathy (HCM);ko04512//ECM-receptor interaction;ko05412//Arrhythmogenic right ventricular cardiomyopathy (ARVC)	K06265;K06265;K06265;K06265;K06265	GO:0005576//extracellular region;GO:0005604//basement membrane;GO:0005615//extracellular space;GO:0005634//nucleus;GO:0005654//nucleoplasm;GO:0005737//cytoplasm;GO:0005788//endoplasmic reticulum lumen;GO:0005796//Golgi lumen;GO:0005829//cytosol;GO:0005856//cytoskeleton;GO:0005886//plasma membrane;GO:0005911//cell-cell junction;GO:0005912//adherens junction;GO:0005925//focal adhesion;GO:0009897//e…	GO:0001618//virus receptor activity;GO:0002162//dystroglycan binding;GO:0003779//actin binding;GO:0005509//calcium ion binding;GO:0005515//protein binding;GO:0008307//structural constituent of muscle;GO:0015631//tubulin binding;GO:0017166//vinculin binding;GO:0042169//SH2 domain binding;GO:0043236//laminin binding;GO:0043237//laminin-1 binding;GO:0051393//alpha-actinin binding	GO:0001954//positive regulation of cell-matrix adhesion;GO:0002009//morphogenesis of an epithelium;GO:0002011//morphogenesis of an epithelial sheet;GO:0006509//membrane protein ectodomain proteolysis;GO:0007411//axon guidance;GO:0007568//aging;GO:0010470//regulation of gastrulation;GO:0010717//regulation of epithelial to mesenchymal transition;GO:0014037//Schwann cell differentiation;GO:0014044//…
ENSG00000121957	1519	1372	1339	2070	2267	1901	16.47	16.20	16.09	26.02	28.34	26.24	16.2533333333333	26.8666666666667	0.725081712795123	6.14291752981491e-28	4.72565869972189e-26	GPSM2	G protein signaling modulator 2 [Source:HGNC Symbol;Acc:HGNC:29501]	-	-	-	-	GO:0000922//spindle pole;GO:0005737//cytoplasm;GO:0005813//centrosome;GO:0005829//cytosol;GO:0005856//cytoskeleton;GO:0005886//plasma membrane;GO:0005938//cell cortex;GO:0016020//membrane;GO:0016328//lateral plasma membrane;GO:0032991//protein-containing complex;GO:0097431//mitotic spindle pole;GO:0097575//lateral cell cortex;GO:0099738//cell cortex region	GO:0000166//nucleotide binding;GO:0001965//G-protein alpha-subunit binding;GO:0005092//GDP-dissociation inhibitor activity;GO:0005515//protein binding;GO:0008022//protein C-terminus binding;GO:0019904//protein domain specific binding;GO:0030695//GTPase regulator activity;GO:0042802//identical protein binding;GO:0043621//protein self-association;GO:0070840//dynein complex binding	GO:0000132//establishment of mitotic spindle orientation;GO:0007049//cell cycle;GO:0007052//mitotic spindle organization;GO:0007186//G protein-coupled receptor signaling pathway;GO:0031291//Ran protein signal transduction;GO:0050790//regulation of catalytic activity;GO:0051301//cell division;GO:0051661//maintenance of centrosome location;GO:0060236//regulation of mitotic spindle organization;GO:1…
ENSG00000166750	877	739	787	1571	1449	1242	6.30	5.07	5.83	12.50	10.78	11.07	5.73333333333333	11.45	0.997901534116003	1.00737668760486e-27	7.65843312388542e-26	SLFN5	schlafen family member 5 [Source:HGNC Symbol;Acc:HGNC:28286]	-	-	-	-	GO:0005634//nucleus	GO:0000166//nucleotide binding;GO:0005524//ATP binding	GO:0030154//cell differentiation
ENSG00000112851	8174	6855	7013	10363	10484	9141	51.91	45.67	48.51	77.35	79.24	77.52	48.6966666666667	78.0366666666666	0.680329132763485	1.79261163689187e-27	1.35483700556669e-25	ERBIN	erbb2 interacting protein [Source:HGNC Symbol;Acc:HGNC:15842]	Organismal Systems	Immune system	ko04621//NOD-like receptor signaling pathway	K12796	GO:0005604//basement membrane;GO:0005634//nucleus;GO:0005737//cytoplasm;GO:0005886//plasma membrane;GO:0009925//basal plasma membrane;GO:0016020//membrane;GO:0016323//basolateral plasma membrane;GO:0016607//nuclear speck;GO:0030054//cell junction;GO:0030056//hemidesmosome;GO:0031965//nuclear membrane;GO:0098794//postsynapse;GO:0098978//glutamatergic synapse	GO:0005102//signaling receptor binding;GO:0005176//ErbB-2 class receptor binding;GO:0005200//structural constituent of cytoskeleton;GO:0005515//protein binding	GO:0006605//protein targeting;GO:0007155//cell adhesion;GO:0007165//signal transduction;GO:0007173//epidermal growth factor receptor signaling pathway;GO:0007229//integrin-mediated signaling pathway;GO:0032088//negative regulation of NF-kappaB transcription factor activity;GO:0032495//response to muramyl dipeptide;GO:0032496//response to lipopolysaccharide;GO:0038128//ERBB2 signaling pathway;GO:0…
ENSG00000120899	685	937	713	1417	1726	1603	11.89	14.21	9.33	26.82	25.75	28.78	11.81	27.1166666666667	1.19917088044158	2.56568968797802e-27	1.92784729810628e-25	PTK2B	protein tyrosine kinase 2 beta [Source:HGNC Symbol;Acc:HGNC:9612]	Environmental Information Processing;Environmental Information Processing;Human Diseases;Human Diseases;Organismal Systems;Organismal Systems;Human Diseases;Human Diseases;Organismal Systems;Organismal Systems	Signal transduction;Signal transduction;Infectious diseases;Infectious disease: viral;Immune system;Immune system;Infectious diseases;Infectious disease: bacterial;Immune system;Endocrine system	ko04020//Calcium signaling pathway;ko04072//Phospholipase D signaling pathway;ko05163//Human cytomegalovirus infection;ko05170//Human immunodeficiency virus 1 infection;ko04062//Chemokine signaling pathway;ko04650//Natural killer cell mediated cytotoxicity;ko05161//Hepatitis B;ko05135//Yersinia infection;ko04670//Leukocyte transendothelial migration;ko04912//GnRH signaling pathway	K05871;K05871;K05871;K05871;K05871;K05871;K05871;K05871;K05871;K05871	GO:0005634//nucleus;GO:0005737//cytoplasm;GO:0005829//cytosol;GO:0005856//cytoskeleton;GO:0005886//plasma membrane;GO:0005925//focal adhesion;GO:0005938//cell cortex;GO:0014069//postsynaptic density;GO:0016020//membrane;GO:0017146//NMDA selective glutamate receptor complex;GO:0030027//lamellipodium;GO:0030054//cell junction;GO:0030424//axon;GO:0030425//dendrite;GO:0030426//growth cone;GO:0031234/…	GO:0000166//nucleotide binding;GO:0004672//protein kinase activity;GO:0004683//calmodulin-dependent protein kinase activity;GO:0004713//protein tyrosine kinase activity;GO:0004715//non-membrane spanning protein tyrosine kinase activity;GO:0004972//NMDA glutamate receptor activity;GO:0005102//signaling receptor binding;GO:0005515//protein binding;GO:0005524//ATP binding;GO:0008022//protein C-termi…	GO:0000165//MAPK cascade;GO:0000302//response to reactive oxygen species;GO:0001525//angiogenesis;GO:0001556//oocyte maturation;GO:0001666//response to hypoxia;GO:0001954//positive regulation of cell-matrix adhesion;GO:0002040//sprouting angiogenesis;GO:0002250//adaptive immune response;GO:0002315//marginal zone B cell differentiation;GO:0002376//immune system process;GO:0002688//regulation of le…
ENSG00000180251	442	447	379	108	127	115	3.37	3.48	3.17	0.92	1.02	1.04	3.34	0.993333333333333	-1.74949827273305	3.95045301697861e-27	2.95119391857986e-25	SLC9A4	solute carrier family 9 member A4 [Source:HGNC Symbol;Acc:HGNC:11077]	Organismal Systems	Digestive system	ko04971//Gastric acid secretion	K13961	GO:0005774//vacuolar membrane;GO:0005886//plasma membrane;GO:0016020//membrane;GO:0016021//integral component of membrane;GO:0016323//basolateral plasma membrane;GO:0016324//apical plasma membrane	GO:0015297//antiporter activity;GO:0015299//solute:proton antiporter activity;GO:0015385//sodium:proton antiporter activity;GO:0015386//potassium:proton antiporter activity	GO:0001696//gastric acid secretion;GO:0002064//epithelial cell development;GO:0006811//ion transport;GO:0006812//cation transport;GO:0006814//sodium ion transport;GO:0006885//regulation of pH;GO:0009651//response to salt stress;GO:0051453//regulation of intracellular pH;GO:0055075//potassium ion homeostasis;GO:0055085//transmembrane transport;GO:0071805//potassium ion transmembrane transport;GO:0…
ENSG00000281406	763	746	650	1145	1270	1185	5.57	4.93	4.24	7.26	7.44	7.76	4.91333333333333	7.48666666666667	0.607621403305533	4.52703420210414e-27	3.34327943017108e-25	BLACAT1	bladder cancer associated transcript 1 [Source:HGNC Symbol;Acc:HGNC:48597]	-	-	-	-	-	-	-
ENSG00000112033	645	684	593	1085	1582	1466	5.75	6.09	5.67	10.82	14.64	15.30	5.83666666666667	13.5866666666667	1.21897496773226	5.83607904529683e-27	4.23738683041665e-25	PPARD	peroxisome proliferator activated receptor delta [Source:HGNC Symbol;Acc:HGNC:9235]	Human Diseases;Environmental Information Processing;Organismal Systems;Human Diseases	Cancers;Signal transduction;Endocrine system;Cancers	ko05200//Pathways in cancer;ko04310//Wnt signaling pathway;ko03320//PPAR signaling pathway;ko05221//Acute myeloid leukemia	K04504;K04504;K04504;K04504	GO:0000785//chromatin;GO:0005634//nucleus;GO:0005654//nucleoplasm	GO:0000978//RNA polymerase II proximal promoter sequence-specific DNA binding;GO:0000981//DNA-binding transcription factor activity, RNA polymerase II-specific;GO:0001103//RNA polymerase II repressing transcription factor binding;GO:0001223//transcription coactivator binding;GO:0001227//DNA-binding transcription repressor activity, RNA polymerase II-specific;GO:0003677//DNA binding;GO:0003700//DN…	GO:0000122//negative regulation of transcription by RNA polymerase II;GO:0001890//placenta development;GO:0006006//glucose metabolic process;GO:0006029//proteoglycan metabolic process;GO:0006091//generation of precursor metabolites and energy;GO:0006355//regulation of transcription, DNA-templated;GO:0006357//regulation of transcription by RNA polymerase II;GO:0006367//transcription initiation fro…
ENSG00000196923	1144	1051	1030	1586	1730	1621	23.57	21.60	23.10	35.77	36.59	39.35	22.7566666666667	37.2366666666667	0.710434681065518	1.41768895114795e-26	1.01227690633349e-24	PDLIM7	PDZ and LIM domain 7 [Source:HGNC Symbol;Acc:HGNC:22958]	-	-	-	-	GO:0001725//stress fiber;GO:0001726//ruffle;GO:0005654//nucleoplasm;GO:0005737//cytoplasm;GO:0005829//cytosol;GO:0005856//cytoskeleton;GO:0005912//adherens junction;GO:0005925//focal adhesion;GO:0015629//actin cytoskeleton;GO:0030018//Z disc;GO:0031941//filamentous actin	GO:0003779//actin binding;GO:0005515//protein binding;GO:0046872//metal ion binding;GO:0051371//muscle alpha-actinin binding	GO:0001503//ossification;GO:0006898//receptor-mediated endocytosis;GO:0007275//multicellular organism development;GO:0007411//axon guidance;GO:0007507//heart development;GO:0030036//actin cytoskeleton organization;GO:0030154//cell differentiation;GO:0045669//positive regulation of osteoblast differentiation;GO:0061061//muscle structure development
ENSG00000091436	2621	2424	2233	3257	4019	3371	20.78	19.15	18.82	27.21	31.87	30.75	19.5833333333333	29.9433333333333	0.612608482189627	1.69842971097897e-26	1.20607173542265e-24	MAP3K20	mitogen-activated protein kinase kinase kinase 20 [Source:HGNC Symbol;Acc:HGNC:17797]	Environmental Information Processing	Signal transduction	ko04010//MAPK signaling pathway	K04424	GO:0005634//nucleus;GO:0005737//cytoplasm;GO:0005829//cytosol	GO:0000166//nucleotide binding;GO:0000287//magnesium ion binding;GO:0003723//RNA binding;GO:0004672//protein kinase activity;GO:0004674//protein serine/threonine kinase activity;GO:0004709//MAP kinase kinase kinase activity;GO:0005515//protein binding;GO:0005524//ATP binding;GO:0016301//kinase activity;GO:0016740//transferase activity;GO:0046872//metal ion binding	GO:0000077//DNA damage checkpoint;GO:0000186//activation of MAPKK activity;GO:0006468//protein phosphorylation;GO:0007010//cytoskeleton organization;GO:0007049//cell cycle;GO:0007050//cell cycle arrest;GO:0007257//activation of JUN kinase activity;GO:0008219//cell death;GO:0016310//phosphorylation;GO:0030154//cell differentiation;GO:0035556//intracellular signal transduction;GO:0042733//embryonic…
ENSG00000118985	1215	1183	1021	1660	1958	1671	10.42	10.09	9.41	14.24	19.85	15.59	9.97333333333333	16.56	0.731554998332845	2.53665365033686e-26	1.79145965994282e-24	ELL2	elongation factor for RNA polymerase II 2 [Source:HGNC Symbol;Acc:HGNC:17064]	-	-	-	-	GO:0005634//nucleus;GO:0005654//nucleoplasm;GO:0008023//transcription elongation factor complex	GO:0005515//protein binding	GO:0006368//transcription elongation from RNA polymerase II promoter;GO:0042795//snRNA transcription by RNA polymerase II
ENSG00000100075	1972	2049	1766	1036	1012	933	41.43	44.93	41.31	24.39	22.46	24.25	42.5566666666667	23.7	-0.844498094257835	3.83041746133014e-26	2.67590893352599e-24	SLC25A1	solute carrier family 25 member 1 [Source:HGNC Symbol;Acc:HGNC:10979]	-	-	-	-	GO:0005634//nucleus;GO:0005739//mitochondrion;GO:0005743//mitochondrial inner membrane;GO:0016020//membrane;GO:0016021//integral component of membrane;GO:0070062//extracellular exosome	GO:0005347//ATP transmembrane transporter activity;GO:0015137//citrate transmembrane transporter activity;GO:0015142//tricarboxylic acid transmembrane transporter activity;GO:0071913//citrate secondary active transmembrane transporter activity	GO:0006094//gluconeogenesis;GO:0006843//mitochondrial citrate transmembrane transport;GO:0046949//fatty-acyl-CoA biosynthetic process;GO:0055085//transmembrane transport
ENSG00000188643	5225	5977	5098	7201	8414	7668	148.26	177.33	160.77	232.07	260.39	262.07	162.12	251.51	0.633553682012927	4.0255395625574e-26	2.79710071540279e-24	S100A16	S100 calcium binding protein A16 [Source:HGNC Symbol;Acc:HGNC:20441]	-	-	-	-	GO:0005615//extracellular space;GO:0005634//nucleus;GO:0005730//nucleolus;GO:0005737//cytoplasm;GO:0005829//cytosol;GO:0005886//plasma membrane;GO:0070062//extracellular exosome	GO:0003723//RNA binding;GO:0005509//calcium ion binding;GO:0005515//protein binding;GO:0042802//identical protein binding;GO:0042803//protein homodimerization activity;GO:0046872//metal ion binding;GO:0048306//calcium-dependent protein binding	GO:0051592//response to calcium ion
ENSG00000117519	6729	6456	5809	3618	4135	3569	166.38	161.51	157.26	99.54	112.11	107.40	161.716666666667	106.35	-0.604648338637668	4.45435833206499e-26	3.07850946971166e-24	CNN3	calponin 3 [Source:HGNC Symbol;Acc:HGNC:2157]	-	-	-	-	GO:0005829//cytosol;GO:0005912//adherens junction;GO:0005925//focal adhesion;GO:0014069//postsynaptic density;GO:0015629//actin cytoskeleton;GO:0030425//dendrite;GO:0043025//neuronal cell body;GO:0043197//dendritic spine	GO:0003779//actin binding;GO:0005515//protein binding;GO:0005516//calmodulin binding;GO:0008017//microtubule binding;GO:0098641//cadherin binding involved in cell-cell adhesion	GO:0030855//epithelial cell differentiation;GO:0031032//actomyosin structure organization;GO:0032780//negative regulation of ATPase activity;GO:0098609//cell-cell adhesion
ENSG00000153294	514	507	384	867	960	841	5.30	5.33	4.33	10.03	10.40	10.34	4.98666666666667	10.2566666666667	1.04041426844591	4.6729321381477e-26	3.21239228475643e-24	ADGRF4	adhesion G protein-coupled receptor F4 [Source:HGNC Symbol;Acc:HGNC:19011]	-	-	-	-	GO:0016020//membrane;GO:0016021//integral component of membrane	GO:0004888//transmembrane signaling receptor activity;GO:0004930//G protein-coupled receptor activity;GO:0005515//protein binding	GO:0007165//signal transduction;GO:0007166//cell surface receptor signaling pathway;GO:0007186//G protein-coupled receptor signaling pathway
ENSG00000117298	3647	3918	3317	4712	5392	4874	26.57	28.76	26.03	39.16	45.05	45.45	27.12	43.22	0.672341893723163	6.20604941062222e-26	4.24375569221596e-24	ECE1	endothelin converting enzyme 1 [Source:HGNC Symbol;Acc:HGNC:3146]	-	-	-	-	GO:0005765//lysosomal membrane;GO:0005768//endosome;GO:0005769//early endosome;GO:0005886//plasma membrane;GO:0009897//external side of plasma membrane;GO:0016020//membrane;GO:0016021//integral component of membrane;GO:0031302//intrinsic component of endosome membrane;GO:0031982//vesicle;GO:0033093//Weibel-Palade body;GO:0048471//perinuclear region of cytoplasm;GO:0070062//extracellular exosome	GO:0004175//endopeptidase activity;GO:0004222//metalloendopeptidase activity;GO:0005515//protein binding;GO:0008233//peptidase activity;GO:0008237//metallopeptidase activity;GO:0008270//zinc ion binding;GO:0016787//hydrolase activity;GO:0017046//peptide hormone binding;GO:0042803//protein homodimerization activity;GO:0046872//metal ion binding	GO:0001921//positive regulation of receptor recycling;GO:0003100//regulation of systemic arterial blood pressure by endothelin;GO:0006508//proteolysis;GO:0007507//heart development;GO:0010814//substance P catabolic process;GO:0010815//bradykinin catabolic process;GO:0010816//calcitonin catabolic process;GO:0016485//protein processing;GO:0016486//peptide hormone processing;GO:0019229//regulation o…
ENSG00000173334	2391	2483	2295	3286	4387	3897	29.08	29.27	27.60	42.70	54.09	53.56	28.65	50.1166666666667	0.806755323095943	6.52514216154772e-26	4.41523231915407e-24	TRIB1	tribbles pseudokinase 1 [Source:HGNC Symbol;Acc:HGNC:16891]	-	-	-	-	GO:0005634//nucleus;GO:0005737//cytoplasm	GO:0004672//protein kinase activity;GO:0004860//protein kinase inhibitor activity;GO:0005515//protein binding;GO:0005524//ATP binding;GO:0008134//transcription factor binding;GO:0031434//mitogen-activated protein kinase kinase binding;GO:0031625//ubiquitin protein ligase binding;GO:0055106//ubiquitin-protein transferase regulator activity	GO:0006468//protein phosphorylation;GO:0006469//negative regulation of protein kinase activity;GO:0007254//JNK cascade;GO:0014912//negative regulation of smooth muscle cell migration;GO:0031665//negative regulation of lipopolysaccharide-mediated signaling pathway;GO:0032436//positive regulation of proteasomal ubiquitin-dependent protein catabolic process;GO:0032496//response to lipopolysaccharide…
ENSG00000150347	5833	5517	5294	3013	3572	3051	29.39	26.90	29.05	15.85	18.82	19.65	28.4466666666667	18.1066666666667	-0.651738630956379	7.54974657928192e-26	5.08192316617914e-24	ARID5B	AT-rich interaction domain 5B [Source:HGNC Symbol;Acc:HGNC:17362]	-	-	-	-	GO:0005634//nucleus;GO:0005654//nucleoplasm	GO:0000976//transcription regulatory region sequence-specific DNA binding;GO:0003677//DNA binding;GO:0003713//transcription coactivator activity;GO:0005515//protein binding	GO:0000122//negative regulation of transcription by RNA polymerase II;GO:0001822//kidney development;GO:0001889//liver development;GO:0006357//regulation of transcription by RNA polymerase II;GO:0006807//nitrogen compound metabolic process;GO:0008584//male gonad development;GO:0008585//female gonad development;GO:0009791//post-embryonic development;GO:0010761//fibroblast migration;GO:0030325//adr…
ENSG00000160712	360	469	336	764	1035	987	4.27	5.83	3.33	7.81	13.65	13.45	4.47666666666667	11.6366666666667	1.37818105212531	7.85121307795646e-26	5.23036483605718e-24	IL6R	interleukin 6 receptor [Source:HGNC Symbol;Acc:HGNC:6019]	Human Diseases;Environmental Information Processing;Environmental Information Processing;Human Diseases;Organismal Systems;Environmental Information Processing;Human Diseases;Environmental Information Processing;Organismal Systems;Environmental Information Processing;Human Diseases	Cancers;Signal transduction;Signaling molecules and interaction;Infectious diseases;Immune system;Signal transduction;Endocrine and metabolic diseases;Signal transduction;Immune system;Signaling molecules and interaction;Drug resistance	ko05200//Pathways in cancer;ko04151//PI3K-Akt signaling pathway;ko04060//Cytokine-cytokine receptor interaction;ko05163//Human cytomegalovirus infection;ko04640//Hematopoietic cell lineage;ko04630//Jak-STAT signaling pathway;ko04932//Non-alcoholic fatty liver disease (NAFLD);ko04066//HIF-1 signaling pathway;ko04659//Th17 cell differentiation;ko04061//Viral protein interaction with cytokine and cy…	K05055;K05055;K05055;K05055;K05055;K05055;K05055;K05055;K05055;K05055;K05055	GO:0005576//extracellular region;GO:0005615//extracellular space;GO:0005886//plasma membrane;GO:0005896//interleukin-6 receptor complex;GO:0009897//external side of plasma membrane;GO:0016020//membrane;GO:0016021//integral component of membrane;GO:0016324//apical plasma membrane;GO:0043235//receptor complex;GO:0070110//ciliary neurotrophic factor receptor complex	GO:0004896//cytokine receptor activity;GO:0004897//ciliary neurotrophic factor receptor activity;GO:0004915//interleukin-6 receptor activity;GO:0004921//interleukin-11 receptor activity;GO:0005138//interleukin-6 receptor binding;GO:0005515//protein binding;GO:0019899//enzyme binding;GO:0019955//cytokine binding;GO:0019970//interleukin-11 binding;GO:0019981//interleukin-6 binding;GO:0042803//prote…	GO:0002384//hepatic immune response;GO:0002446//neutrophil mediated immunity;GO:0002548//monocyte chemotaxis;GO:0002690//positive regulation of leukocyte chemotaxis;GO:0006953//acute-phase response;GO:0008284//positive regulation of cell proliferation;GO:0010536//positive regulation of activation of Janus kinase activity;GO:0010573//vascular endothelial growth factor production;GO:0019221//cytoki…
ENSG00000185033	2099	2192	2015	2859	3576	3256	18.32	19.52	19.25	27.77	33.39	34.30	19.03	31.82	0.741658274057026	1.04990097647681e-25	6.958420625634e-24	SEMA4B	semaphorin 4B [Source:HGNC Symbol;Acc:HGNC:10730]	Organismal Systems	Development	ko04360//Axon guidance	K06521	GO:0005615//extracellular space;GO:0005886//plasma membrane;GO:0005887//integral component of plasma membrane;GO:0016020//membrane;GO:0016021//integral component of membrane;GO:0045202//synapse	GO:0005515//protein binding;GO:0030215//semaphorin receptor binding;GO:0045499//chemorepellent activity	GO:0001755//neural crest cell migration;GO:0007275//multicellular organism development;GO:0007399//nervous system development;GO:0007411//axon guidance;GO:0030154//cell differentiation;GO:0030335//positive regulation of cell migration;GO:0048843//negative regulation of axon extension involved in axon guidance;GO:0050919//negative chemotaxis;GO:0071526//semaphorin-plexin signaling pathway
ENSG00000113594	5768	5145	5338	3062	3418	2852	39.53	32.80	36.27	21.45	19.90	21.71	36.2	21.02	-0.784227028008389	1.07752423328287e-25	7.10506285252438e-24	LIFR	LIF receptor subunit alpha [Source:HGNC Symbol;Acc:HGNC:6597]	Environmental Information Processing;Environmental Information Processing;Cellular Processes	Signaling molecules and interaction;Signal transduction;Cellular community - eukaryotes	ko04060//Cytokine-cytokine receptor interaction;ko04630//Jak-STAT signaling pathway;ko04550//Signaling pathways regulating pluripotency of stem cells	K05058;K05058;K05058	GO:0005576//extracellular region;GO:0005886//plasma membrane;GO:0005887//integral component of plasma membrane;GO:0009897//external side of plasma membrane;GO:0016020//membrane;GO:0016021//integral component of membrane;GO:0043235//receptor complex;GO:0070062//extracellular exosome	GO:0004896//cytokine receptor activity;GO:0004897//ciliary neurotrophic factor receptor activity;GO:0004923//leukemia inhibitory factor receptor activity;GO:0004924//oncostatin-M receptor activity;GO:0005127//ciliary neurotrophic factor receptor binding;GO:0005515//protein binding;GO:0019838//growth factor binding;GO:0019955//cytokine binding	GO:0001959//regulation of cytokine-mediated signaling pathway;GO:0007166//cell surface receptor signaling pathway;GO:0008284//positive regulation of cell proliferation;GO:0019221//cytokine-mediated signaling pathway;GO:0034097//response to cytokine;GO:0038165//oncostatin-M-mediated signaling pathway;GO:0048861//leukemia inhibitory factor signaling pathway;GO:0070120//ciliary neurotrophic factor-m…
ENSG00000124466	565	619	466	1763	2693	2567	11.08	12.35	10.00	38.73	55.46	59.97	11.1433333333333	51.3866666666667	2.20521321667832	1.219759984754e-25	7.96170608230338e-24	LYPD3	LY6/PLAUR domain containing 3 [Source:HGNC Symbol;Acc:HGNC:24880]	-	-	-	-	GO:0005576//extracellular region;GO:0005615//extracellular space;GO:0005886//plasma membrane;GO:0016020//membrane;GO:0016021//integral component of membrane;GO:0031225//anchored component of membrane;GO:0046658//anchored component of plasma membrane	GO:0043236//laminin binding	GO:0007160//cell-matrix adhesion
ENSG00000139292	5508	5336	4614	2473	2802	2813	44.01	43.14	39.70	22.37	23.75	26.93	42.2833333333333	24.35	-0.79616734126044	1.24074079497573e-25	8.05795680113885e-24	LGR5	leucine rich repeat containing G protein-coupled receptor 5 [Source:HGNC Symbol;Acc:HGNC:4504]	Environmental Information Processing	Signal transduction	ko04310//Wnt signaling pathway	K04308	GO:0005654//nucleoplasm;GO:0005794//Golgi apparatus;GO:0005886//plasma membrane;GO:0005887//integral component of plasma membrane;GO:0016020//membrane;GO:0016021//integral component of membrane;GO:0032588//trans-Golgi network membrane	GO:0004888//transmembrane signaling receptor activity;GO:0004930//G protein-coupled receptor activity;GO:0005515//protein binding;GO:0008528//G protein-coupled peptide receptor activity;GO:0016500//protein-hormone receptor activity	GO:0001942//hair follicle development;GO:0007165//signal transduction;GO:0007186//G protein-coupled receptor signaling pathway;GO:0007189//adenylate cyclase-activating G protein-coupled receptor signaling pathway;GO:0007190//activation of adenylate cyclase activity;GO:0009755//hormone-mediated signaling pathway;GO:0009994//oocyte differentiation;GO:0042127//regulation of cell proliferation;GO:004…
ENSG00000163216	264	288	194	1013	1748	1399	12.55	13.94	10.10	53.97	87.30	79.26	12.1966666666667	73.51	2.59145360668122	2.77242483180225e-25	1.76506495203016e-23	SPRR2D	small proline rich protein 2D [Source:HGNC Symbol;Acc:HGNC:11264]	-	-	-	-	GO:0001533//cornified envelope;GO:0005737//cytoplasm;GO:0005829//cytosol	-	GO:0008544//epidermis development;GO:0031424//keratinization;GO:0070268//cornification
ENSG00000162545	730	671	556	1070	1258	1092	10.21	9.71	8.60	16.65	18.71	18.52	9.50666666666667	17.96	0.917775869018415	3.11865232742973e-25	1.97575797449519e-23	CAMK2N1	calcium/calmodulin dependent protein kinase II inhibitor 1 [Source:HGNC Symbol;Acc:HGNC:24190]	-	-	-	-	GO:0005575//cellular_component;GO:0014069//postsynaptic density;GO:0030054//cell junction;GO:0030425//dendrite;GO:0043005//neuron projection;GO:0043025//neuronal cell body;GO:0045202//synapse	GO:0004860//protein kinase inhibitor activity;GO:0008427//calcium-dependent protein kinase inhibitor activity;GO:0019901//protein kinase binding	GO:0003084//positive regulation of systemic arterial blood pressure;GO:0006469//negative regulation of protein kinase activity;GO:0008285//negative regulation of cell proliferation;GO:0010628//positive regulation of gene expression;GO:0035774//positive regulation of insulin secretion involved in cellular response to glucose stimulus;GO:0045786//negative regulation of cell cycle;GO:0045861//negati…
ENSG00000010438	1124	1244	1150	1744	1863	1701	45.62	51.09	50.88	79.08	78.81	82.41	49.1966666666667	80.1	0.703241673947171	3.69254030453738e-25	2.31662091727384e-23	PRSS3	serine protease 3 [Source:HGNC Symbol;Acc:HGNC:9486]	Environmental Information Processing;Human Diseases;Organismal Systems;Organismal Systems	Signaling molecules and interaction;Infectious diseases;Digestive system;Digestive system	ko04080//Neuroactive ligand-receptor interaction;ko05164//Influenza A;ko04972//Pancreatic secretion;ko04974//Protein digestion and absorption	K01312;K01312;K01312;K01312	GO:0005576//extracellular region;GO:0005615//extracellular space;GO:1904724//tertiary granule lumen	GO:0004252//serine-type endopeptidase activity;GO:0005509//calcium ion binding;GO:0005515//protein binding;GO:0008233//peptidase activity;GO:0008236//serine-type peptidase activity;GO:0016787//hydrolase activity;GO:0046872//metal ion binding	GO:0006508//proteolysis;GO:0007586//digestion;GO:0009235//cobalamin metabolic process;GO:0019730//antimicrobial humoral response;GO:0031638//zymogen activation;GO:0043312//neutrophil degranulation;GO:0043542//endothelial cell migration
ENSG00000156515	784	807	688	1232	1232	1166	7.01	7.35	6.73	12.37	11.58	12.43	7.03	12.1266666666667	0.786586447857799	4.63595663407733e-25	2.88053382398151e-23	HK1	hexokinase 1 [Source:HGNC Symbol;Acc:HGNC:4922]	Metabolism;Human Diseases;Organismal Systems;Metabolism;Environmental Information Processing;Human Diseases;Metabolism;Metabolism;Human Diseases;Organismal Systems;Metabolism;Metabolism;Metabolism;Metabolism	Global and overview maps;Infectious diseases;Endocrine system;Global and overview maps;Signal transduction;Cancers;Carbohydrate metabolism;Carbohydrate metabolism;Endocrine and metabolic diseases;Digestive system;Carbohydrate metabolism;Carbohydrate metabolism;Carbohydrate metabolism;Biosynthesis of other secondary metabolites	ko01100//Metabolic pathways;ko05131//Shigellosis;ko04910//Insulin signaling pathway;ko01200//Carbon metabolism;ko04066//HIF-1 signaling pathway;ko05230//Central carbon metabolism in cancer;ko00010//Glycolysis / Gluconeogenesis;ko00520//Amino sugar and nucleotide sugar metabolism;ko04930//Type II diabetes mellitus;ko04973//Carbohydrate digestion and absorption;ko00500//Starch and sucrose metabolis…	K00844;K00844;K00844;K00844;K00844;K00844;K00844;K00844;K00844;K00844;K00844;K00844;K00844;K00844	GO:0005737//cytoplasm;GO:0005739//mitochondrion;GO:0005741//mitochondrial outer membrane;GO:0005829//cytosol;GO:0016020//membrane;GO:0045121//membrane raft	GO:0000166//nucleotide binding;GO:0003824//catalytic activity;GO:0004340//glucokinase activity;GO:0004396//hexokinase activity;GO:0005515//protein binding;GO:0005524//ATP binding;GO:0005536//glucose binding;GO:0008865//fructokinase activity;GO:0016301//kinase activity;GO:0016740//transferase activity;GO:0016773//phosphotransferase activity, alcohol group as acceptor;GO:0019158//mannokinase activi…	GO:0001678//cellular glucose homeostasis;GO:0002376//immune system process;GO:0002720//positive regulation of cytokine production involved in immune response;GO:0005975//carbohydrate metabolic process;GO:0006002//fructose 6-phosphate metabolic process;GO:0006013//mannose metabolic process;GO:0006096//glycolytic process;GO:0006954//inflammatory response;GO:0008152//metabolic process;GO:0016310//ph…
ENSG00000111110	3342	3443	2878	1335	1633	1625	26.36	28.66	21.27	9.70	13.75	14.97	25.43	12.8066666666667	-0.989636443745732	5.77158027778573e-25	3.56899059856951e-23	PPM1H	protein phosphatase, Mg2+/Mn2+ dependent 1H [Source:HGNC Symbol;Acc:HGNC:18583]	-	-	-	-	GO:0005634//nucleus;GO:0005654//nucleoplasm;GO:0005737//cytoplasm;GO:0045202//synapse;GO:0098978//glutamatergic synapse	GO:0003824//catalytic activity;GO:0004721//phosphoprotein phosphatase activity;GO:0004722//protein serine/threonine phosphatase activity;GO:0004724//magnesium-dependent protein serine/threonine phosphatase activity;GO:0005515//protein binding;GO:0016787//hydrolase activity;GO:0016791//phosphatase activity;GO:0042802//identical protein binding	GO:0006470//protein dephosphorylation
ENSG00000099991	6953	7347	6434	4194	4510	4040	46.62	51.51	46.44	31.32	31.75	30.82	48.19	31.2966666666667	-0.622724793746116	1.35057992622868e-24	8.27246206946891e-23	CABIN1	calcineurin binding protein 1 [Source:HGNC Symbol;Acc:HGNC:24187]	-	-	-	-	GO:0005634//nucleus;GO:0005654//nucleoplasm;GO:0005829//cytosol;GO:0016235//aggresome	GO:0004864//protein phosphatase inhibitor activity;GO:0005515//protein binding;GO:0031491//nucleosome binding	GO:0006325//chromatin organization;GO:0006336//DNA replication-independent nucleosome assembly;GO:0007166//cell surface receptor signaling pathway;GO:0032515//negative regulation of phosphoprotein phosphatase activity
ENSG00000106366	94	139	102	326	364	347	0.96	1.44	1.14	3.73	3.90	4.22	1.18	3.95	1.74306579370262	1.6362581055091e-24	9.92816889934255e-23	SERPINE1	serpin family E member 1 [Source:HGNC Symbol;Acc:HGNC:8583]	Cellular Processes;Environmental Information Processing;Environmental Information Processing;Environmental Information Processing;Human Diseases;Human Diseases;Organismal Systems;Cellular Processes	Cell growth and death;Signal transduction;Signal transduction;Signal transduction;Infectious diseases;Endocrine and metabolic diseases;Immune system;Cell growth and death	ko04218//Cellular senescence;ko04390//Hippo signaling pathway;ko04371//Apelin signaling pathway;ko04066//HIF-1 signaling pathway;ko05142//Chagas disease (American trypanosomiasis);ko04933//AGE-RAGE signaling pathway in diabetic complications;ko04610//Complement and coagulation cascades;ko04115//p53 signaling pathway	K03982;K03982;K03982;K03982;K03982;K03982;K03982;K03982	GO:0005576//extracellular region;GO:0005615//extracellular space;GO:0005886//plasma membrane;GO:0031093//platelet alpha granule lumen;GO:0062023//collagen-containing extracellular matrix;GO:0070062//extracellular exosome	GO:0002020//protease binding;GO:0004867//serine-type endopeptidase inhibitor activity;GO:0005102//signaling receptor binding;GO:0005515//protein binding;GO:0030414//peptidase inhibitor activity	GO:0001525//angiogenesis;GO:0002576//platelet degranulation;GO:0007623//circadian rhythm;GO:0010466//negative regulation of peptidase activity;GO:0010469//regulation of signaling receptor activity;GO:0010757//negative regulation of plasminogen activation;GO:0010951//negative regulation of endopeptidase activity;GO:0014912//negative regulation of smooth muscle cell migration;GO:0030194//positive r…
ENSG00000140284	1725	1726	1544	865	910	836	23.51	23.83	22.92	13.16	12.95	13.55	23.42	13.22	-0.825018898993524	2.20834786497679e-24	1.33367700032524e-22	SLC27A2	solute carrier family 27 member 2 [Source:HGNC Symbol;Acc:HGNC:10996]	Human Diseases;Cellular Processes;Organismal Systems	Endocrine and metabolic diseases;Transport and catabolism;Endocrine system	ko04931//Insulin resistance;ko04146//Peroxisome;ko03320//PPAR signaling pathway	K08746;K08746;K08746	GO:0005777//peroxisome;GO:0005778//peroxisomal membrane;GO:0005779//integral component of peroxisomal membrane;GO:0005783//endoplasmic reticulum;GO:0005788//endoplasmic reticulum lumen;GO:0005789//endoplasmic reticulum membrane;GO:0005829//cytosol;GO:0005886//plasma membrane;GO:0016020//membrane;GO:0016021//integral component of membrane;GO:0030176//integral component of endoplasmic reticulum mem…	GO:0000166//nucleotide binding;GO:0003824//catalytic activity;GO:0004467//long-chain fatty acid-CoA ligase activity;GO:0005324//long-chain fatty acid transporter activity;GO:0005524//ATP binding;GO:0015245//fatty acid transmembrane transporter activity;GO:0016874//ligase activity;GO:0019899//enzyme binding;GO:0031957//very long-chain fatty acid-CoA ligase activity;GO:0047676//arachidonate-CoA lig…	GO:0000038//very long-chain fatty acid metabolic process;GO:0001561//fatty acid alpha-oxidation;GO:0001676//long-chain fatty acid metabolic process;GO:0006625//protein targeting to peroxisome;GO:0006629//lipid metabolic process;GO:0006631//fatty acid metabolic process;GO:0006635//fatty acid beta-oxidation;GO:0006699//bile acid biosynthetic process;GO:0015908//fatty acid transport;GO:0042760//very…
ENSG00000160867	1268	1439	1263	632	626	602	18.22	19.73	18.88	9.12	8.22	8.64	18.9433333333333	8.66	-1.12925128460345	5.69004793213388e-24	3.37331098508708e-22	FGFR4	fibroblast growth factor receptor 4 [Source:HGNC Symbol;Acc:HGNC:3691]	Human Diseases;Environmental Information Processing;Environmental Information Processing;Cellular Processes;Environmental Information Processing;Environmental Information Processing;Cellular Processes;Cellular Processes	Cancers;Signal transduction;Signal transduction;Transport and catabolism;Signal transduction;Signal transduction;Cell motility;Cellular community - eukaryotes	ko05200//Pathways in cancer;ko04151//PI3K-Akt signaling pathway;ko04010//MAPK signaling pathway;ko04144//Endocytosis;ko04014//Ras signaling pathway;ko04015//Rap1 signaling pathway;ko04810//Regulation of actin cytoskeleton;ko04550//Signaling pathways regulating pluripotency of stem cells	K05095;K05095;K05095;K05095;K05095;K05095;K05095;K05095	GO:0005576//extracellular region;GO:0005737//cytoplasm;GO:0005768//endosome;GO:0005783//endoplasmic reticulum;GO:0005794//Golgi apparatus;GO:0005886//plasma membrane;GO:0005887//integral component of plasma membrane;GO:0005911//cell-cell junction;GO:0016020//membrane;GO:0016021//integral component of membrane;GO:0030133//transport vesicle;GO:0043235//receptor complex	GO:0000166//nucleotide binding;GO:0004672//protein kinase activity;GO:0004713//protein tyrosine kinase activity;GO:0004714//transmembrane receptor protein tyrosine kinase activity;GO:0005007//fibroblast growth factor-activated receptor activity;GO:0005515//protein binding;GO:0005524//ATP binding;GO:0008201//heparin binding;GO:0016301//kinase activity;GO:0016740//transferase activity;GO:0017134//f…	GO:0000165//MAPK cascade;GO:0006468//protein phosphorylation;GO:0007169//transmembrane receptor protein tyrosine kinase signaling pathway;GO:0007275//multicellular organism development;GO:0008284//positive regulation of cell proliferation;GO:0008543//fibroblast growth factor receptor signaling pathway;GO:0010628//positive regulation of gene expression;GO:0010715//regulation of extracellular matri…
ENSG00000183044	785	782	738	243	327	296	6.13	5.79	6.03	2.32	2.78	2.83	5.98333333333333	2.64333333333333	-1.17859107300644	6.23969167561091e-24	3.66553523707252e-22	ABAT	4-aminobutyrate aminotransferase [Source:HGNC Symbol;Acc:HGNC:23]	Metabolism;Organismal Systems;Metabolism;Metabolism;Metabolism;Metabolism;Metabolism	Global and overview maps;Nervous system;Amino acid metabolism;Amino acid metabolism;Carbohydrate metabolism;Metabolism of other amino acids;Carbohydrate metabolism	ko01100//Metabolic pathways;ko04727//GABAergic synapse;ko00280//Valine, leucine and isoleucine degradation;ko00250//Alanine, aspartate and glutamate metabolism;ko00640//Propanoate metabolism;ko00410//beta-Alanine metabolism;ko00650//Butanoate metabolism	K13524;K13524;K13524;K13524;K13524;K13524;K13524	GO:0005739//mitochondrion;GO:0005759//mitochondrial matrix;GO:0032144//4-aminobutyrate transaminase complex;GO:0043005//neuron projection	GO:0003824//catalytic activity;GO:0003867//4-aminobutyrate transaminase activity;GO:0008483//transaminase activity;GO:0016740//transferase activity;GO:0030170//pyridoxal phosphate binding;GO:0032145//succinate-semialdehyde dehydrogenase binding;GO:0034386//4-aminobutyrate:2-oxoglutarate transaminase activity;GO:0042802//identical protein binding;GO:0046872//metal ion binding;GO:0047298//(S)-3-ami…	GO:0001666//response to hypoxia;GO:0007568//aging;GO:0007620//copulation;GO:0007626//locomotory behavior;GO:0009448//gamma-aminobutyric acid metabolic process;GO:0009449//gamma-aminobutyric acid biosynthetic process;GO:0009450//gamma-aminobutyric acid catabolic process;GO:0010039//response to iron ion;GO:0014053//negative regulation of gamma-aminobutyric acid secretion;GO:0021549//cerebellum deve…
ENSG00000184557	396	372	328	651	743	671	4.66	4.46	4.23	8.59	9.19	9.41	4.45	9.06333333333333	1.02623640944984	6.9248721730779e-24	4.03139855697562e-22	SOCS3	suppressor of cytokine signaling 3 [Source:HGNC Symbol;Acc:HGNC:19391]	Human Diseases;Human Diseases;Environmental Information Processing;Human Diseases;Human Diseases;Genetic Information Processing;Organismal Systems;Organismal Systems;Organismal Systems;Environmental Information Processing;Human Diseases;Organismal Systems;Organismal Systems;Human Diseases	Infectious diseases;Infectious diseases;Signal transduction;Endocrine and metabolic diseases;Infectious diseases;Folding, sorting and degradation;Endocrine system;Development;Endocrine system;Signal transduction;Endocrine and metabolic diseases;Endocrine system;Endocrine system;Endocrine and metabolic diseases	ko05168//Herpes simplex infection;ko05164//Influenza A;ko04630//Jak-STAT signaling pathway;ko04932//Non-alcoholic fatty liver disease (NAFLD);ko05160//Hepatitis C;ko04120//Ubiquitin mediated proteolysis;ko04910//Insulin signaling pathway;ko04380//Osteoclast differentiation;ko04935//Growth hormone synthesis, secretion and action;ko04668//TNF signaling pathway;ko04931//Insulin resistance;ko04917//P…	K04696;K04696;K04696;K04696;K04696;K04696;K04696;K04696;K04696;K04696;K04696;K04696;K04696;K04696	GO:0005829//cytosol;GO:0005942//phosphatidylinositol 3-kinase complex	GO:0001784//phosphotyrosine residue binding;GO:0004860//protein kinase inhibitor activity;GO:0005515//protein binding;GO:0046935//1-phosphatidylinositol-3-kinase regulator activity	GO:0001932//regulation of protein phosphorylation;GO:0006469//negative regulation of protein kinase activity;GO:0007259//JAK-STAT cascade;GO:0009968//negative regulation of signal transduction;GO:0016567//protein ubiquitination;GO:0019221//cytokine-mediated signaling pathway;GO:0035556//intracellular signal transduction;GO:0040008//regulation of growth;GO:0042531//positive regulation of tyrosine …
ENSG00000095932	885	924	827	398	412	340	25.93	26.34	23.36	12.52	12.28	11.10	25.21	11.9666666666667	-1.07497477486928	7.89833529921882e-24	4.53680379587129e-22	SMIM24	small integral membrane protein 24 [Source:HGNC Symbol;Acc:HGNC:37244]	-	-	-	-	GO:0016020//membrane;GO:0016021//integral component of membrane	GO:0003674//molecular_function	GO:0008150//biological_process
ENSG00000120129	604	680	589	997	1136	1020	9.66	11.07	10.31	17.86	19.09	19.44	10.3466666666667	18.7966666666667	0.861310785426242	9.81077709741481e-24	5.58566005317132e-22	DUSP1	dual specificity phosphatase 1 [Source:HGNC Symbol;Acc:HGNC:3064]	Environmental Information Processing;Human Diseases;Organismal Systems	Signal transduction;Cardiovascular diseases;Nervous system	ko04010//MAPK signaling pathway;ko05418//Fluid shear stress and atherosclerosis;ko04726//Serotonergic synapse	K21278;K21278;K21278	GO:0005634//nucleus;GO:0005737//cytoplasm	GO:0004721//phosphoprotein phosphatase activity;GO:0004722//protein serine/threonine phosphatase activity;GO:0004725//protein tyrosine phosphatase activity;GO:0005515//protein binding;GO:0008138//protein tyrosine/serine/threonine phosphatase activity;GO:0008330//protein tyrosine/threonine phosphatase activity;GO:0016787//hydrolase activity;GO:0016791//phosphatase activity;GO:0017017//MAP kinase t…	GO:0000188//inactivation of MAPK activity;GO:0001706//endoderm formation;GO:0006470//protein dephosphorylation;GO:0007049//cell cycle;GO:0007162//negative regulation of cell adhesion;GO:0009416//response to light stimulus;GO:0010033//response to organic substance;GO:0016311//dephosphorylation;GO:0032355//response to estradiol;GO:0032526//response to retinoic acid;GO:0032870//cellular response to …
ENSG00000131018	805	794	736	342	356	299	4.42	5.06	3.85	1.98	1.77	1.48	4.44333333333333	1.74333333333333	-1.34979392884203	1.91816966680105e-23	1.07784455537986e-21	SYNE1	spectrin repeat containing nuclear envelope protein 1 [Source:HGNC Symbol;Acc:HGNC:17089]	-	-	-	-	GO:0000932//P-body;GO:0005634//nucleus;GO:0005635//nuclear envelope;GO:0005640//nuclear outer membrane;GO:0005654//nucleoplasm;GO:0005730//nucleolus;GO:0005737//cytoplasm;GO:0005794//Golgi apparatus;GO:0005813//centrosome;GO:0005856//cytoskeleton;GO:0016020//membrane;GO:0016021//integral component of membrane;GO:0030017//sarcomere;GO:0031965//nuclear membrane;GO:0034993//meiotic nuclear membrane …	GO:0003723//RNA binding;GO:0003779//actin binding;GO:0005515//protein binding;GO:0005521//lamin binding;GO:0008092//cytoskeletal protein binding;GO:0019899//enzyme binding;GO:0042803//protein homodimerization activity;GO:0051015//actin filament binding	GO:0006997//nucleus organization;GO:0007010//cytoskeleton organization;GO:0007030//Golgi organization;GO:0007283//spermatogenesis;GO:0030154//cell differentiation;GO:0042692//muscle cell differentiation;GO:0090292//nuclear matrix anchoring at nuclear membrane
ENSG00000173786	3643	3864	3471	2058	2279	2051	62.62	65.33	65.35	40.62	42.08	41.75	64.4333333333333	41.4833333333333	-0.6352754072302	2.20993112432648e-23	1.23641341345435e-21	CNP	2',3'-cyclic nucleotide 3' phosphodiesterase [Source:HGNC Symbol;Acc:HGNC:2158]	-	-	-	-	GO:0005615//extracellular space;GO:0005737//cytoplasm;GO:0005741//mitochondrial outer membrane;GO:0005743//mitochondrial inner membrane;GO:0005874//microtubule;GO:0005886//plasma membrane;GO:0005902//microvillus;GO:0016020//membrane;GO:0031143//pseudopodium;GO:0035748//myelin sheath abaxonal region;GO:0035749//myelin sheath adaxonal region;GO:0042470//melanosome;GO:0042995//cell projection;GO:004…	GO:0003723//RNA binding;GO:0004113//2',3'-cyclic-nucleotide 3'-phosphodiesterase activity;GO:0005515//protein binding;GO:0016787//hydrolase activity;GO:0030551//cyclic nucleotide binding	GO:0000226//microtubule cytoskeleton organization;GO:0007268//chemical synaptic transmission;GO:0007409//axonogenesis;GO:0007568//aging;GO:0008344//adult locomotory behavior;GO:0009214//cyclic nucleotide catabolic process;GO:0009636//response to toxic substance;GO:0021762//substantia nigra development;GO:0030900//forebrain development;GO:0032496//response to lipopolysaccharide;GO:0046902//regulat…
ENSG00000115355	884	607	824	1585	1676	1321	9.62	5.84	9.39	17.45	18.47	15.63	8.28333333333333	17.1833333333333	1.05272657580582	2.36760483286761e-23	1.31891917499918e-21	CCDC88A	coiled-coil domain containing 88A [Source:HGNC Symbol;Acc:HGNC:25523]	-	-	-	-	GO:0005737//cytoplasm;GO:0005783//endoplasmic reticulum;GO:0005794//Golgi apparatus;GO:0005813//centrosome;GO:0005814//centriole;GO:0005829//cytosol;GO:0005856//cytoskeleton;GO:0005886//plasma membrane;GO:0016020//membrane;GO:0030027//lamellipodium;GO:0030142//COPI-coated Golgi to ER transport vesicle;GO:0031410//cytoplasmic vesicle;GO:0036064//ciliary basal body;GO:0042995//cell projection	GO:0001965//G-protein alpha-subunit binding;GO:0003779//actin binding;GO:0005080//protein kinase C binding;GO:0005085//guanyl-nucleotide exchange factor activity;GO:0005092//GDP-dissociation inhibitor activity;GO:0005154//epidermal growth factor receptor binding;GO:0005158//insulin receptor binding;GO:0005515//protein binding;GO:0008017//microtubule binding;GO:0031682//G-protein gamma-subunit bin…	GO:0001932//regulation of protein phosphorylation;GO:0006260//DNA replication;GO:0006275//regulation of DNA replication;GO:0007264//small GTPase mediated signal transduction;GO:0007399//nervous system development;GO:0010975//regulation of neuron projection development;GO:0016055//Wnt signaling pathway;GO:0016477//cell migration;GO:0030030//cell projection organization;GO:0030032//lamellipodium as…
ENSG00000180667	2992	2519	2661	3642	4216	3600	15.08	12.91	14.66	20.54	22.29	21.59	14.2166666666667	21.4733333333333	0.594962919177157	1.18800818369226e-22	6.47840412069149e-21	YOD1	YOD1 deubiquitinase [Source:HGNC Symbol;Acc:HGNC:25035]	Genetic Information Processing	Folding, sorting and degradation	ko04141//Protein processing in endoplasmic reticulum	K13719	GO:0005737//cytoplasm;GO:0005829//cytosol	GO:0004843//thiol-dependent ubiquitin-specific protease activity;GO:0005515//protein binding;GO:0008233//peptidase activity;GO:0008234//cysteine-type peptidase activity;GO:0016787//hydrolase activity;GO:0031625//ubiquitin protein ligase binding;GO:0046872//metal ion binding;GO:0061578//Lys63-specific deubiquitinase activity;GO:0101005//ubiquitinyl hydrolase activity;GO:1990380//Lys48-specific deu…	GO:0006508//proteolysis;GO:0006986//response to unfolded protein;GO:0016236//macroautophagy;GO:0016579//protein deubiquitination;GO:0018215//protein phosphopantetheinylation;GO:0030433//ubiquitin-dependent ERAD pathway;GO:0030968//endoplasmic reticulum unfolded protein response;GO:0035523//protein K29-linked deubiquitination;GO:0035871//protein K11-linked deubiquitination;GO:0070536//protein K63-…
ENSG00000120217	136	134	125	304	416	347	1.37	1.45	1.49	3.57	4.68	4.65	1.43666666666667	4.3	1.58161129122151	1.21549918444106e-22	6.6004669998808e-21	CD274	CD274 molecule [Source:HGNC Symbol;Acc:HGNC:17635]	Environmental Information Processing;Human Diseases	Signaling molecules and interaction;Cancer: overview	ko04514//Cell adhesion molecules (CAMs);ko05235//PD-L1 expression and PD-1 checkpoint pathway in cancer	K06745;K06745	GO:0005654//nucleoplasm;GO:0005768//endosome;GO:0005886//plasma membrane;GO:0009897//external side of plasma membrane;GO:0009986//cell surface;GO:0012505//endomembrane system;GO:0015629//actin cytoskeleton;GO:0016020//membrane;GO:0016021//integral component of membrane;GO:0031901//early endosome membrane;GO:0055038//recycling endosome membrane;GO:0070062//extracellular exosome	GO:0005515//protein binding	GO:0002250//adaptive immune response;GO:0002376//immune system process;GO:0002845//positive regulation of tolerance induction to tumor cell;GO:0006955//immune response;GO:0007165//signal transduction;GO:0007166//cell surface receptor signaling pathway;GO:0030335//positive regulation of cell migration;GO:0031295//T cell costimulation;GO:0032689//negative regulation of interferon-gamma production;G…
ENSG00000143369	335	301	294	556	806	651	5.62	4.89	5.14	9.78	13.51	12.20	5.21666666666667	11.83	1.18124991724096	2.38364958087762e-22	1.2835952993026e-20	ECM1	extracellular matrix protein 1 [Source:HGNC Symbol;Acc:HGNC:3153]	-	-	-	-	GO:0005576//extracellular region;GO:0005615//extracellular space;GO:0031012//extracellular matrix;GO:0031089//platelet dense granule lumen;GO:0062023//collagen-containing extracellular matrix;GO:0070062//extracellular exosome	GO:0002020//protease binding;GO:0005134//interleukin-2 receptor binding;GO:0005201//extracellular matrix structural constituent;GO:0005515//protein binding;GO:0008022//protein C-terminus binding;GO:0019899//enzyme binding;GO:0043236//laminin binding	GO:0001503//ossification;GO:0001525//angiogenesis;GO:0001938//positive regulation of endothelial cell proliferation;GO:0001960//negative regulation of cytokine-mediated signaling pathway;GO:0002063//chondrocyte development;GO:0002576//platelet degranulation;GO:0002828//regulation of type 2 immune response;GO:0003416//endochondral bone growth;GO:0006357//regulation of transcription by RNA polymera…
ENSG00000172183	410	474	367	717	904	864	15.70	20.11	17.06	29.62	36.43	39.13	17.6233333333333	35.06	0.992339170099755	3.7043386674566e-22	1.97830053463674e-20	ISG20	interferon stimulated exonuclease gene 20 [Source:HGNC Symbol;Acc:HGNC:6130]	-	-	-	-	GO:0005634//nucleus;GO:0005654//nucleoplasm;GO:0005730//nucleolus;GO:0005737//cytoplasm;GO:0015030//Cajal body;GO:0016605//PML body	GO:0000175//3'-5'-exoribonuclease activity;GO:0003676//nucleic acid binding;GO:0003723//RNA binding;GO:0004518//nuclease activity;GO:0004527//exonuclease activity;GO:0008310//single-stranded DNA 3'-5' exodeoxyribonuclease activity;GO:0008859//exoribonuclease II activity;GO:0016787//hydrolase activity;GO:0030619//U1 snRNA binding;GO:0030620//U2 snRNA binding;GO:0034511//U3 snoRNA binding;GO:004687…	GO:0000738//DNA catabolic process, exonucleolytic;GO:0002376//immune system process;GO:0006364//rRNA processing;GO:0006401//RNA catabolic process;GO:0009615//response to virus;GO:0045071//negative regulation of viral genome replication;GO:0045087//innate immune response;GO:0051607//defense response to virus;GO:0060337//type I interferon signaling pathway;GO:0090503//RNA phosphodiester bond hydrol…
ENSG00000113742	2219	2232	2149	2848	3013	2720	16.50	18.79	18.07	27.88	26.05	29.21	17.7866666666667	27.7133333333333	0.639784081439783	3.79065128817006e-22	2.01606490733786e-20	CPEB4	cytoplasmic polyadenylation element binding protein 4 [Source:HGNC Symbol;Acc:HGNC:21747]	Cellular Processes;Organismal Systems	Cell growth and death;Endocrine system	ko04114//Oocyte meiosis;ko04914//Progesterone-mediated oocyte maturation	K02602;K02602	GO:0005634//nucleus;GO:0005737//cytoplasm;GO:0005783//endoplasmic reticulum;GO:0014069//postsynaptic density;GO:0030054//cell junction;GO:0030424//axon;GO:0030425//dendrite;GO:0030426//growth cone;GO:0042995//cell projection;GO:0043005//neuron projection;GO:0043197//dendritic spine;GO:0045202//synapse;GO:0048471//perinuclear region of cytoplasm;GO:0098794//postsynapse;GO:1990124//messenger ribonu…	GO:0000900//translation repressor activity, mRNA regulatory element binding;GO:0003676//nucleic acid binding;GO:0003723//RNA binding;GO:0003730//mRNA 3'-UTR binding;GO:0005515//protein binding;GO:0008135//translation factor activity, RNA binding;GO:0043022//ribosome binding;GO:0045182//translation regulator activity;GO:0046872//metal ion binding	GO:0002931//response to ischemia;GO:0006412//translation;GO:0006417//regulation of translation;GO:0035235//ionotropic glutamate receptor signaling pathway;GO:0036294//cellular response to decreased oxygen levels;GO:0042149//cellular response to glucose starvation;GO:0043524//negative regulation of neuron apoptotic process;GO:0071230//cellular response to amino acid stimulus;GO:2000766//negative r…
ENSG00000092068	512	542	535	105	162	172	6.00	8.23	7.72	2.31	2.15	3.58	7.31666666666667	2.68	-1.44895353324379	3.80655712353608e-22	2.01622722395821e-20	SLC7A8	solute carrier family 7 member 8 [Source:HGNC Symbol;Acc:HGNC:11066]	Organismal Systems	Digestive system	ko04974//Protein digestion and absorption	K13781	GO:0005737//cytoplasm;GO:0005886//plasma membrane;GO:0005887//integral component of plasma membrane;GO:0009925//basal plasma membrane;GO:0016020//membrane;GO:0016021//integral component of membrane;GO:0016323//basolateral plasma membrane;GO:0016324//apical plasma membrane;GO:0031528//microvillus membrane	GO:0005515//protein binding;GO:0015101//organic cation transmembrane transporter activity;GO:0015171//amino acid transmembrane transporter activity;GO:0015175//neutral amino acid transmembrane transporter activity;GO:0015179//L-amino acid transmembrane transporter activity;GO:0015180//L-alanine transmembrane transporter activity;GO:0015187//glycine transmembrane transporter activity;GO:0015190//L…	GO:0006865//amino acid transport;GO:0009636//response to toxic substance;GO:0015695//organic cation transport;GO:0015804//neutral amino acid transport;GO:0015807//L-amino acid transport;GO:0015816//glycine transport;GO:0015820//leucine transport;GO:0015827//tryptophan transport;GO:0015829//valine transport;GO:0035524//proline transmembrane transport;GO:0050900//leukocyte migration;GO:0055065//met…
ENSG00000067798	432	374	419	701	1001	829	3.36	3.60	2.44	5.78	5.50	6.89	3.13333333333333	6.05666666666667	0.950825757669118	4.13432062793664e-22	2.17939021184157e-20	NAV3	neuron navigator 3 [Source:HGNC Symbol;Acc:HGNC:15998]	-	-	-	-	GO:0005634//nucleus;GO:0005640//nuclear outer membrane;GO:0016020//membrane;GO:1990752//microtubule end	GO:0005515//protein binding;GO:0005524//ATP binding;GO:0008017//microtubule binding;GO:0016887//ATPase activity	GO:0007026//negative regulation of microtubule depolymerization;GO:0007399//nervous system development;GO:0022008//neurogenesis;GO:0030336//negative regulation of cell migration;GO:0031116//positive regulation of microtubule polymerization;GO:0032703//negative regulation of interleukin-2 production
ENSG00000149930	3648	3969	3513	2101	2352	2043	24.59	27.18	25.89	15.91	16.73	16.48	25.8866666666667	16.3733333333333	-0.660861146538303	5.95951659411314e-22	3.11825070697645e-20	TAOK2	TAO kinase 2 [Source:HGNC Symbol;Acc:HGNC:16835]	Environmental Information Processing	Signal transduction	ko04010//MAPK signaling pathway	K04429	GO:0005634//nucleus;GO:0005654//nucleoplasm;GO:0005730//nucleolus;GO:0005737//cytoplasm;GO:0005829//cytosol;GO:0005856//cytoskeleton;GO:0015629//actin cytoskeleton;GO:0016020//membrane;GO:0016021//integral component of membrane;GO:0030424//axon;GO:0030425//dendrite;GO:0030659//cytoplasmic vesicle membrane;GO:0031410//cytoplasmic vesicle;GO:0042995//cell projection;GO:0043005//neuron projection;GO…	GO:0000166//nucleotide binding;GO:0004672//protein kinase activity;GO:0004674//protein serine/threonine kinase activity;GO:0004709//MAP kinase kinase kinase activity;GO:0005515//protein binding;GO:0005524//ATP binding;GO:0016301//kinase activity;GO:0016740//transferase activity;GO:0031434//mitogen-activated protein kinase kinase binding;GO:0038191//neuropilin binding;GO:0048156//tau protein bindi…	GO:0000165//MAPK cascade;GO:0000186//activation of MAPKK activity;GO:0000187//activation of MAPK activity;GO:0001558//regulation of cell growth;GO:0006468//protein phosphorylation;GO:0006612//protein targeting to membrane;GO:0006915//apoptotic process;GO:0006974//cellular response to DNA damage stimulus;GO:0007095//mitotic G2 DNA damage checkpoint;GO:0007165//signal transduction;GO:0007257//activ…
ENSG00000113369	367	373	317	605	883	754	3.08	3.39	2.63	5.48	7.53	6.93	3.03333333333333	6.64666666666667	1.13172695931214	6.73779891947047e-22	3.51126263045308e-20	ARRDC3	arrestin domain containing 3 [Source:HGNC Symbol;Acc:HGNC:29263]	-	-	-	-	GO:0005737//cytoplasm;GO:0005764//lysosome;GO:0005768//endosome;GO:0005769//early endosome;GO:0005886//plasma membrane;GO:0016020//membrane	GO:0005515//protein binding;GO:0031699//beta-3 adrenergic receptor binding	GO:0001659//temperature homeostasis;GO:0015031//protein transport;GO:0031651//negative regulation of heat generation;GO:0043588//skin development;GO:0051443//positive regulation of ubiquitin-protein transferase activity;GO:0060613//fat pad development;GO:0071878//negative regulation of adenylate cyclase-activating adrenergic receptor signaling pathway;GO:0090327//negative regulation of locomotion…
ENSG00000038219	2884	2243	2398	3665	4159	3336	10.52	8.15	9.43	13.87	15.33	14.09	9.36666666666667	14.43	0.623463670104065	6.79021161614214e-22	3.52436525811329e-20	BOD1L1	biorientation of chromosomes in cell division 1 like 1 [Source:HGNC Symbol;Acc:HGNC:31792]	-	-	-	-	GO:0000777//condensed chromosome kinetochore;GO:0000922//spindle pole;GO:0000940//condensed chromosome outer kinetochore;GO:0005654//nucleoplasm;GO:0005694//chromosome;GO:0005737//cytoplasm;GO:0005813//centrosome;GO:0005815//microtubule organizing center;GO:0005856//cytoskeleton;GO:0005876//spindle microtubule	GO:0004864//protein phosphatase inhibitor activity;GO:0005515//protein binding;GO:0051721//protein phosphatase 2A binding	GO:0006281//DNA repair;GO:0006974//cellular response to DNA damage stimulus;GO:0007049//cell cycle;GO:0031297//replication fork processing;GO:0032515//negative regulation of phosphoprotein phosphatase activity;GO:0051301//cell division
ENSG00000101457	607	573	472	876	1069	978	15.61	15.07	13.20	25.60	28.67	30.40	14.6266666666667	28.2233333333333	0.948287363321833	7.02062115174695e-22	3.62320477093727e-20	DNTTIP1	deoxynucleotidyltransferase terminal interacting protein 1 [Source:HGNC Symbol;Acc:HGNC:16160]	-	-	-	-	GO:0000118//histone deacetylase complex;GO:0005634//nucleus;GO:0005654//nucleoplasm;GO:0005694//chromosome;GO:0005730//nucleolus	GO:0003677//DNA binding;GO:0005515//protein binding;GO:0031491//nucleosome binding;GO:0042803//protein homodimerization activity	-
ENSG00000171988	4941	3838	4045	5945	6560	5660	30.43	23.95	26.96	44.15	44.46	51.04	27.1133333333333	46.55	0.779778677705181	7.03670997760178e-22	3.62320477093727e-20	JMJD1C	jumonji domain containing 1C [Source:HGNC Symbol;Acc:HGNC:12313]	Human Diseases	Cancers	ko05202//Transcriptional misregulation in cancers	K11449	GO:0000118//histone deacetylase complex;GO:0000785//chromatin;GO:0005634//nucleus;GO:0005654//nucleoplasm	GO:0003712//transcription coregulator activity;GO:0005515//protein binding;GO:0016491//oxidoreductase activity;GO:0031490//chromatin DNA binding;GO:0032454//histone demethylase activity (H3-K9 specific);GO:0046872//metal ion binding;GO:0046966//thyroid hormone receptor binding;GO:0051213//dioxygenase activity	GO:0006325//chromatin organization;GO:0006355//regulation of transcription, DNA-templated;GO:0006357//regulation of transcription by RNA polymerase II;GO:0007596//blood coagulation;GO:0033169//histone H3-K9 demethylation;GO:0055114//oxidation-reduction process
ENSG00000124795	3185	2702	2751	3940	4068	3531	37.05	32.40	34.91	54.65	54.67	51.38	34.7866666666667	53.5666666666667	0.622801079745004	7.26078043766665e-22	3.72374311017475e-20	DEK	DEK proto-oncogene [Source:HGNC Symbol;Acc:HGNC:2768]	-	-	-	-	GO:0005634//nucleus;GO:0005654//nucleoplasm;GO:0043292//contractile fiber	GO:0003677//DNA binding;GO:0003723//RNA binding;GO:0005515//protein binding;GO:0042393//histone binding	GO:0006325//chromatin organization;GO:0006357//regulation of transcription by RNA polymerase II;GO:0006366//transcription by RNA polymerase II;GO:0007165//signal transduction;GO:0019079//viral genome replication;GO:0045815//positive regulation of gene expression, epigenetic;GO:2000779//regulation of double-strand break repair;GO:2001032//regulation of double-strand break repair via nonhomologous …
ENSG00000064692	403	379	389	121	128	119	6.66	5.30	7.60	1.66	1.59	2.94	6.52	2.06333333333333	-1.65989505573797	7.40022308896072e-22	3.78025625303274e-20	SNCAIP	synuclein alpha interacting protein [Source:HGNC Symbol;Acc:HGNC:11139]	Human Diseases	Neurodegenerative diseases	ko05012//Parkinson disease	K04558	GO:0005654//nucleoplasm;GO:0005737//cytoplasm;GO:0005829//cytosol;GO:0008021//synaptic vesicle;GO:0036464//cytoplasmic ribonucleoprotein granule;GO:0042734//presynaptic membrane;GO:0043025//neuronal cell body	GO:0005515//protein binding;GO:0031625//ubiquitin protein ligase binding;GO:0042802//identical protein binding	GO:0008219//cell death;GO:0042417//dopamine metabolic process;GO:0044267//cellular protein metabolic process;GO:0046928//regulation of neurotransmitter secretion;GO:0090083//regulation of inclusion body assembly
ENSG00000130433	197	202	188	420	440	401	2.75	3.12	3.16	7.86	7.38	8.06	3.01	7.76666666666667	1.36753206206079	1.04256175928397e-21	5.30475125078192e-20	CACNG6	calcium voltage-gated channel auxiliary subunit gamma 6 [Source:HGNC Symbol;Acc:HGNC:13625]	Environmental Information Processing;Human Diseases;Organismal Systems;Organismal Systems;Human Diseases;Organismal Systems;Human Diseases	Signal transduction;Cardiovascular diseases;Endocrine system;Circulatory system;Cardiovascular diseases;Circulatory system;Cardiovascular diseases	ko04010//MAPK signaling pathway;ko05414//Dilated cardiomyopathy (DCM);ko04921//Oxytocin signaling pathway;ko04261//Adrenergic signaling in cardiomyocytes;ko05410//Hypertrophic cardiomyopathy (HCM);ko04260//Cardiac muscle contraction;ko05412//Arrhythmogenic right ventricular cardiomyopathy (ARVC)	K04871;K04871;K04871;K04871;K04871;K04871;K04871	GO:0005886//plasma membrane;GO:0005891//voltage-gated calcium channel complex;GO:0016020//membrane;GO:0016021//integral component of membrane;GO:1990454//L-type voltage-gated calcium channel complex	GO:0005244//voltage-gated ion channel activity;GO:0005245//voltage-gated calcium channel activity;GO:0005246//calcium channel regulator activity;GO:0005262//calcium channel activity	GO:0006811//ion transport;GO:0006816//calcium ion transport;GO:0034765//regulation of ion transmembrane transport;GO:0061337//cardiac conduction;GO:0070588//calcium ion transmembrane transport;GO:1902514//regulation of calcium ion transmembrane transport via high voltage-gated calcium channel
ENSG00000093000	7062	6774	6500	8105	9977	8816	92.38	106.17	83.91	125.94	148.71	153.35	94.1533333333334	142.666666666667	0.59956421896596	1.52541940001226e-21	7.73118444147391e-20	NUP50	nucleoporin 50 [Source:HGNC Symbol;Acc:HGNC:8065]	Genetic Information Processing	Translation	ko03013//RNA transport	K14295	GO:0005634//nucleus;GO:0005643//nuclear pore;GO:0005654//nucleoplasm;GO:0016020//membrane;GO:0016021//integral component of membrane;GO:0031965//nuclear membrane;GO:0043657//host cell	GO:0005515//protein binding	GO:0006110//regulation of glycolytic process;GO:0006406//mRNA export from nucleus;GO:0006409//tRNA export from nucleus;GO:0006606//protein import into nucleus;GO:0015031//protein transport;GO:0016032//viral process;GO:0016925//protein sumoylation;GO:0019083//viral transcription;GO:0046907//intracellular transport;GO:0051028//mRNA transport;GO:0060964//regulation of gene silencing by miRNA;GO:0075…
ENSG00000148841	918	1084	883	1461	1562	1421	6.41	7.97	6.74	11.04	11.53	11.84	7.04	11.47	0.704218057378528	1.68468284310386e-21	8.50501604073216e-20	ITPRIP	inositol 1,4,5-trisphosphate receptor interacting protein [Source:HGNC Symbol;Acc:HGNC:29370]	-	-	-	-	GO:0005634//nucleus;GO:0005640//nuclear outer membrane;GO:0005886//plasma membrane;GO:0016020//membrane;GO:0016021//integral component of membrane	GO:0004860//protein kinase inhibitor activity;GO:0005515//protein binding	GO:0006469//negative regulation of protein kinase activity;GO:1902042//negative regulation of extrinsic apoptotic signaling pathway via death domain receptors
ENSG00000162413	1845	1980	1721	2451	2632	2527	14.89	16.97	15.24	22.00	22.17	26.58	15.7	23.5833333333333	0.58700308810646	3.11159696517883e-21	1.55267487173634e-19	KLHL21	kelch like family member 21 [Source:HGNC Symbol;Acc:HGNC:29041]	-	-	-	-	GO:0005737//cytoplasm;GO:0005819//spindle;GO:0005827//polar microtubule;GO:0005829//cytosol;GO:0005856//cytoskeleton;GO:0031463//Cul3-RING ubiquitin ligase complex	GO:0004842//ubiquitin-protein transferase activity;GO:0005515//protein binding;GO:0097602//cullin family protein binding	GO:0007049//cell cycle;GO:0016567//protein ubiquitination;GO:0032465//regulation of cytokinesis;GO:0035853//chromosome passenger complex localization to spindle midzone;GO:0043687//post-translational protein modification;GO:0051301//cell division
ENSG00000079739	3422	3567	3216	2123	2019	1729	47.79	50.17	48.40	33.34	30.23	28.88	48.7866666666667	30.8166666666667	-0.662776096047528	3.53736449716849e-21	1.75160531652895e-19	PGM1	phosphoglucomutase 1 [Source:HGNC Symbol;Acc:HGNC:8905]	Metabolism;Metabolism;Metabolism;Metabolism;Metabolism;Metabolism;Metabolism	Global and overview maps;Nucleotide metabolism;Carbohydrate metabolism;Carbohydrate metabolism;Carbohydrate metabolism;Carbohydrate metabolism;Carbohydrate metabolism	ko01100//Metabolic pathways;ko00230//Purine metabolism;ko00010//Glycolysis / Gluconeogenesis;ko00520//Amino sugar and nucleotide sugar metabolism;ko00500//Starch and sucrose metabolism;ko00052//Galactose metabolism;ko00030//Pentose phosphate pathway	K01835;K01835;K01835;K01835;K01835;K01835;K01835	GO:0005576//extracellular region;GO:0005737//cytoplasm;GO:0005829//cytosol;GO:0070062//extracellular exosome;GO:1904724//tertiary granule lumen;GO:1904813//ficolin-1-rich granule lumen	GO:0000287//magnesium ion binding;GO:0004614//phosphoglucomutase activity;GO:0005515//protein binding;GO:0016853//isomerase activity;GO:0016868//intramolecular transferase activity, phosphotransferases;GO:0046872//metal ion binding	GO:0005975//carbohydrate metabolic process;GO:0005978//glycogen biosynthetic process;GO:0005980//glycogen catabolic process;GO:0006006//glucose metabolic process;GO:0006094//gluconeogenesis;GO:0006096//glycolytic process;GO:0019388//galactose catabolic process;GO:0043312//neutrophil degranulation;GO:0071704//organic substance metabolic process
ENSG00000149591	5582	6059	5310	3295	3696	3276	130.89	145.11	134.97	85.07	91.47	92.03	136.99	89.5233333333333	-0.613734923053646	4.06945002895438e-21	2.00738825092391e-19	TAGLN	transgelin [Source:HGNC Symbol;Acc:HGNC:11553]	-	-	-	-	GO:0005737//cytoplasm	GO:0003779//actin binding;GO:0005515//protein binding;GO:0051015//actin filament binding	GO:0007517//muscle organ development;GO:0030855//epithelial cell differentiation
ENSG00000185813	2557	2735	2221	1388	1453	1325	37.19	40.85	33.09	23.44	24.03	23.16	37.0433333333333	23.5433333333333	-0.653895329142909	4.68420505883362e-21	2.30185042510896e-19	PCYT2	phosphate cytidylyltransferase 2, ethanolamine [Source:HGNC Symbol;Acc:HGNC:8756]	Metabolism;Metabolism;Metabolism	Global and overview maps;Lipid metabolism;Metabolism of other amino acids	ko01100//Metabolic pathways;ko00564//Glycerophospholipid metabolism;ko00440//Phosphonate and phosphinate metabolism	K00967;K00967;K00967	GO:0005575//cellular_component;GO:0005789//endoplasmic reticulum membrane	GO:0003824//catalytic activity;GO:0004306//ethanolamine-phosphate cytidylyltransferase activity;GO:0005515//protein binding;GO:0016740//transferase activity;GO:0016779//nucleotidyltransferase activity	GO:0006629//lipid metabolic process;GO:0006646//phosphatidylethanolamine biosynthetic process;GO:0008654//phospholipid biosynthetic process;GO:0009058//biosynthetic process
ENSG00000204634	598	583	517	858	1043	929	5.45	4.92	4.76	7.76	9.23	9.25	5.04333333333333	8.74666666666667	0.794355732401348	6.30561939711907e-21	3.06367763490101e-19	TBC1D8	TBC1 domain family member 8 [Source:HGNC Symbol;Acc:HGNC:17791]	-	-	-	-	GO:0016020//membrane	GO:0005096//GTPase activator activity;GO:0005515//protein binding;GO:0031267//small GTPase binding	GO:0006886//intracellular protein transport;GO:0008015//blood circulation;GO:0008284//positive regulation of cell proliferation;GO:0043547//positive regulation of GTPase activity;GO:0090630//activation of GTPase activity
ENSG00000184260	5128	5279	4878	8081	6640	6764	334.13	350.19	347.94	590.03	454.54	525.20	344.086666666667	523.256666666667	0.604746798741612	6.43410146714063e-21	3.11439428319571e-19	H2AC20	H2A clustered histone 20 [Source:HGNC Symbol;Acc:HGNC:4738]	Human Diseases;Human Diseases;Cellular Processes	Immune diseases;Substance dependence;Cell growth and death	ko05322//Systemic lupus erythematosus;ko05034//Alcoholism;ko04217//Necroptosis	K11251;K11251;K11251	GO:0000785//chromatin;GO:0000786//nucleosome;GO:0005634//nucleus;GO:0005694//chromosome;GO:0070062//extracellular exosome	GO:0003674//molecular_function;GO:0003677//DNA binding;GO:0046982//protein heterodimerization activity	GO:0006342//chromatin silencing;GO:0008150//biological_process
ENSG00000159388	3843	4148	3542	2114	2455	2119	45.33	50.00	45.73	28.02	30.42	29.94	47.02	29.46	-0.674517108617172	6.53769031079638e-21	3.15272796928106e-19	BTG2	BTG anti-proliferation factor 2 [Source:HGNC Symbol;Acc:HGNC:1131]	Genetic Information Processing	Folding, sorting and degradation	ko03018//RNA degradation	K14443	GO:0005634//nucleus;GO:0005737//cytoplasm;GO:0005829//cytosol;GO:0070062//extracellular exosome	GO:0003714//transcription corepressor activity;GO:0005515//protein binding	GO:0000122//negative regulation of transcription by RNA polymerase II;GO:0006281//DNA repair;GO:0006479//protein methylation;GO:0006974//cellular response to DNA damage stimulus;GO:0006977//DNA damage response, signal transduction by p53 class mediator resulting in cell cycle arrest;GO:0008285//negative regulation of cell proliferation;GO:0008306//associative learning;GO:0009612//response to mech…
ENSG00000125968	283	289	221	590	547	480	9.03	9.30	7.72	20.70	17.94	17.86	8.68333333333333	18.8333333333333	1.11696749502404	6.98780558348324e-21	3.35726391676347e-19	ID1	inhibitor of DNA binding 1, HLH protein [Source:HGNC Symbol;Acc:HGNC:5360]	Environmental Information Processing;Environmental Information Processing;Cellular Processes;Environmental Information Processing	Signal transduction;Signal transduction;Cellular community - eukaryotes;Signal transduction	ko04015//Rap1 signaling pathway;ko04390//Hippo signaling pathway;ko04550//Signaling pathways regulating pluripotency of stem cells;ko04350//TGF-beta signaling pathway	K04680;K04680;K04680;K04680	GO:0005634//nucleus;GO:0005654//nucleoplasm;GO:0005737//cytoplasm;GO:0005794//Golgi apparatus;GO:0005813//centrosome	GO:0005515//protein binding;GO:0008022//protein C-terminus binding;GO:0008134//transcription factor binding;GO:0042802//identical protein binding;GO:0046983//protein dimerization activity;GO:0047485//protein N-terminus binding;GO:0070628//proteasome binding	GO:0000122//negative regulation of transcription by RNA polymerase II;GO:0001525//angiogenesis;GO:0007179//transforming growth factor beta receptor signaling pathway;GO:0007275//multicellular organism development;GO:0007420//brain development;GO:0010621//negative regulation of transcription by transcription factor localization;GO:0010628//positive regulation of gene expression;GO:0014070//respons…
ENSG00000163993	2149	2372	1851	3282	3176	2685	165.71	191.46	164.18	281.36	261.61	249.75	173.783333333333	264.24	0.604559147418769	7.23507453353248e-21	3.46318901005088e-19	S100P	S100 calcium binding protein P [Source:HGNC Symbol;Acc:HGNC:10504]	-	-	-	-	GO:0005576//extracellular region;GO:0005634//nucleus;GO:0005654//nucleoplasm;GO:0005737//cytoplasm;GO:0005886//plasma membrane;GO:0016020//membrane;GO:0016604//nuclear body;GO:0031528//microvillus membrane;GO:0034774//secretory granule lumen;GO:0042995//cell projection;GO:0070062//extracellular exosome	GO:0000287//magnesium ion binding;GO:0005509//calcium ion binding;GO:0005515//protein binding;GO:0042803//protein homodimerization activity;GO:0045296//cadherin binding;GO:0046872//metal ion binding;GO:0046914//transition metal ion binding;GO:0048306//calcium-dependent protein binding;GO:0050786//RAGE receptor binding	GO:0010033//response to organic substance;GO:0043312//neutrophil degranulation;GO:0043542//endothelial cell migration
ENSG00000167755	1464	1587	1370	1993	2729	2320	32.21	39.10	37.04	53.28	65.97	64.72	36.1166666666667	61.3233333333333	0.763771371655371	1.31281770387148e-20	6.16976581993999e-19	KLK6	kallikrein related peptidase 6 [Source:HGNC Symbol;Acc:HGNC:6367]	-	-	-	-	GO:0005576//extracellular region;GO:0005615//extracellular space;GO:0005634//nucleus;GO:0005730//nucleolus;GO:0005737//cytoplasm;GO:0005739//mitochondrion;GO:0005783//endoplasmic reticulum;GO:0030141//secretory granule;GO:0043231//intracellular membrane-bounded organelle	GO:0004252//serine-type endopeptidase activity;GO:0005515//protein binding;GO:0008233//peptidase activity;GO:0008236//serine-type peptidase activity;GO:0016787//hydrolase activity	GO:0006508//proteolysis;GO:0007417//central nervous system development;GO:0009611//response to wounding;GO:0010975//regulation of neuron projection development;GO:0016540//protein autoprocessing;GO:0030574//collagen catabolic process;GO:0042246//tissue regeneration;GO:0042445//hormone metabolic process;GO:0042552//myelination;GO:0042982//amyloid precursor protein metabolic process;GO:0045595//reg…
ENSG00000169429	51	51	39	161	205	218	1.23	1.19	0.84	4.34	4.84	6.33	1.08666666666667	5.17	2.25025481680501	1.34887484798602e-20	6.31625309252583e-19	CXCL8	C-X-C motif chemokine ligand 8 [Source:HGNC Symbol;Acc:HGNC:6025]	Human Diseases;Environmental Information Processing;Human Diseases;Human Diseases;Human Diseases;Environmental Information Processing;Human Diseases;Human Diseases;Organismal Systems;Human Diseases;Organismal Systems;Environmental Information Processing;Human Diseases;Human Diseases;Human Diseases;Human Diseases;Cellular Processes;Human Diseases;Human Diseases;Human Diseases;Organismal Systems;Hu…	Cancers;Signaling molecules and interaction;Infectious diseases;Cancers;Infectious diseases;Signal transduction;Infectious diseases;Infectious diseases;Immune system;Infectious diseases;Immune system;Signal transduction;Infectious diseases;Infectious diseases;Immune diseases;Infectious diseases;Cell growth and death;Endocrine and metabolic diseases;Infectious disease: bacterial;Infectious disease…	ko05200//Pathways in cancer;ko04060//Cytokine-cytokine receptor interaction;ko05130//Pathogenic Escherichia coli infection;ko05202//Transcriptional misregulation in cancers;ko05131//Shigellosis;ko04072//Phospholipase D signaling pathway;ko05163//Human cytomegalovirus infection;ko05132//Salmonella infection;ko04062//Chemokine signaling pathway;ko05167//Kaposi sarcoma-associated herpesvirus infecti…	K10030;K10030;K10030;K10030;K10030;K10030;K10030;K10030;K10030;K10030;K10030;K10030;K10030;K10030;K10030;K10030;K10030;K10030;K10030;K10030;K10030;K10030;K10030;K10030;K10030;K10030;K10030;K10030;K10030;K10030	GO:0005576//extracellular region;GO:0005615//extracellular space	GO:0005125//cytokine activity;GO:0005153//interleukin-8 receptor binding;GO:0005515//protein binding;GO:0008009//chemokine activity;GO:0045236//CXCR chemokine receptor binding	GO:0001525//angiogenesis;GO:0002237//response to molecule of bacterial origin;GO:0006935//chemotaxis;GO:0006952//defense response;GO:0006954//inflammatory response;GO:0006955//immune response;GO:0007050//cell cycle arrest;GO:0007165//signal transduction;GO:0007186//G protein-coupled receptor signaling pathway;GO:0008285//negative regulation of cell proliferation;GO:0010628//positive regulation of…
ENSG00000185630	1817	1622	1650	953	936	771	13.51	12.56	12.79	7.73	7.28	7.31	12.9533333333333	7.44	-0.799948873756153	2.36018527536955e-20	1.0972314567941e-18	PBX1	PBX homeobox 1 [Source:HGNC Symbol;Acc:HGNC:8632]	Human Diseases;Human Diseases;Organismal Systems	Cancers;Endocrine and metabolic diseases;Endocrine system	ko05202//Transcriptional misregulation in cancers;ko04934//Cushing syndrome;ko04927//Cortisol synthesis and secretion	K09355;K09355;K09355	GO:0000785//chromatin;GO:0005634//nucleus;GO:0005654//nucleoplasm;GO:0005667//transcription factor complex;GO:0005737//cytoplasm;GO:0090575//RNA polymerase II transcription factor complex	GO:0000977//RNA polymerase II regulatory region sequence-specific DNA binding;GO:0000978//RNA polymerase II proximal promoter sequence-specific DNA binding;GO:0000981//DNA-binding transcription factor activity, RNA polymerase II-specific;GO:0001228//DNA-binding transcription activator activity, RNA polymerase II-specific;GO:0003677//DNA binding;GO:0003700//DNA-binding transcription factor activit…	GO:0001654//eye development;GO:0001655//urogenital system development;GO:0001658//branching involved in ureteric bud morphogenesis;GO:0006355//regulation of transcription, DNA-templated;GO:0006357//regulation of transcription by RNA polymerase II;GO:0006694//steroid biosynthetic process;GO:0007221//positive regulation of transcription of Notch receptor target;GO:0007275//multicellular organism de…
ENSG00000145107	39	57	28	155	243	199	1.08	1.74	0.78	5.09	7.38	7.10	1.2	6.52333333333333	2.44257494429713	4.57610943734266e-20	2.10468463943831e-18	TM4SF19	transmembrane 4 L six family member 19 [Source:HGNC Symbol;Acc:HGNC:25167]	-	-	-	-	GO:0016020//membrane;GO:0016021//integral component of membrane	GO:0005515//protein binding	-
ENSG00000203783	143	156	106	587	1169	986	3.77	4.18	3.06	17.33	32.35	30.95	3.67	26.8766666666667	2.87250225320674	4.84749260710032e-20	2.22159554802002e-18	PRR9	proline rich 9 [Source:HGNC Symbol;Acc:HGNC:32057]	-	-	-	-	-	-	-
ENSG00000197467	107	89	91	244	325	253	1.57	1.28	1.60	4.62	6.27	4.29	1.48333333333333	5.06	1.77029454956171	5.16090512168287e-20	2.35687412694803e-18	COL13A1	collagen type XIII alpha 1 chain [Source:HGNC Symbol;Acc:HGNC:2190]	Organismal Systems	Digestive system	ko04974//Protein digestion and absorption	K16617	GO:0005576//extracellular region;GO:0005581//collagen trimer;GO:0005600//collagen type XIII trimer;GO:0005615//extracellular space;GO:0005788//endoplasmic reticulum lumen;GO:0005886//plasma membrane;GO:0005911//cell-cell junction;GO:0016020//membrane;GO:0016021//integral component of membrane;GO:0030054//cell junction;GO:0031012//extracellular matrix;GO:0045202//synapse;GO:0045211//postsynaptic m…	GO:0005201//extracellular matrix structural constituent;GO:0005515//protein binding;GO:0008201//heparin binding;GO:0030020//extracellular matrix structural constituent conferring tensile strength	GO:0001501//skeletal system development;GO:0001503//ossification;GO:0001763//morphogenesis of a branching structure;GO:0001958//endochondral ossification;GO:0007155//cell adhesion;GO:0007160//cell-matrix adhesion;GO:0007275//multicellular organism development;GO:0030154//cell differentiation;GO:0030198//extracellular matrix organization;GO:0030199//collagen fibril organization;GO:0030574//collage…
ENSG00000005187	535	424	527	140	176	165	8.80	7.52	9.83	2.48	2.72	3.97	8.71666666666667	3.05666666666667	-1.51181730753925	8.17491365324835e-20	3.70710821244146e-18	ACSM3	acyl-CoA synthetase medium chain family member 3 [Source:HGNC Symbol;Acc:HGNC:10522]	Metabolism;Metabolism	Global and overview maps;Carbohydrate metabolism	ko01100//Metabolic pathways;ko00650//Butanoate metabolism	K01896;K01896	GO:0005739//mitochondrion;GO:0005759//mitochondrial matrix	GO:0000166//nucleotide binding;GO:0003824//catalytic activity;GO:0004321//fatty-acyl-CoA synthase activity;GO:0004467//long-chain fatty acid-CoA ligase activity;GO:0005515//protein binding;GO:0005524//ATP binding;GO:0015645//fatty acid ligase activity;GO:0016874//ligase activity;GO:0046872//metal ion binding;GO:0047760//butyrate-CoA ligase activity;GO:0050218//propionate-CoA ligase activity	GO:0006629//lipid metabolic process;GO:0006631//fatty acid metabolic process;GO:0006633//fatty acid biosynthetic process;GO:0006637//acyl-CoA metabolic process;GO:0008217//regulation of blood pressure;GO:0042632//cholesterol homeostasis
ENSG00000054277	1035	1035	985	470	543	484	19.31	18.44	19.92	9.93	11.49	10.23	19.2233333333333	10.55	-0.865615522741414	1.36022422361629e-19	6.10400620347809e-18	OPN3	opsin 3 [Source:HGNC Symbol;Acc:HGNC:14007]	-	-	-	-	GO:0001750//photoreceptor outer segment;GO:0005737//cytoplasm;GO:0005886//plasma membrane;GO:0005887//integral component of plasma membrane;GO:0016020//membrane;GO:0016021//integral component of membrane	GO:0004930//G protein-coupled receptor activity;GO:0005502//11-cis retinal binding;GO:0005503//all-trans retinal binding;GO:0005515//protein binding;GO:0008020//G protein-coupled photoreceptor activity;GO:0009881//photoreceptor activity	GO:0007165//signal transduction;GO:0007186//G protein-coupled receptor signaling pathway;GO:0007602//phototransduction;GO:0009583//detection of light stimulus;GO:0009584//detection of visible light;GO:0009637//response to blue light;GO:0018298//protein-chromophore linkage;GO:0030216//keratinocyte differentiation;GO:0042752//regulation of circadian rhythm;GO:0043066//negative regulation of apoptot…
ENSG00000166669	991	918	1122	344	478	382	13.79	11.78	15.44	6.14	7.72	6.22	13.67	6.69333333333333	-1.03021647437645	1.69758710455156e-19	7.53938685196712e-18	ATF7IP2	activating transcription factor 7 interacting protein 2 [Source:HGNC Symbol;Acc:HGNC:20397]	-	-	-	-	GO:0005634//nucleus	GO:0005515//protein binding	-
ENSG00000086730	145	178	146	360	373	339	2.59	3.39	2.61	6.85	6.99	7.23	2.86333333333333	7.02333333333333	1.29446027767884	1.88213377662886e-19	8.33037566066828e-18	LAT2	linker for activation of T cells family member 2 [Source:HGNC Symbol;Acc:HGNC:12749]	-	-	-	-	GO:0005886//plasma membrane;GO:0016020//membrane;GO:0016021//integral component of membrane;GO:0045121//membrane raft;GO:0070062//extracellular exosome	GO:0005515//protein binding;GO:0042169//SH2 domain binding	GO:0002250//adaptive immune response;GO:0002376//immune system process;GO:0002764//immune response-regulating signaling pathway;GO:0019722//calcium-mediated signaling;GO:0035556//intracellular signal transduction;GO:0038095//Fc-epsilon receptor signaling pathway;GO:0042113//B cell activation;GO:0043303//mast cell degranulation;GO:0050853//B cell receptor signaling pathway
ENSG00000153714	2913	2816	2478	4263	3756	3322	39.19	37.50	35.94	64.07	53.69	52.98	37.5433333333333	56.9133333333333	0.600209931152675	2.38520466325907e-19	1.052095053514e-17	LURAP1L	leucine rich adaptor protein 1 like [Source:HGNC Symbol;Acc:HGNC:31452]	-	-	-	-	-	GO:0005515//protein binding	GO:0043123//positive regulation of I-kappaB kinase/NF-kappaB signaling
ENSG00000184678	695	613	521	1037	1211	875	10.19	9.16	8.37	17.04	18.67	15.30	9.24	17.0033333333333	0.879852843259726	2.60343826754106e-19	1.14445020985377e-17	H2BC21	H2B clustered histone 21 [Source:HGNC Symbol;Acc:HGNC:4760]	Human Diseases;Human Diseases;Human Diseases	Immune diseases;Cancers;Substance dependence	ko05322//Systemic lupus erythematosus;ko05203//Viral carcinogenesis;ko05034//Alcoholism	K11252;K11252;K11252	GO:0000786//nucleosome;GO:0005615//extracellular space;GO:0005634//nucleus;GO:0005654//nucleoplasm;GO:0005694//chromosome;GO:0005829//cytosol;GO:0070062//extracellular exosome	GO:0003677//DNA binding;GO:0005515//protein binding;GO:0046982//protein heterodimerization activity	GO:0002227//innate immune response in mucosa;GO:0006334//nucleosome assembly;GO:0019731//antibacterial humoral response;GO:0042742//defense response to bacterium;GO:0050830//defense response to Gram-positive bacterium;GO:0061844//antimicrobial humoral immune response mediated by antimicrobial peptide
ENSG00000126368	782	852	699	1160	1247	1082	9.57	10.62	9.36	15.91	16.03	15.78	9.85	15.9066666666667	0.691435912630336	2.85750542978535e-19	1.25187797201851e-17	NR1D1	nuclear receptor subfamily 1 group D member 1 [Source:HGNC Symbol;Acc:HGNC:7962]	Organismal Systems	Environmental adaptation	ko04710//Circadian rhythm	K03728	GO:0000785//chromatin;GO:0005634//nucleus;GO:0005654//nucleoplasm;GO:0005737//cytoplasm;GO:0016604//nuclear body;GO:0030054//cell junction;GO:0030425//dendrite;GO:0042995//cell projection;GO:0043197//dendritic spine;GO:0045202//synapse	GO:0000976//transcription regulatory region sequence-specific DNA binding;GO:0000977//RNA polymerase II regulatory region sequence-specific DNA binding;GO:0000978//RNA polymerase II proximal promoter sequence-specific DNA binding;GO:0000981//DNA-binding transcription factor activity, RNA polymerase II-specific;GO:0001222//transcription corepressor binding;GO:0001227//DNA-binding transcription rep…	GO:0000122//negative regulation of transcription by RNA polymerase II;GO:0001678//cellular glucose homeostasis;GO:0005978//glycogen biosynthetic process;GO:0006355//regulation of transcription, DNA-templated;GO:0006367//transcription initiation from RNA polymerase II promoter;GO:0007623//circadian rhythm;GO:0009755//hormone-mediated signaling pathway;GO:0010498//proteasomal protein catabolic proc…
ENSG00000188910	1174	1313	1109	1627	2113	1905	18.03	20.71	18.66	27.84	35.32	34.98	19.1333333333333	32.7133333333333	0.773790534505178	3.04249327219174e-19	1.32841834627723e-17	GJB3	gap junction protein beta 3 [Source:HGNC Symbol;Acc:HGNC:4285]	-	-	-	-	GO:0005737//cytoplasm;GO:0005886//plasma membrane;GO:0005911//cell-cell junction;GO:0005921//gap junction;GO:0005922//connexin complex;GO:0016020//membrane;GO:0016021//integral component of membrane;GO:0030054//cell junction;GO:0043231//intracellular membrane-bounded organelle	GO:0005243//gap junction channel activity;GO:0005515//protein binding	GO:0001701//in utero embryonic development;GO:0001890//placenta development;GO:0007154//cell communication;GO:0007267//cell-cell signaling;GO:0007283//spermatogenesis;GO:0043588//skin development;GO:0055085//transmembrane transport;GO:0071300//cellular response to retinoic acid
ENSG00000179361	1094	1084	985	1406	1752	1538	8.32	8.54	10.51	12.34	17.12	16.94	9.12333333333333	15.4666666666667	0.761529370649982	3.07435738993147e-19	1.33781127634594e-17	ARID3B	AT-rich interaction domain 3B [Source:HGNC Symbol;Acc:HGNC:14350]	-	-	-	-	GO:0005634//nucleus;GO:0005654//nucleoplasm	GO:0003677//DNA binding;GO:0005515//protein binding	GO:0006357//regulation of transcription by RNA polymerase II;GO:0008150//biological_process;GO:0045944//positive regulation of transcription by RNA polymerase II
ENSG00000188959	1138	1218	1138	628	585	526	13.63	14.85	14.92	8.43	7.36	7.51	14.4666666666667	7.76666666666667	-0.897365087790202	3.18215795991353e-19	1.38007414342022e-17	C9orf152	chromosome 9 open reading frame 152 [Source:HGNC Symbol;Acc:HGNC:31455]	-	-	-	-	-	GO:0005515//protein binding	-
ENSG00000122644	1265	1186	1198	608	647	617	31.14	28.74	32.71	16.96	16.67	18.97	30.8633333333333	17.5333333333333	-0.81579358695435	3.72960683751807e-19	1.61208825311316e-17	ARL4A	ADP ribosylation factor like GTPase 4A [Source:HGNC Symbol;Acc:HGNC:695]	-	-	-	-	GO:0005634//nucleus;GO:0005654//nucleoplasm;GO:0005730//nucleolus;GO:0005737//cytoplasm;GO:0005829//cytosol;GO:0005886//plasma membrane;GO:0016020//membrane	GO:0000166//nucleotide binding;GO:0005515//protein binding;GO:0005525//GTP binding	GO:0006886//intracellular protein transport;GO:0016192//vesicle-mediated transport;GO:0050873//brown fat cell differentiation
ENSG00000147894	809	736	745	1176	1206	1020	10.69	11.21	12.82	21.36	19.24	19.00	11.5733333333333	19.8666666666667	0.779545382905051	4.40333535227071e-19	1.89695686975822e-17	C9orf72	C9orf72-SMCR8 complex subunit [Source:HGNC Symbol;Acc:HGNC:28337]	Cellular Processes	Transport and catabolism	ko04140//Autophagy - animal	K23609	GO:0000932//P-body;GO:0005576//extracellular region;GO:0005615//extracellular space;GO:0005634//nucleus;GO:0005737//cytoplasm;GO:0005764//lysosome;GO:0005768//endosome;GO:0005776//autophagosome;GO:0005829//cytosol;GO:0010494//cytoplasmic stress granule;GO:0016020//membrane;GO:0030424//axon;GO:0030425//dendrite;GO:0030426//growth cone;GO:0031410//cytoplasmic vesicle;GO:0031965//nuclear membrane;GO…	GO:0005085//guanyl-nucleotide exchange factor activity;GO:0005515//protein binding;GO:0031267//small GTPase binding	GO:0001933//negative regulation of protein phosphorylation;GO:0006897//endocytosis;GO:0006914//autophagy;GO:0010506//regulation of autophagy;GO:0016239//positive regulation of macroautophagy;GO:0034063//stress granule assembly;GO:0048675//axon extension;GO:0050790//regulation of catalytic activity;GO:0110053//regulation of actin filament organization;GO:1902774//late endosome to lysosome transpor…
ENSG00000105464	1056	1139	816	1554	1781	1420	6.17	6.77	5.21	10.17	10.93	9.89	6.05	10.33	0.771833206703103	4.93749152080566e-19	2.12000466494659e-17	GRIN2D	glutamate ionotropic receptor NMDA type subunit 2D [Source:HGNC Symbol;Acc:HGNC:4588]	Human Diseases;Environmental Information Processing;Environmental Information Processing;Environmental Information Processing;Human Diseases;Organismal Systems;Organismal Systems;Human Diseases;Human Diseases;Organismal Systems;Human Diseases;Human Diseases;Human Diseases	Neurodegenerative diseases;Signaling molecules and interaction;Signal transduction;Signal transduction;Substance dependence;Nervous system;Environmental adaptation;Neurodegenerative disease;Substance dependence;Nervous system;Neurodegenerative diseases;Substance dependence;Substance dependence	ko05010//Alzheimer disease;ko04080//Neuroactive ligand-receptor interaction;ko04020//Calcium signaling pathway;ko04024//cAMP signaling pathway;ko05034//Alcoholism;ko04724//Glutamatergic synapse;ko04713//Circadian entrainment;ko05017//Spinocerebellar ataxia;ko05031//Amphetamine addiction;ko04720//Long-term potentiation;ko05014//Amyotrophic lateral sclerosis (ALS);ko05030//Cocaine addiction;ko05033…	K05212;K05212;K05212;K05212;K05212;K05212;K05212;K05212;K05212;K05212;K05212;K05212;K05212	GO:0005886//plasma membrane;GO:0005887//integral component of plasma membrane;GO:0016020//membrane;GO:0016021//integral component of membrane;GO:0017146//NMDA selective glutamate receptor complex;GO:0030054//cell junction;GO:0045202//synapse;GO:0045211//postsynaptic membrane;GO:0098839//postsynaptic density membrane	GO:0004970//ionotropic glutamate receptor activity;GO:0004972//NMDA glutamate receptor activity;GO:0005216//ion channel activity;GO:0005515//protein binding;GO:0015276//ligand-gated ion channel activity;GO:0022849//glutamate-gated calcium ion channel activity;GO:0038023//signaling receptor activity	GO:0001964//startle response;GO:0006811//ion transport;GO:0007420//brain development;GO:0008344//adult locomotory behavior;GO:0019722//calcium-mediated signaling;GO:0035235//ionotropic glutamate receptor signaling pathway;GO:0048167//regulation of synaptic plasticity;GO:0051930//regulation of sensory perception of pain;GO:0060079//excitatory postsynaptic potential;GO:0060291//long-term synaptic p…
ENSG00000107338	1081	987	1003	1474	1496	1339	5.77	5.36	5.86	8.81	8.38	8.51	5.66333333333333	8.56666666666667	0.597082506897021	6.21105995807183e-19	2.64051772691185e-17	SHB	SH2 domain containing adaptor protein B [Source:HGNC Symbol;Acc:HGNC:10838]	-	-	-	-	GO:0005654//nucleoplasm;GO:0005737//cytoplasm;GO:0005829//cytosol;GO:0005886//plasma membrane;GO:0016020//membrane;GO:0036464//cytoplasmic ribonucleoprotein granule	GO:0001784//phosphotyrosine residue binding;GO:0005515//protein binding	GO:0001525//angiogenesis;GO:0006915//apoptotic process;GO:0007165//signal transduction;GO:0007275//multicellular organism development;GO:0030154//cell differentiation;GO:0048010//vascular endothelial growth factor receptor signaling pathway
ENSG00000075223	2150	1881	2032	801	1054	1011	25.61	24.09	27.51	9.80	12.76	13.86	25.7366666666667	12.14	-1.08405679067215	7.29759480261996e-19	3.09226607308395e-17	SEMA3C	semaphorin 3C [Source:HGNC Symbol;Acc:HGNC:10725]	Organismal Systems	Development	ko04360//Axon guidance	K06840	GO:0005576//extracellular region;GO:0005615//extracellular space;GO:0005887//integral component of plasma membrane;GO:0070062//extracellular exosome	GO:0005515//protein binding;GO:0030215//semaphorin receptor binding;GO:0045499//chemorepellent activity	GO:0001755//neural crest cell migration;GO:0001756//somitogenesis;GO:0001974//blood vessel remodeling;GO:0003148//outflow tract septum morphogenesis;GO:0003151//outflow tract morphogenesis;GO:0003215//cardiac right ventricle morphogenesis;GO:0003350//pulmonary myocardium development;GO:0006955//immune response;GO:0007275//multicellular organism development;GO:0007399//nervous system development;G…
ENSG00000101188	8	4	10	71	120	105	0.09	0.04	0.10	0.83	1.35	1.26	0.0766666666666667	1.14666666666667	3.90270279864509	7.59957913547578e-19	3.20970459957154e-17	NTSR1	neurotensin receptor 1 [Source:HGNC Symbol;Acc:HGNC:8039]	Environmental Information Processing;Environmental Information Processing	Signaling molecules and interaction;Signal transduction	ko04080//Neuroactive ligand-receptor interaction;ko04020//Calcium signaling pathway	K04211;K04211	GO:0005737//cytoplasm;GO:0005739//mitochondrion;GO:0005783//endoplasmic reticulum;GO:0005794//Golgi apparatus;GO:0005886//plasma membrane;GO:0005887//integral component of plasma membrane;GO:0009898//cytoplasmic side of plasma membrane;GO:0009986//cell surface;GO:0016020//membrane;GO:0016021//integral component of membrane;GO:0030424//axon;GO:0030425//dendrite;GO:0032280//symmetric synapse;GO:004…	GO:0004930//G protein-coupled receptor activity;GO:0005515//protein binding;GO:0016492//G protein-coupled neurotensin receptor activity;GO:0042802//identical protein binding;GO:0044877//protein-containing complex binding;GO:0047485//protein N-terminus binding	GO:0001659//temperature homeostasis;GO:0003085//negative regulation of systemic arterial blood pressure;GO:0003254//regulation of membrane depolarization;GO:0007165//signal transduction;GO:0007186//G protein-coupled receptor signaling pathway;GO:0007218//neuropeptide signaling pathway;GO:0007268//chemical synaptic transmission;GO:0007612//learning;GO:0008344//adult locomotory behavior;GO:0014049/…
ENSG00000151693	1473	1606	1284	1930	2308	2051	20.26	19.85	18.35	27.47	32.61	29.40	19.4866666666667	29.8266666666667	0.614115427253065	8.97331215952826e-19	3.7652950113553e-17	ASAP2	ArfGAP with SH3 domain, ankyrin repeat and PH domain 2 [Source:HGNC Symbol;Acc:HGNC:2721]	Cellular Processes;Organismal Systems	Transport and catabolism;Immune system	ko04144//Endocytosis;ko04666//Fc gamma R-mediated phagocytosis	K12488;K12488	GO:0005737//cytoplasm;GO:0005794//Golgi apparatus;GO:0005886//plasma membrane;GO:0016020//membrane;GO:0032580//Golgi cisterna membrane	GO:0005096//GTPase activator activity;GO:0005515//protein binding;GO:0046872//metal ion binding	GO:0043547//positive regulation of GTPase activity
ENSG00000255150	229	154	189	479	420	424	5.02	3.44	4.54	11.78	9.68	11.09	4.33333333333333	10.85	1.32414592013718	9.4602367297209e-19	3.9567669739454e-17	EID3	EP300 interacting inhibitor of differentiation 3 [Source:HGNC Symbol;Acc:HGNC:32961]	-	-	-	-	GO:0000781//chromosome, telomeric region;GO:0005634//nucleus;GO:0005654//nucleoplasm;GO:0005694//chromosome;GO:0005730//nucleolus;GO:0005737//cytoplasm;GO:0030915//Smc5-Smc6 complex	GO:0005515//protein binding	GO:0006281//DNA repair;GO:0006310//DNA recombination;GO:0006974//cellular response to DNA damage stimulus;GO:2001022//positive regulation of response to DNA damage stimulus
ENSG00000183508	1134	1142	1035	402	555	512	6.46	6.62	6.45	2.56	3.32	3.47	6.51	3.11666666666667	-1.06265367911179	1.40675351678823e-18	5.79008995253856e-17	TENT5C	terminal nucleotidyltransferase 5C [Source:HGNC Symbol;Acc:HGNC:24712]	-	-	-	-	GO:0005634//nucleus;GO:0005654//nucleoplasm;GO:0005737//cytoplasm	GO:0003723//RNA binding;GO:0004652//polynucleotide adenylyltransferase activity;GO:0005515//protein binding;GO:0016740//transferase activity;GO:0016779//nucleotidyltransferase activity;GO:1990817//RNA adenylyltransferase activity	GO:0001701//in utero embryonic development;GO:0016032//viral process;GO:0048255//mRNA stabilization
ENSG00000138623	224	198	186	371	605	493	2.49	2.15	2.45	4.56	7.31	6.59	2.36333333333333	6.15333333333333	1.38054502040626	1.63311839142414e-18	6.70045145738591e-17	SEMA7A	semaphorin 7A (John Milton Hagen blood group) [Source:HGNC Symbol;Acc:HGNC:10741]	Organismal Systems	Development	ko04360//Axon guidance	K06529	GO:0005615//extracellular space;GO:0005886//plasma membrane;GO:0005887//integral component of plasma membrane;GO:0009897//external side of plasma membrane;GO:0016020//membrane;GO:0031225//anchored component of membrane;GO:0062023//collagen-containing extracellular matrix	GO:0005178//integrin binding;GO:0005515//protein binding;GO:0030215//semaphorin receptor binding;GO:0045499//chemorepellent activity	GO:0001649//osteoblast differentiation;GO:0001755//neural crest cell migration;GO:0001934//positive regulation of protein phosphorylation;GO:0006954//inflammatory response;GO:0006955//immune response;GO:0007229//integrin-mediated signaling pathway;GO:0007275//multicellular organism development;GO:0007399//nervous system development;GO:0007411//axon guidance;GO:0021988//olfactory lobe development;…
ENSG00000122729	3195	3122	2663	1846	1827	1685	27.26	27.27	25.01	17.41	16.39	16.91	26.5133333333333	16.9033333333333	-0.649410287738577	2.44344331618691e-18	9.96184902788633e-17	ACO1	aconitase 1 [Source:HGNC Symbol;Acc:HGNC:117]	Metabolism;Metabolism;Metabolism;Metabolism;Metabolism;Metabolism	Global and overview maps;Global and overview maps;Global and overview maps;Carbohydrate metabolism;Carbohydrate metabolism;Global and overview maps	ko01100//Metabolic pathways;ko01200//Carbon metabolism;ko01230//Biosynthesis of amino acids;ko00630//Glyoxylate and dicarboxylate metabolism;ko00020//Citrate cycle (TCA cycle);ko01210//2-Oxocarboxylic acid metabolism	K01681;K01681;K01681;K01681;K01681;K01681	GO:0005737//cytoplasm;GO:0005739//mitochondrion;GO:0005783//endoplasmic reticulum;GO:0005794//Golgi apparatus;GO:0005829//cytosol;GO:0070062//extracellular exosome	GO:0003723//RNA binding;GO:0003994//aconitate hydratase activity;GO:0005515//protein binding;GO:0016829//lyase activity;GO:0030350//iron-responsive element binding;GO:0046872//metal ion binding;GO:0047780//citrate dehydratase activity;GO:0051536//iron-sulfur cluster binding;GO:0051538//3 iron, 4 sulfur cluster binding;GO:0051539//4 iron, 4 sulfur cluster binding	GO:0006099//tricarboxylic acid cycle;GO:0006101//citrate metabolic process;GO:0006417//regulation of translation;GO:0006879//cellular iron ion homeostasis;GO:0009791//post-embryonic development;GO:0010040//response to iron(II) ion;GO:0010468//regulation of gene expression;GO:0050892//intestinal absorption
ENSG00000177888	1083	920	955	1372	1568	1361	5.61	4.98	5.46	8.32	8.70	8.29	5.35	8.43666666666667	0.657134210101019	2.46006991328947e-18	9.99809545891607e-17	ZBTB41	zinc finger and BTB domain containing 41 [Source:HGNC Symbol;Acc:HGNC:24819]	-	-	-	-	GO:0000785//chromatin;GO:0005634//nucleus	GO:0000978//RNA polymerase II proximal promoter sequence-specific DNA binding;GO:0000981//DNA-binding transcription factor activity, RNA polymerase II-specific;GO:0003677//DNA binding;GO:0005515//protein binding;GO:0046872//metal ion binding	GO:0006357//regulation of transcription by RNA polymerase II
ENSG00000106123	65	94	60	385	800	729	0.55	0.86	0.57	3.80	7.57	7.70	0.66	6.35666666666667	3.26773250823315	2.4953428981169e-18	1.0109658813562e-16	EPHB6	EPH receptor B6 [Source:HGNC Symbol;Acc:HGNC:3396]	Organismal Systems	Development	ko04360//Axon guidance	K05114	GO:0005887//integral component of plasma membrane;GO:0009986//cell surface;GO:0016020//membrane;GO:0016021//integral component of membrane	GO:0000166//nucleotide binding;GO:0004672//protein kinase activity;GO:0005003//ephrin receptor activity;GO:0005515//protein binding;GO:0005524//ATP binding	GO:0001806//type IV hypersensitivity;GO:0002456//T cell mediated immunity;GO:0006468//protein phosphorylation;GO:0007169//transmembrane receptor protein tyrosine kinase signaling pathway;GO:0032092//positive regulation of protein binding;GO:0048013//ephrin receptor signaling pathway;GO:0050798//activated T cell proliferation;GO:2000525//positive regulation of T cell costimulation
ENSG00000273802	936	966	838	1320	1378	1172	19.64	20.64	19.25	31.04	30.38	29.31	19.8433333333333	30.2433333333333	0.607962764381172	2.79124889575758e-18	1.12031368722891e-16	H2BC8	H2B clustered histone 8 [Source:HGNC Symbol;Acc:HGNC:4746]	Human Diseases;Human Diseases;Human Diseases	Immune diseases;Cancers;Substance dependence	ko05322//Systemic lupus erythematosus;ko05203//Viral carcinogenesis;ko05034//Alcoholism	K11252;K11252;K11252	GO:0000786//nucleosome;GO:0005615//extracellular space;GO:0005634//nucleus;GO:0005654//nucleoplasm;GO:0005694//chromosome;GO:0005829//cytosol;GO:0070062//extracellular exosome	GO:0003677//DNA binding;GO:0005515//protein binding;GO:0042802//identical protein binding;GO:0046982//protein heterodimerization activity	GO:0002227//innate immune response in mucosa;GO:0006334//nucleosome assembly;GO:0016567//protein ubiquitination;GO:0019731//antibacterial humoral response;GO:0042742//defense response to bacterium;GO:0050830//defense response to Gram-positive bacterium;GO:0061844//antimicrobial humoral immune response mediated by antimicrobial peptide
ENSG00000165757	2268	2187	2005	1135	1362	1177	7.83	7.69	7.58	4.39	4.94	4.84	7.7	4.72333333333333	-0.705053093385402	4.00018282848748e-18	1.59071885770376e-16	JCAD	junctional cadherin 5 associated [Source:HGNC Symbol;Acc:HGNC:29283]	-	-	-	-	GO:0005911//cell-cell junction;GO:0005912//adherens junction;GO:0030054//cell junction;GO:0032587//ruffle membrane;GO:0048471//perinuclear region of cytoplasm	-	GO:0007155//cell adhesion;GO:0043410//positive regulation of MAPK cascade;GO:0090050//positive regulation of cell migration involved in sprouting angiogenesis;GO:1900748//positive regulation of vascular endothelial growth factor signaling pathway;GO:1903589//positive regulation of blood vessel endothelial cell proliferation involved in sprouting angiogenesis;GO:1903672//positive regulation of spr…
ENSG00000141682	548	512	469	790	841	755	10.43	9.90	9.36	16.03	16.61	17.26	9.89666666666667	16.6333333333333	0.749062722237964	4.81541877354871e-18	1.89739244601657e-16	PMAIP1	phorbol-12-myristate-13-acetate-induced protein 1 [Source:HGNC Symbol;Acc:HGNC:9108]	Human Diseases;Human Diseases;Cellular Processes;Human Diseases;Human Diseases;Cellular Processes;Cellular Processes	Cancers;Cancers;Cell growth and death;Cancers;Drug resistance;Cell growth and death;Cell growth and death	ko05200//Pathways in cancer;ko05203//Viral carcinogenesis;ko04210//Apoptosis;ko05210//Colorectal cancer;ko01524//Platinum drug resistance;ko04115//p53 signaling pathway;ko04215//Apoptosis - multiple species	K10131;K10131;K10131;K10131;K10131;K10131;K10131	GO:0005634//nucleus;GO:0005739//mitochondrion;GO:0005741//mitochondrial outer membrane;GO:0005829//cytosol	GO:0005515//protein binding	GO:0001836//release of cytochrome c from mitochondria;GO:0001844//protein insertion into mitochondrial membrane involved in apoptotic signaling pathway;GO:0006915//apoptotic process;GO:0006919//activation of cysteine-type endopeptidase activity involved in apoptotic process;GO:0006974//cellular response to DNA damage stimulus;GO:0010498//proteasomal protein catabolic process;GO:0010907//positive …
ENSG00000171914	3392	3593	3360	2193	2217	1963	14.24	15.50	15.62	10.72	9.56	9.60	15.12	9.96	-0.602240492152992	5.43138704760724e-18	2.12070230221378e-16	TLN2	talin 2 [Source:HGNC Symbol;Acc:HGNC:15447]	Human Diseases;Human Diseases;Environmental Information Processing;Cellular Processes;Organismal Systems	Infectious diseases;Infectious diseases;Signal transduction;Cellular community - eukaryotes;Immune system	ko05131//Shigellosis;ko05166//HTLV-I infection;ko04015//Rap1 signaling pathway;ko04510//Focal adhesion;ko04611//Platelet activation	K06271;K06271;K06271;K06271;K06271	GO:0001726//ruffle;GO:0005737//cytoplasm;GO:0005856//cytoskeleton;GO:0005886//plasma membrane;GO:0005925//focal adhesion;GO:0015629//actin cytoskeleton;GO:0016020//membrane;GO:0030054//cell junction;GO:0045202//synapse	GO:0003779//actin binding;GO:0005178//integrin binding;GO:0005198//structural molecule activity;GO:0005200//structural constituent of cytoskeleton;GO:0005515//protein binding;GO:0030276//clathrin binding;GO:0051015//actin filament binding	GO:0006897//endocytosis;GO:0007010//cytoskeleton organization;GO:0007043//cell-cell junction assembly;GO:0007155//cell adhesion;GO:0098609//cell-cell adhesion
ENSG00000127884	3442	3705	3233	2055	2224	2042	86.76	95.08	89.20	58.04	58.90	61.34	90.3466666666667	59.4266666666667	-0.604360913719544	6.01510019150319e-18	2.34154080948757e-16	ECHS1	enoyl-CoA hydratase, short chain 1 [Source:HGNC Symbol;Acc:HGNC:3151]	Metabolism;Metabolism;Metabolism;Metabolism;Metabolism;Metabolism;Metabolism;Metabolism;Metabolism;Metabolism;Metabolism	Global and overview maps;Global and overview maps;Amino acid metabolism;Global and overview maps;Amino acid metabolism;Lipid metabolism;Amino acid metabolism;Carbohydrate metabolism;Metabolism of other amino acids;Lipid metabolism;Carbohydrate metabolism	ko01100//Metabolic pathways;ko01200//Carbon metabolism;ko00310//Lysine degradation;ko01212//Fatty acid metabolism;ko00280//Valine, leucine and isoleucine degradation;ko00071//Fatty acid degradation;ko00380//Tryptophan metabolism;ko00640//Propanoate metabolism;ko00410//beta-Alanine metabolism;ko00062//Fatty acid elongation;ko00650//Butanoate metabolism	K07511;K07511;K07511;K07511;K07511;K07511;K07511;K07511;K07511;K07511;K07511	GO:0005739//mitochondrion;GO:0005759//mitochondrial matrix	GO:0003824//catalytic activity;GO:0004300//enoyl-CoA hydratase activity;GO:0005515//protein binding;GO:0016829//lyase activity	GO:0006629//lipid metabolic process;GO:0006631//fatty acid metabolic process;GO:0006635//fatty acid beta-oxidation
ENSG00000241794	6	9	7	61	122	106	0.29	0.44	0.36	3.25	6.11	6.01	0.363333333333333	5.12333333333333	3.81771712491385	6.82834797036643e-18	2.62647527288737e-16	SPRR2A	small proline rich protein 2A [Source:HGNC Symbol;Acc:HGNC:11261]	-	-	-	-	GO:0001533//cornified envelope;GO:0005737//cytoplasm;GO:0005829//cytosol	GO:0005515//protein binding	GO:0008544//epidermis development;GO:0030216//keratinocyte differentiation;GO:0031424//keratinization;GO:0070268//cornification
ENSG00000012124	147	170	135	304	389	359	2.19	3.67	2.68	5.41	5.98	7.26	2.84666666666667	6.21666666666667	1.12686765552211	8.43740839354267e-18	3.22618538692738e-16	CD22	CD22 molecule [Source:HGNC Symbol;Acc:HGNC:1643]	Organismal Systems;Organismal Systems;Environmental Information Processing	Immune system;Immune system;Signaling molecules and interaction	ko04640//Hematopoietic cell lineage;ko04662//B cell receptor signaling pathway;ko04514//Cell adhesion molecules (CAMs)	K06467;K06467;K06467	GO:0005737//cytoplasm;GO:0005769//early endosome;GO:0005886//plasma membrane;GO:0005887//integral component of plasma membrane;GO:0009897//external side of plasma membrane;GO:0009986//cell surface;GO:0016020//membrane;GO:0016021//integral component of membrane;GO:0032809//neuronal cell body membrane;GO:0055037//recycling endosome;GO:0070062//extracellular exosome	GO:0001791//IgM binding;GO:0005102//signaling receptor binding;GO:0005515//protein binding;GO:0019903//protein phosphatase binding;GO:0030246//carbohydrate binding;GO:0033691//sialic acid binding;GO:0042609//CD4 receptor binding	GO:0002638//negative regulation of immunoglobulin production;GO:0007155//cell adhesion;GO:0030100//regulation of endocytosis;GO:0030888//regulation of B cell proliferation;GO:0042113//B cell activation;GO:0050776//regulation of immune response;GO:0050849//negative regulation of calcium-mediated signaling;GO:0050859//negative regulation of B cell receptor signaling pathway
ENSG00000124098	2035	2036	1935	1082	1251	1115	22.83	22.77	23.67	13.46	14.53	14.82	23.09	14.27	-0.694282838298352	8.6696745025672e-18	3.29549627268172e-16	FAM210B	family with sequence similarity 210 member B [Source:HGNC Symbol;Acc:HGNC:16102]	-	-	-	-	GO:0005739//mitochondrion;GO:0005741//mitochondrial outer membrane;GO:0016020//membrane;GO:0016021//integral component of membrane;GO:0031224//intrinsic component of membrane	GO:0005515//protein binding	GO:0030154//cell differentiation;GO:0043249//erythrocyte maturation;GO:0045648//positive regulation of erythrocyte differentiation;GO:0071392//cellular response to estradiol stimulus
ENSG00000243130	1090	1102	1013	588	561	513	27.42	28.40	28.06	16.94	15.23	15.35	27.96	15.84	-0.819792025295827	1.42487263568699e-17	5.34426146373291e-16	PSG11	pregnancy specific beta-1-glycoprotein 11 [Source:HGNC Symbol;Acc:HGNC:9516]	-	-	-	-	GO:0005576//extracellular region	-	GO:0007565//female pregnancy
ENSG00000101871	2578	2471	2170	1229	1520	1302	21.72	20.84	18.63	10.86	13.93	12.18	20.3966666666667	12.3233333333333	-0.72694085564752	1.46862284463879e-17	5.46987943634343e-16	MID1	midline 1 [Source:HGNC Symbol;Acc:HGNC:7095]	Genetic Information Processing	Folding, sorting and degradation	ko04120//Ubiquitin mediated proteolysis	K08285	GO:0005737//cytoplasm;GO:0005819//spindle;GO:0005829//cytosol;GO:0005856//cytoskeleton;GO:0005874//microtubule;GO:0005875//microtubule associated complex;GO:0005881//cytoplasmic microtubule;GO:0016020//membrane;GO:0016021//integral component of membrane	GO:0005515//protein binding;GO:0008017//microtubule binding;GO:0008270//zinc ion binding;GO:0016740//transferase activity;GO:0019899//enzyme binding;GO:0031625//ubiquitin protein ligase binding;GO:0042802//identical protein binding;GO:0042803//protein homodimerization activity;GO:0046872//metal ion binding;GO:0051219//phosphoprotein binding	GO:0000226//microtubule cytoskeleton organization;GO:0007389//pattern specification process;GO:0032874//positive regulation of stress-activated MAPK cascade;GO:0035372//protein localization to microtubule;GO:0060333//interferon-gamma-mediated signaling pathway
ENSG00000240891	609	638	613	890	1034	934	3.24	3.21	3.88	5.81	7.12	5.42	3.44333333333333	6.11666666666667	0.828939808865518	2.07463964161847e-17	7.59564949809549e-16	PLCXD2	phosphatidylinositol specific phospholipase C X domain containing 2 [Source:HGNC Symbol;Acc:HGNC:26462]	-	-	-	-	GO:0005634//nucleus	GO:0008081//phosphoric diester hydrolase activity;GO:0016787//hydrolase activity	GO:0006629//lipid metabolic process;GO:0007165//signal transduction;GO:0016042//lipid catabolic process
ENSG00000123933	811	758	693	339	326	355	10.95	10.44	10.08	4.59	4.98	5.59	10.49	5.05333333333333	-1.05370742512733	2.19202377524029e-17	7.98020148484663e-16	MXD4	MAX dimerization protein 4 [Source:HGNC Symbol;Acc:HGNC:13906]	-	-	-	-	GO:0000785//chromatin;GO:0005634//nucleus	GO:0000978//RNA polymerase II proximal promoter sequence-specific DNA binding;GO:0000981//DNA-binding transcription factor activity, RNA polymerase II-specific;GO:0003677//DNA binding;GO:0005515//protein binding;GO:0046983//protein dimerization activity	GO:0000122//negative regulation of transcription by RNA polymerase II;GO:0006357//regulation of transcription by RNA polymerase II
ENSG00000174501	1143	1044	1056	1800	1706	1333	19.52	18.88	19.60	35.57	31.33	28.37	19.3333333333333	31.7566666666667	0.715969088659306	2.34828497042968e-17	8.50118626269838e-16	ANKRD36C	ankyrin repeat domain 36C [Source:HGNC Symbol;Acc:HGNC:32946]	-	-	-	-	-	GO:0005515//protein binding;GO:0008200//ion channel inhibitor activity	-
ENSG00000109062	1002	1063	1053	468	552	505	16.18	17.63	18.62	8.47	9.37	9.72	17.4766666666667	9.18666666666667	-0.927816657812066	2.52477537009495e-17	9.11458013494612e-16	SLC9A3R1	SLC9A3 regulator 1 [Source:HGNC Symbol;Acc:HGNC:11075]	Human Diseases;Human Diseases;Cellular Processes;Organismal Systems	Infectious diseases;Infectious diseases;Cellular community - eukaryotes;Endocrine system	ko05165//Human papillomavirus infection;ko05130//Pathogenic Escherichia coli infection;ko04530//Tight junction;ko04928//Parathyroid hormone synthesis, secretion and action	K13365;K13365;K13365;K13365	GO:0001726//ruffle;GO:0005737//cytoplasm;GO:0005886//plasma membrane;GO:0005902//microvillus;GO:0012505//endomembrane system;GO:0015629//actin cytoskeleton;GO:0016020//membrane;GO:0016324//apical plasma membrane;GO:0030175//filopodium;GO:0031526//brush border membrane;GO:0031528//microvillus membrane;GO:0031982//vesicle;GO:0032420//stereocilium;GO:0032426//stereocilium tip;GO:0042995//cell projec…	GO:0005102//signaling receptor binding;GO:0005515//protein binding;GO:0008013//beta-catenin binding;GO:0015185//gamma-aminobutyric acid transmembrane transporter activity;GO:0017081//chloride channel regulator activity;GO:0019902//phosphatase binding;GO:0019904//protein domain specific binding;GO:0030165//PDZ domain binding;GO:0031698//beta-2 adrenergic receptor binding;GO:0031799//type 2 metabot…	GO:0002009//morphogenesis of an epithelium;GO:0003096//renal sodium ion transport;GO:0007009//plasma membrane organization;GO:0007097//nuclear migration;GO:0007191//adenylate cyclase-activating dopamine receptor signaling pathway;GO:0007605//sensory perception of sound;GO:0008285//negative regulation of cell proliferation;GO:0008360//regulation of cell shape;GO:0008361//regulation of cell size;GO…
ENSG00000067992	2469	2206	2368	1422	1392	1187	9.84	10.92	10.82	7.12	6.19	6.85	10.5266666666667	6.72	-0.647515532360325	3.59850343170528e-17	1.28183991402504e-15	PDK3	pyruvate dehydrogenase kinase 3 [Source:HGNC Symbol;Acc:HGNC:8811]	-	-	-	-	GO:0005730//nucleolus;GO:0005739//mitochondrion;GO:0005759//mitochondrial matrix	GO:0000166//nucleotide binding;GO:0004672//protein kinase activity;GO:0004674//protein serine/threonine kinase activity;GO:0004740//pyruvate dehydrogenase (acetyl-transferring) kinase activity;GO:0005515//protein binding;GO:0005524//ATP binding;GO:0016301//kinase activity;GO:0016740//transferase activity	GO:0005975//carbohydrate metabolic process;GO:0006006//glucose metabolic process;GO:0010510//regulation of acetyl-CoA biosynthetic process from pyruvate;GO:0010906//regulation of glucose metabolic process;GO:0016310//phosphorylation;GO:0018105//peptidyl-serine phosphorylation;GO:0035357//peroxisome proliferator activated receptor signaling pathway;GO:0042593//glucose homeostasis;GO:0071333//cellu…
ENSG00000181634	1922	1717	1741	3307	4988	4442	9.95	9.07	9.83	18.88	26.82	27.22	9.61666666666667	24.3066666666667	1.33774324250629	3.6003395913888e-17	1.28183991402504e-15	TNFSF15	TNF superfamily member 15 [Source:HGNC Symbol;Acc:HGNC:11931]	Environmental Information Processing	Signaling molecules and interaction	ko04060//Cytokine-cytokine receptor interaction	K05478	GO:0005576//extracellular region;GO:0005615//extracellular space;GO:0005886//plasma membrane;GO:0005887//integral component of plasma membrane;GO:0016020//membrane;GO:0016021//integral component of membrane	GO:0005102//signaling receptor binding;GO:0005125//cytokine activity;GO:0005164//tumor necrosis factor receptor binding;GO:0005515//protein binding	GO:0006915//apoptotic process;GO:0006919//activation of cysteine-type endopeptidase activity involved in apoptotic process;GO:0006955//immune response;GO:0007165//signal transduction;GO:0007250//activation of NF-kappaB-inducing kinase activity;GO:0033209//tumor necrosis factor-mediated signaling pathway
ENSG00000115423	331	293	319	58	103	90	0.84	0.75	0.88	0.16	0.27	0.27	0.823333333333333	0.233333333333333	-1.81908421463971	3.64900459870741e-17	1.2955971272993e-15	DNAH6	dynein axonemal heavy chain 6 [Source:HGNC Symbol;Acc:HGNC:2951]	Human Diseases	Neurodegenerative diseases	ko05016//Huntington disease	K10408	GO:0005737//cytoplasm;GO:0005856//cytoskeleton;GO:0005858//axonemal dynein complex;GO:0005874//microtubule;GO:0005929//cilium;GO:0030286//dynein complex;GO:0042995//cell projection	GO:0000166//nucleotide binding;GO:0003774//motor activity;GO:0003777//microtubule motor activity;GO:0005524//ATP binding;GO:0008569//ATP-dependent microtubule motor activity, minus-end-directed;GO:0016887//ATPase activity;GO:0045505//dynein intermediate chain binding;GO:0051959//dynein light intermediate chain binding	GO:0007018//microtubule-based movement;GO:0060285//cilium-dependent cell motility
ENSG00000109107	366	346	251	102	99	85	7.34	7.06	5.59	2.32	2.25	2.10	6.66333333333333	2.22333333333333	-1.58351980556004	3.69504556091547e-17	1.30834983093895e-15	ALDOC	aldolase, fructose-bisphosphate C [Source:HGNC Symbol;Acc:HGNC:418]	Metabolism;Metabolism;Environmental Information Processing;Metabolism;Metabolism;Metabolism;Metabolism	Global and overview maps;Global and overview maps;Signal transduction;Global and overview maps;Carbohydrate metabolism;Carbohydrate metabolism;Carbohydrate metabolism	ko01100//Metabolic pathways;ko01200//Carbon metabolism;ko04066//HIF-1 signaling pathway;ko01230//Biosynthesis of amino acids;ko00010//Glycolysis / Gluconeogenesis;ko00051//Fructose and mannose metabolism;ko00030//Pentose phosphate pathway	K01623;K01623;K01623;K01623;K01623;K01623;K01623	GO:0005576//extracellular region;GO:0005829//cytosol;GO:0005856//cytoskeleton;GO:0034774//secretory granule lumen;GO:0070062//extracellular exosome;GO:1904724//tertiary granule lumen;GO:1904813//ficolin-1-rich granule lumen	GO:0003824//catalytic activity;GO:0004332//fructose-bisphosphate aldolase activity;GO:0005515//protein binding;GO:0008092//cytoskeletal protein binding;GO:0016829//lyase activity	GO:0006000//fructose metabolic process;GO:0006094//gluconeogenesis;GO:0006096//glycolytic process;GO:0030388//fructose 1,6-bisphosphate metabolic process;GO:0030855//epithelial cell differentiation;GO:0043312//neutrophil degranulation;GO:0061621//canonical glycolysis
ENSG00000072864	1018	1050	945	1529	1475	1238	24.27	23.25	22.80	40.36	37.20	34.18	23.44	37.2466666666667	0.668138749810626	5.00251940699029e-17	1.75210191913123e-15	NDE1	nudE neurodevelopment protein 1 [Source:HGNC Symbol;Acc:HGNC:17619]	-	-	-	-	GO:0000775//chromosome, centromeric region;GO:0000776//kinetochore;GO:0000777//condensed chromosome kinetochore;GO:0005694//chromosome;GO:0005737//cytoplasm;GO:0005813//centrosome;GO:0005815//microtubule organizing center;GO:0005819//spindle;GO:0005829//cytosol;GO:0005856//cytoskeleton;GO:0005871//kinesin complex;GO:0005874//microtubule;GO:0016020//membrane;GO:0031616//spindle pole centrosome;GO:…	GO:0005515//protein binding;GO:0008017//microtubule binding;GO:0019904//protein domain specific binding;GO:0042802//identical protein binding	GO:0000086//G2/M transition of mitotic cell cycle;GO:0000132//establishment of mitotic spindle orientation;GO:0001764//neuron migration;GO:0007020//microtubule nucleation;GO:0007049//cell cycle;GO:0007059//chromosome segregation;GO:0007100//mitotic centrosome separation;GO:0007275//multicellular organism development;GO:0007399//nervous system development;GO:0007405//neuroblast proliferation;GO:00…
ENSG00000173281	1829	1846	1599	1026	1090	937	12.04	11.64	11.09	7.62	7.88	7.25	11.59	7.58333333333333	-0.611976521754208	5.19206488997598e-17	1.80868589320888e-15	PPP1R3B	protein phosphatase 1 regulatory subunit 3B [Source:HGNC Symbol;Acc:HGNC:14942]	Organismal Systems;Human Diseases	Endocrine system;Endocrine and metabolic diseases	ko04910//Insulin signaling pathway;ko04931//Insulin resistance	K07189;K07189	GO:0000164//protein phosphatase type 1 complex;GO:0042587//glycogen granule;GO:0043231//intracellular membrane-bounded organelle	GO:0004721//phosphoprotein phosphatase activity;GO:0005515//protein binding;GO:0008157//protein phosphatase 1 binding;GO:0019888//protein phosphatase regulator activity;GO:0019899//enzyme binding;GO:0050196//[phosphorylase] phosphatase activity;GO:2001069//glycogen binding	GO:0005975//carbohydrate metabolic process;GO:0005977//glycogen metabolic process;GO:0005979//regulation of glycogen biosynthetic process;GO:0005981//regulation of glycogen catabolic process;GO:0006470//protein dephosphorylation;GO:0043666//regulation of phosphoprotein phosphatase activity
ENSG00000076770	1937	1568	1643	914	989	872	13.02	13.59	13.62	8.67	7.57	9.22	13.41	8.48666666666667	-0.660039318724272	8.46216336585607e-17	2.91639998240863e-15	MBNL3	muscleblind like splicing regulator 3 [Source:HGNC Symbol;Acc:HGNC:20564]	-	-	-	-	GO:0005634//nucleus;GO:0005654//nucleoplasm;GO:0005737//cytoplasm	GO:0003723//RNA binding;GO:0005515//protein binding;GO:0046872//metal ion binding	GO:0000381//regulation of alternative mRNA splicing, via spliceosome;GO:0006397//mRNA processing;GO:0007275//multicellular organism development;GO:0008380//RNA splicing;GO:0043484//regulation of RNA splicing;GO:0045662//negative regulation of myoblast differentiation
ENSG00000112902	2845	2605	2542	1659	1618	1262	11.01	9.69	10.28	6.86	6.53	5.34	10.3266666666667	6.24333333333333	-0.725986244546529	8.5094672573799e-17	2.91714469056705e-15	SEMA5A	semaphorin 5A [Source:HGNC Symbol;Acc:HGNC:10736]	Organismal Systems	Development	ko04360//Axon guidance	K06841	GO:0005886//plasma membrane;GO:0016020//membrane;GO:0016021//integral component of membrane;GO:0070062//extracellular exosome	GO:0005515//protein binding;GO:0030215//semaphorin receptor binding;GO:0035373//chondroitin sulfate proteoglycan binding;GO:0043395//heparan sulfate proteoglycan binding;GO:0045499//chemorepellent activity;GO:0045545//syndecan binding	GO:0001755//neural crest cell migration;GO:0001938//positive regulation of endothelial cell proliferation;GO:0002043//blood vessel endothelial cell proliferation involved in sprouting angiogenesis;GO:0007155//cell adhesion;GO:0007162//negative regulation of cell adhesion;GO:0007267//cell-cell signaling;GO:0007275//multicellular organism development;GO:0007399//nervous system development;GO:000741…
ENSG00000274070	1590	1755	1707	818	1022	806	6.32	7.10	7.42	3.64	4.27	3.82	6.94666666666667	3.91	-0.82915226425	8.68247727749226e-17	2.9685803263045e-15	CASTOR2	cytosolic arginine sensor for mTORC1 subunit 2 [Source:HGNC Symbol;Acc:HGNC:37073]	Environmental Information Processing	Signal transduction	ko04150//mTOR signaling pathway	K23081	GO:0005737//cytoplasm;GO:0005829//cytosol;GO:0061700//GATOR2 complex	GO:0005515//protein binding;GO:0042802//identical protein binding	GO:1902531//regulation of intracellular signal transduction;GO:1903577//cellular response to L-arginine;GO:1904262//negative regulation of TORC1 signaling
ENSG00000144821	10	12	18	69	159	123	0.05	0.06	0.09	0.35	0.76	0.67	0.0666666666666667	0.593333333333333	3.15380533607903	9.2069146902075e-17	3.13132014358531e-15	MYH15	myosin heavy chain 15 [Source:HGNC Symbol;Acc:HGNC:31073]	Human Diseases;Human Diseases;Cellular Processes	Infectious diseases;Infectious diseases;Cellular community - eukaryotes	ko05130//Pathogenic Escherichia coli infection;ko05132//Salmonella infection;ko04530//Tight junction	K10352;K10352;K10352	GO:0005737//cytoplasm;GO:0005829//cytosol;GO:0016459//myosin complex;GO:0030016//myofibril;GO:0032982//myosin filament;GO:0043231//intracellular membrane-bounded organelle	GO:0000166//nucleotide binding;GO:0003774//motor activity;GO:0003779//actin binding;GO:0005516//calmodulin binding;GO:0005524//ATP binding;GO:0051015//actin filament binding	GO:0002074//extraocular skeletal muscle development
ENSG00000167107	1506	1509	1419	805	922	689	24.74	24.96	25.71	14.42	16.98	14.63	25.1366666666667	15.3433333333333	-0.712181407109853	1.25153833416089e-16	4.22320663986822e-15	ACSF2	acyl-CoA synthetase family member 2 [Source:HGNC Symbol;Acc:HGNC:26101]	-	-	-	-	GO:0005739//mitochondrion;GO:0005759//mitochondrial matrix	GO:0000166//nucleotide binding;GO:0003824//catalytic activity;GO:0005515//protein binding;GO:0005524//ATP binding;GO:0016874//ligase activity;GO:0031956//medium-chain fatty acid-CoA ligase activity;GO:0047760//butyrate-CoA ligase activity	GO:0006629//lipid metabolic process;GO:0006631//fatty acid metabolic process;GO:0006637//acyl-CoA metabolic process
ENSG00000140199	2525	2328	2196	2826	3597	3209	13.80	12.97	13.19	19.59	21.80	21.26	13.32	20.8833333333333	0.648757926416802	1.55855213888452e-16	5.2318773618035e-15	SLC12A6	solute carrier family 12 member 6 [Source:HGNC Symbol;Acc:HGNC:10914]	-	-	-	-	GO:0005886//plasma membrane;GO:0005887//integral component of plasma membrane;GO:0016020//membrane;GO:0016021//integral component of membrane;GO:0016323//basolateral plasma membrane;GO:0045202//synapse	GO:0008519//ammonium transmembrane transporter activity;GO:0015079//potassium ion transmembrane transporter activity;GO:0015293//symporter activity;GO:0015377//cation:chloride symporter activity;GO:0015379//potassium:chloride symporter activity;GO:0019901//protein kinase binding;GO:0022857//transmembrane transporter activity	GO:0001525//angiogenesis;GO:0006811//ion transport;GO:0006813//potassium ion transport;GO:0006884//cell volume homeostasis;GO:0007268//chemical synaptic transmission;GO:0055064//chloride ion homeostasis;GO:0055075//potassium ion homeostasis;GO:0055085//transmembrane transport;GO:0071476//cellular hypotonic response;GO:0071477//cellular hypotonic salinity response;GO:0071805//potassium ion transme…
ENSG00000197442	704	786	758	1091	1273	1022	4.40	4.99	5.18	7.63	8.35	7.61	4.85666666666667	7.86333333333333	0.695174541174948	1.5916194606757e-16	5.31526871053559e-15	MAP3K5	mitogen-activated protein kinase kinase kinase 5 [Source:HGNC Symbol;Acc:HGNC:6857]	Human Diseases;Environmental Information Processing;Human Diseases;Organismal Systems;Cellular Processes;Genetic Information Processing;Human Diseases;Cellular Processes;Human Diseases;Organismal Systems;Environmental Information Processing;Environmental Information Processing;Human Diseases;Human Diseases;Human Diseases	Neurodegenerative diseases;Signal transduction;Neurodegenerative diseases;Environmental adaptation;Cellular community - eukaryotes;Folding, sorting and degradation;Endocrine and metabolic diseases;Cell growth and death;Cardiovascular diseases;Nervous system;Signal transduction;Signal transduction;Neurodegenerative disease;Drug resistance;Neurodegenerative diseases	ko05010//Alzheimer disease;ko04010//MAPK signaling pathway;ko05016//Huntington disease;ko04714//Thermogenesis;ko04530//Tight junction;ko04141//Protein processing in endoplasmic reticulum;ko04932//Non-alcoholic fatty liver disease (NAFLD);ko04210//Apoptosis;ko05418//Fluid shear stress and atherosclerosis;ko04722//Neurotrophin signaling pathway;ko04071//Sphingolipid signaling pathway;ko04668//TNF s…	K04426;K04426;K04426;K04426;K04426;K04426;K04426;K04426;K04426;K04426;K04426;K04426;K04426;K04426;K04426	GO:0005737//cytoplasm;GO:0005783//endoplasmic reticulum;GO:0005829//cytosol;GO:0009897//external side of plasma membrane;GO:0032991//protein-containing complex;GO:1902911//protein kinase complex;GO:1990604//IRE1-TRAF2-ASK1 complex	GO:0000166//nucleotide binding;GO:0000287//magnesium ion binding;GO:0004672//protein kinase activity;GO:0004674//protein serine/threonine kinase activity;GO:0004709//MAP kinase kinase kinase activity;GO:0005515//protein binding;GO:0005524//ATP binding;GO:0016301//kinase activity;GO:0016740//transferase activity;GO:0019901//protein kinase binding;GO:0019903//protein phosphatase binding;GO:0019904/…	GO:0000165//MAPK cascade;GO:0000186//activation of MAPKK activity;GO:0000187//activation of MAPK activity;GO:0001934//positive regulation of protein phosphorylation;GO:0002376//immune system process;GO:0002931//response to ischemia;GO:0006468//protein phosphorylation;GO:0006915//apoptotic process;GO:0007254//JNK cascade;GO:0007257//activation of JUN kinase activity;GO:0008631//intrinsic apoptotic…
ENSG00000260916	1536	1321	1420	2275	2187	1720	23.32	25.33	25.13	45.37	41.58	37.85	24.5933333333333	41.6	0.758316240054794	1.9952855791497e-16	6.61206944228993e-15	CCPG1	cell cycle progression 1 [Source:HGNC Symbol;Acc:HGNC:24227]	-	-	-	-	GO:0016020//membrane;GO:0016021//integral component of membrane	GO:0003674//molecular_function;GO:0005515//protein binding	GO:0007049//cell cycle;GO:0008284//positive regulation of cell proliferation;GO:0045787//positive regulation of cell cycle;GO:0045944//positive regulation of transcription by RNA polymerase II;GO:2001106//regulation of Rho guanyl-nucleotide exchange factor activity
ENSG00000135821	1975	2167	1952	1146	1284	1111	39.81	45.27	41.41	24.44	26.90	30.14	42.1633333333333	27.16	-0.634505447956315	2.09400112073866e-16	6.92145025177148e-15	GLUL	glutamate-ammonia ligase [Source:HGNC Symbol;Acc:HGNC:4341]	Metabolism;Cellular Processes;Organismal Systems;Organismal Systems;Metabolism;Metabolism;Metabolism;Metabolism;Metabolism	Global and overview maps;Cell growth and death;Nervous system;Nervous system;Global and overview maps;Amino acid metabolism;Carbohydrate metabolism;Amino acid metabolism;Energy metabolism	ko01100//Metabolic pathways;ko04217//Necroptosis;ko04724//Glutamatergic synapse;ko04727//GABAergic synapse;ko01230//Biosynthesis of amino acids;ko00250//Alanine, aspartate and glutamate metabolism;ko00630//Glyoxylate and dicarboxylate metabolism;ko00220//Arginine biosynthesis;ko00910//Nitrogen metabolism	K01915;K01915;K01915;K01915;K01915;K01915;K01915;K01915;K01915	GO:0005634//nucleus;GO:0005737//cytoplasm;GO:0005739//mitochondrion;GO:0005783//endoplasmic reticulum;GO:0005791//rough endoplasmic reticulum;GO:0005829//cytosol;GO:0005886//plasma membrane;GO:0016020//membrane;GO:0032991//protein-containing complex;GO:0042995//cell projection;GO:0043005//neuron projection;GO:0043204//perikaryon;GO:0043209//myelin sheath;GO:0043231//intracellular membrane-bounded…	GO:0000166//nucleotide binding;GO:0000287//magnesium ion binding;GO:0003824//catalytic activity;GO:0004356//glutamate-ammonia ligase activity;GO:0005515//protein binding;GO:0005524//ATP binding;GO:0016595//glutamate binding;GO:0016740//transferase activity;GO:0016874//ligase activity;GO:0019706//protein-cysteine S-palmitoyltransferase activity;GO:0030145//manganese ion binding;GO:0042802//identic…	GO:0001504//neurotransmitter uptake;GO:0001525//angiogenesis;GO:0006536//glutamate metabolic process;GO:0006538//glutamate catabolic process;GO:0006542//glutamine biosynthetic process;GO:0006807//nitrogen compound metabolic process;GO:0008283//cell proliferation;GO:0008652//cellular amino acid biosynthetic process;GO:0009267//cellular response to starvation;GO:0009749//response to glucose;GO:0010…
ENSG00000242110	1446	1412	1329	621	801	729	25.93	26.80	25.62	12.57	15.17	15.99	26.1166666666667	14.5766666666667	-0.841309926278733	2.17992298075456e-16	7.16878488632873e-15	AMACR	alpha-methylacyl-CoA racemase [Source:HGNC Symbol;Acc:HGNC:451]	Metabolism;Cellular Processes;Metabolism	Global and overview maps;Transport and catabolism;Lipid metabolism	ko01100//Metabolic pathways;ko04146//Peroxisome;ko00120//Primary bile acid biosynthesis	K01796;K01796;K01796	GO:0005737//cytoplasm;GO:0005739//mitochondrion;GO:0005777//peroxisome;GO:0005782//peroxisomal matrix;GO:0005829//cytosol;GO:0005886//plasma membrane;GO:0043231//intracellular membrane-bounded organelle;GO:0045239//tricarboxylic acid cycle enzyme complex	GO:0003824//catalytic activity;GO:0004333//fumarate hydratase activity;GO:0005102//signaling receptor binding;GO:0008111//alpha-methylacyl-CoA racemase activity;GO:0008410//CoA-transferase activity;GO:0016853//isomerase activity	GO:0006106//fumarate metabolic process;GO:0006625//protein targeting to peroxisome;GO:0006631//fatty acid metabolic process;GO:0006699//bile acid biosynthetic process;GO:0008206//bile acid metabolic process;GO:0033540//fatty acid beta-oxidation using acyl-CoA oxidase
ENSG00000163395	15	2	8	244	578	461	0.04	0.01	0.03	0.92	1.81	1.95	0.0266666666666667	1.56	5.8703647195834	2.79547101538721e-16	9.1464980766745e-15	IGFN1	immunoglobulin like and fibronectin type III domain containing 1 [Source:HGNC Symbol;Acc:HGNC:24607]	-	-	-	-	GO:0005634//nucleus;GO:0005737//cytoplasm;GO:0030018//Z disc;GO:0045202//synapse	GO:0005515//protein binding	GO:0007156//homophilic cell adhesion via plasma membrane adhesion molecules;GO:0007416//synapse assembly;GO:0008150//biological_process;GO:0010842//retina layer formation
ENSG00000086548	949	938	802	1195	1897	1590	11.78	11.85	10.98	16.71	24.73	23.51	11.5366666666667	21.65	0.908140584169791	4.39748297454558e-16	1.41728354022511e-14	CEACAM6	CEA cell adhesion molecule 6 [Source:HGNC Symbol;Acc:HGNC:1818]	-	-	-	-	GO:0005615//extracellular space;GO:0005886//plasma membrane;GO:0009986//cell surface;GO:0016020//membrane;GO:0016324//apical plasma membrane;GO:0031225//anchored component of membrane;GO:0035577//azurophil granule membrane	GO:0005515//protein binding;GO:0042802//identical protein binding;GO:0046982//protein heterodimerization activity	GO:0006915//apoptotic process;GO:0007155//cell adhesion;GO:0007156//homophilic cell adhesion via plasma membrane adhesion molecules;GO:0007157//heterophilic cell-cell adhesion via plasma membrane cell adhesion molecules;GO:0007165//signal transduction;GO:0008284//positive regulation of cell proliferation;GO:0030335//positive regulation of cell migration;GO:0034116//positive regulation of heteroty…
ENSG00000204388	4802	5134	4386	2723	3227	2847	61.40	66.84	61.40	39.03	43.35	43.39	63.2133333333333	41.9233333333333	-0.592475461911422	5.48434328564675e-16	1.75880031324314e-14	HSPA1B	heat shock protein family A (Hsp70) member 1B [Source:HGNC Symbol;Acc:HGNC:5233]	Environmental Information Processing;Cellular Processes;Genetic Information Processing;Human Diseases;Genetic Information Processing;Organismal Systems;Human Diseases;Organismal Systems;Organismal Systems;Human Diseases	Signal transduction;Transport and catabolism;Folding, sorting and degradation;Infectious diseases;Transcription;Endocrine system;Infectious diseases;Immune system;Aging;Infectious diseases	ko04010//MAPK signaling pathway;ko04144//Endocytosis;ko04141//Protein processing in endoplasmic reticulum;ko05162//Measles;ko03040//Spliceosome;ko04915//Estrogen signaling pathway;ko05145//Toxoplasmosis;ko04612//Antigen processing and presentation;ko04213//Longevity regulating pathway - multiple species;ko05134//Legionellosis	K03283;K03283;K03283;K03283;K03283;K03283;K03283;K03283;K03283;K03283	GO:0005576//extracellular region;GO:0005634//nucleus;GO:0005654//nucleoplasm;GO:0005737//cytoplasm;GO:0005739//mitochondrion;GO:0005783//endoplasmic reticulum;GO:0005813//centrosome;GO:0005814//centriole;GO:0005815//microtubule organizing center;GO:0005829//cytosol;GO:0005856//cytoskeleton;GO:0005886//plasma membrane;GO:0005925//focal adhesion;GO:0008180//COP9 signalosome;GO:0016234//inclusion bo…	GO:0000166//nucleotide binding;GO:0001618//virus receptor activity;GO:0001664//G protein-coupled receptor binding;GO:0003723//RNA binding;GO:0005102//signaling receptor binding;GO:0005515//protein binding;GO:0005524//ATP binding;GO:0016887//ATPase activity;GO:0019899//enzyme binding;GO:0031072//heat shock protein binding;GO:0031625//ubiquitin protein ligase binding;GO:0042826//histone deacetylase…	GO:0006402//mRNA catabolic process;GO:0008285//negative regulation of cell proliferation;GO:0010628//positive regulation of gene expression;GO:0016032//viral process;GO:0016192//vesicle-mediated transport;GO:0030308//negative regulation of cell growth;GO:0031396//regulation of protein ubiquitination;GO:0031397//negative regulation of protein ubiquitination;GO:0032436//positive regulation of prote…
ENSG00000105523	61	107	51	382	252	206	0.48	0.86	0.63	3.35	2.07	2.37	0.656666666666667	2.59666666666667	1.98342769860529	5.56431836185906e-16	1.78003095318481e-14	FAM83E	family with sequence similarity 83 member E [Source:HGNC Symbol;Acc:HGNC:25972]	-	-	-	-	-	GO:0005515//protein binding;GO:0019901//protein kinase binding	GO:0007165//signal transduction
ENSG00000072954	569	600	524	880	896	757	6.96	7.47	7.02	12.06	11.52	11.04	7.15	11.54	0.690628076979731	5.69983134277038e-16	1.81439951413706e-14	TMEM38A	transmembrane protein 38A [Source:HGNC Symbol;Acc:HGNC:28462]	-	-	-	-	GO:0005634//nucleus;GO:0016020//membrane;GO:0016021//integral component of membrane;GO:0016529//sarcoplasmic reticulum;GO:0031965//nuclear membrane;GO:0033017//sarcoplasmic reticulum membrane;GO:0070062//extracellular exosome	GO:0005261//cation channel activity;GO:0005267//potassium channel activity;GO:0042802//identical protein binding	GO:0006811//ion transport;GO:0006813//potassium ion transport;GO:0007029//endoplasmic reticulum organization;GO:0010881//regulation of cardiac muscle contraction by regulation of the release of sequestered calcium ion;GO:0014808//release of sequestered calcium ion into cytosol by sarcoplasmic reticulum;GO:0015672//monovalent inorganic cation transport;GO:0034220//ion transmembrane transport;GO:00…
ENSG00000137124	2511	2606	2297	1442	1672	1357	27.29	28.75	27.49	17.62	18.87	17.63	27.8433333333333	18.04	-0.626132598728348	7.62426417782596e-16	2.40919291526217e-14	ALDH1B1	aldehyde dehydrogenase 1 family member B1 [Source:HGNC Symbol;Acc:HGNC:407]	Metabolism;Metabolism;Metabolism;Metabolism;Metabolism;Metabolism;Metabolism;Metabolism;Metabolism;Metabolism;Metabolism;Metabolism	Global and overview maps;Carbohydrate metabolism;Lipid metabolism;Amino acid metabolism;Amino acid metabolism;Amino acid metabolism;Lipid metabolism;Amino acid metabolism;Carbohydrate metabolism;Metabolism of other amino acids;Carbohydrate metabolism;Amino acid metabolism	ko01100//Metabolic pathways;ko00010//Glycolysis / Gluconeogenesis;ko00561//Glycerolipid metabolism;ko00310//Lysine degradation;ko00330//Arginine and proline metabolism;ko00280//Valine, leucine and isoleucine degradation;ko00071//Fatty acid degradation;ko00380//Tryptophan metabolism;ko00620//Pyruvate metabolism;ko00410//beta-Alanine metabolism;ko00053//Ascorbate and aldarate metabolism;ko00340//Hi…	K00128;K00128;K00128;K00128;K00128;K00128;K00128;K00128;K00128;K00128;K00128;K00128	GO:0005654//nucleoplasm;GO:0005739//mitochondrion;GO:0005759//mitochondrial matrix;GO:0005829//cytosol;GO:0043231//intracellular membrane-bounded organelle	GO:0004029//aldehyde dehydrogenase (NAD) activity;GO:0016491//oxidoreductase activity;GO:0016620//oxidoreductase activity, acting on the aldehyde or oxo group of donors, NAD or NADP as acceptor;GO:0043878//glyceraldehyde-3-phosphate dehydrogenase (NAD+) (non-phosphorylating) activity;GO:0051287//NAD binding	GO:0005975//carbohydrate metabolic process;GO:0006068//ethanol catabolic process;GO:0006069//ethanol oxidation;GO:0055114//oxidation-reduction process
ENSG00000119138	371	345	329	618	573	544	2.31	2.18	2.24	4.31	3.74	4.03	2.24333333333333	4.02666666666667	0.843942044714765	8.60701720081912e-16	2.69992937629579e-14	KLF9	Kruppel like factor 9 [Source:HGNC Symbol;Acc:HGNC:1123]	-	-	-	-	GO:0000785//chromatin;GO:0005634//nucleus;GO:0005654//nucleoplasm;GO:0005829//cytosol;GO:0005886//plasma membrane	GO:0000978//RNA polymerase II proximal promoter sequence-specific DNA binding;GO:0000981//DNA-binding transcription factor activity, RNA polymerase II-specific;GO:0003677//DNA binding;GO:0003700//DNA-binding transcription factor activity;GO:0046872//metal ion binding	GO:0006357//regulation of transcription by RNA polymerase II;GO:0007623//circadian rhythm;GO:0010839//negative regulation of keratinocyte proliferation;GO:0048511//rhythmic process;GO:0071387//cellular response to cortisol stimulus;GO:0097067//cellular response to thyroid hormone stimulus
ENSG00000187720	333	334	315	525	639	506	1.37	1.60	2.16	3.63	2.77	4.46	1.71	3.62	1.08199337219731	1.31470159451388e-15	4.06488119796589e-14	THSD4	thrombospondin type 1 domain containing 4 [Source:HGNC Symbol;Acc:HGNC:25835]	Environmental Information Processing	Signal transduction	ko04350//TGF-beta signaling pathway	K23377	GO:0001527//microfibril;GO:0005576//extracellular region;GO:0031012//extracellular matrix;GO:0062023//collagen-containing extracellular matrix;GO:0070062//extracellular exosome	GO:0004222//metalloendopeptidase activity;GO:0005201//extracellular matrix structural constituent;GO:0016787//hydrolase activity	GO:0006508//proteolysis;GO:0030198//extracellular matrix organization;GO:0048251//elastic fiber assembly
ENSG00000134107	1577	1481	1254	1912	2669	1914	16.11	15.40	14.02	21.88	28.64	23.29	15.1766666666667	24.6033333333333	0.696998830818277	1.7107264889202e-15	5.25164587715074e-14	BHLHE40	basic helix-loop-helix family member e40 [Source:HGNC Symbol;Acc:HGNC:1046]	Organismal Systems	Environmental adaptation	ko04710//Circadian rhythm	K03729	GO:0000785//chromatin;GO:0005634//nucleus;GO:0005737//cytoplasm;GO:0016604//nuclear body	GO:0000978//RNA polymerase II proximal promoter sequence-specific DNA binding;GO:0000981//DNA-binding transcription factor activity, RNA polymerase II-specific;GO:0001102//RNA polymerase II activating transcription factor binding;GO:0001227//DNA-binding transcription repressor activity, RNA polymerase II-specific;GO:0003677//DNA binding;GO:0003700//DNA-binding transcription factor activity;GO:000…	GO:0000122//negative regulation of transcription by RNA polymerase II;GO:0006355//regulation of transcription, DNA-templated;GO:0006357//regulation of transcription by RNA polymerase II;GO:0007623//circadian rhythm;GO:0009416//response to light stimulus;GO:0009952//anterior/posterior pattern specification;GO:0032922//circadian regulation of gene expression;GO:0042752//regulation of circadian rhyt…
ENSG00000101680	135	179	178	34	28	32	0.45	0.66	0.65	0.14	0.13	0.38	0.586666666666667	0.216666666666667	-1.43706380560884	2.10456788471528e-15	6.43012655840667e-14	LAMA1	laminin subunit alpha 1 [Source:HGNC Symbol;Acc:HGNC:6481]	Human Diseases;Environmental Information Processing;Human Diseases;Cellular Processes;Human Diseases;Human Diseases;Human Diseases;Human Diseases;Human Diseases;Human Diseases;Environmental Information Processing;Human Diseases	Cancers;Signal transduction;Infectious diseases;Cellular community - eukaryotes;Infectious diseases;Cardiovascular diseases;Cardiovascular diseases;Infectious diseases;Cancers;Cardiovascular diseases;Signaling molecules and interaction;Cardiovascular diseases	ko05200//Pathways in cancer;ko04151//PI3K-Akt signaling pathway;ko05165//Human papillomavirus infection;ko04510//Focal adhesion;ko05146//Amoebiasis;ko05414//Dilated cardiomyopathy (DCM);ko05416//Viral myocarditis;ko05145//Toxoplasmosis;ko05222//Small cell lung cancer;ko05410//Hypertrophic cardiomyopathy (HCM);ko04512//ECM-receptor interaction;ko05412//Arrhythmogenic right ventricular cardiomyopat…	K05637;K05637;K05637;K05637;K05637;K05637;K05637;K05637;K05637;K05637;K05637;K05637	GO:0005576//extracellular region;GO:0005604//basement membrane;GO:0005606//laminin-1 complex;GO:0005608//laminin-3 complex;GO:0005615//extracellular space;GO:0005911//cell-cell junction;GO:0016020//membrane;GO:0031012//extracellular matrix;GO:0043256//laminin complex;GO:0062023//collagen-containing extracellular matrix	GO:0005102//signaling receptor binding;GO:0005201//extracellular matrix structural constituent;GO:0005515//protein binding;GO:0008022//protein C-terminus binding;GO:0043208//glycosphingolipid binding	GO:0002011//morphogenesis of an epithelial sheet;GO:0006468//protein phosphorylation;GO:0007155//cell adhesion;GO:0007166//cell surface receptor signaling pathway;GO:0007411//axon guidance;GO:0009887//animal organ morphogenesis;GO:0009888//tissue development;GO:0030155//regulation of cell adhesion;GO:0030198//extracellular matrix organization;GO:0030334//regulation of cell migration;GO:0031175//n…
ENSG00000151623	455	461	418	664	736	652	3.44	3.92	4.05	6.51	6.90	6.89	3.80333333333333	6.76666666666667	0.831180935783859	2.53572767664454e-15	7.69289776829908e-14	NR3C2	nuclear receptor subfamily 3 group C member 2 [Source:HGNC Symbol;Acc:HGNC:7979]	Organismal Systems	Excretory system	ko04960//Aldosterone-regulated sodium reabsorption	K08555	GO:0000785//chromatin;GO:0005634//nucleus;GO:0005654//nucleoplasm;GO:0005737//cytoplasm;GO:0005783//endoplasmic reticulum;GO:0005789//endoplasmic reticulum membrane;GO:0005829//cytosol;GO:0016020//membrane;GO:0043235//receptor complex	GO:0000978//RNA polymerase II proximal promoter sequence-specific DNA binding;GO:0000981//DNA-binding transcription factor activity, RNA polymerase II-specific;GO:0003677//DNA binding;GO:0003700//DNA-binding transcription factor activity;GO:0003707//steroid hormone receptor activity;GO:0004879//nuclear receptor activity;GO:0005496//steroid binding;GO:0005515//protein binding;GO:0008270//zinc ion …	GO:0006355//regulation of transcription, DNA-templated;GO:0006357//regulation of transcription by RNA polymerase II;GO:0006367//transcription initiation from RNA polymerase II promoter;GO:0007165//signal transduction;GO:0030518//intracellular steroid hormone receptor signaling pathway;GO:1901224//positive regulation of NIK/NF-kappaB signaling
ENSG00000173846	691	694	615	908	1046	923	13.50	14.57	13.38	20.41	22.53	21.25	13.8166666666667	21.3966666666667	0.630976459269545	3.03747098100528e-15	9.19350701604501e-14	PLK3	polo like kinase 3 [Source:HGNC Symbol;Acc:HGNC:2154]	Human Diseases;Environmental Information Processing;Organismal Systems	Infectious diseases;Signal transduction;Immune system	ko05152//Tuberculosis;ko04068//FoxO signaling pathway;ko04625//C-type lectin receptor signaling pathway	K08862;K08862;K08862	GO:0000922//spindle pole;GO:0005634//nucleus;GO:0005654//nucleoplasm;GO:0005730//nucleolus;GO:0005737//cytoplasm;GO:0005794//Golgi apparatus;GO:0005795//Golgi stack;GO:0005813//centrosome;GO:0005815//microtubule organizing center;GO:0005856//cytoskeleton;GO:0030425//dendrite;GO:0043025//neuronal cell body	GO:0000166//nucleotide binding;GO:0002039//p53 binding;GO:0004672//protein kinase activity;GO:0004674//protein serine/threonine kinase activity;GO:0005515//protein binding;GO:0005524//ATP binding;GO:0016301//kinase activity;GO:0016740//transferase activity	GO:0000082//G1/S transition of mitotic cell cycle;GO:0000086//G2/M transition of mitotic cell cycle;GO:0000122//negative regulation of transcription by RNA polymerase II;GO:0000278//mitotic cell cycle;GO:0000302//response to reactive oxygen species;GO:0006468//protein phosphorylation;GO:0006915//apoptotic process;GO:0006970//response to osmotic stress;GO:0006974//cellular response to DNA damage s…
ENSG00000109084	1113	1132	1019	522	640	560	14.87	15.53	14.58	7.96	8.92	8.98	14.9933333333333	8.62	-0.798561385967559	3.52487920425472e-15	1.06438174849972e-13	TMEM97	transmembrane protein 97 [Source:HGNC Symbol;Acc:HGNC:28106]	-	-	-	-	GO:0005634//nucleus;GO:0005764//lysosome;GO:0005783//endoplasmic reticulum;GO:0005791//rough endoplasmic reticulum;GO:0005886//plasma membrane;GO:0016020//membrane;GO:0016021//integral component of membrane;GO:0030867//rough endoplasmic reticulum membrane;GO:0031965//nuclear membrane	GO:0005515//protein binding	GO:0001558//regulation of cell growth;GO:0042632//cholesterol homeostasis
ENSG00000111700	1405	1226	1208	2015	1850	1530	15.93	14.58	15.84	28.96	22.03	22.70	15.45	24.5633333333333	0.668899514807945	3.98466395872363e-15	1.19762318610568e-13	SLCO1B3	solute carrier organic anion transporter family member 1B3 [Source:HGNC Symbol;Acc:HGNC:10961]	Organismal Systems	Digestive system	ko04976//Bile secretion	K05043	GO:0005886//plasma membrane;GO:0005887//integral component of plasma membrane;GO:0016020//membrane;GO:0016021//integral component of membrane;GO:0016323//basolateral plasma membrane	GO:0005515//protein binding;GO:0008514//organic anion transmembrane transporter activity;GO:0015125//bile acid transmembrane transporter activity;GO:0015347//sodium-independent organic anion transmembrane transporter activity;GO:0022857//transmembrane transporter activity	GO:0006811//ion transport;GO:0015711//organic anion transport;GO:0015721//bile acid and bile salt transport;GO:0043252//sodium-independent organic anion transport;GO:0055085//transmembrane transport
ENSG00000100439	3669	3974	3452	2329	2530	2217	48.96	54.41	50.52	33.30	30.46	37.31	51.2966666666667	33.69	-0.606544651959138	5.25205287171129e-15	1.57123915078696e-13	ABHD4	abhydrolase domain containing 4, N-acyl phospholipase B [Source:HGNC Symbol;Acc:HGNC:20154]	-	-	-	-	GO:0005739//mitochondrion;GO:0005789//endoplasmic reticulum membrane;GO:0005811//lipid droplet	GO:0004622//lysophospholipase activity;GO:0005515//protein binding;GO:0016787//hydrolase activity;GO:0042171//lysophosphatidic acid acyltransferase activity;GO:0052689//carboxylic ester hydrolase activity	GO:0006629//lipid metabolic process;GO:0006654//phosphatidic acid biosynthetic process;GO:0016042//lipid catabolic process;GO:0036152//phosphatidylethanolamine acyl-chain remodeling;GO:0055088//lipid homeostasis;GO:0070292//N-acylphosphatidylethanolamine metabolic process
ENSG00000068305	1211	1019	1011	1439	1602	1375	9.19	8.46	8.22	12.97	13.28	14.42	8.62333333333333	13.5566666666667	0.652684936777396	5.40229342024635e-15	1.60873825260977e-13	MEF2A	myocyte enhancer factor 2A [Source:HGNC Symbol;Acc:HGNC:6993]	Environmental Information Processing;Human Diseases;Environmental Information Processing;Organismal Systems	Signal transduction;Cardiovascular diseases;Signal transduction;Endocrine system	ko04022//cGMP - PKG signaling pathway;ko05418//Fluid shear stress and atherosclerosis;ko04371//Apelin signaling pathway;ko04928//Parathyroid hormone synthesis, secretion and action	K09260;K09260;K09260;K09260	GO:0000785//chromatin;GO:0005634//nucleus;GO:0005654//nucleoplasm;GO:0005667//transcription factor complex;GO:0005829//cytosol	GO:0000977//RNA polymerase II regulatory region sequence-specific DNA binding;GO:0000978//RNA polymerase II proximal promoter sequence-specific DNA binding;GO:0000981//DNA-binding transcription factor activity, RNA polymerase II-specific;GO:0001085//RNA polymerase II transcription factor binding;GO:0001228//DNA-binding transcription activator activity, RNA polymerase II-specific;GO:0003677//DNA b…	GO:0000002//mitochondrial genome maintenance;GO:0000122//negative regulation of transcription by RNA polymerase II;GO:0000165//MAPK cascade;GO:0006351//transcription, DNA-templated;GO:0006355//regulation of transcription, DNA-templated;GO:0006357//regulation of transcription by RNA polymerase II;GO:0006915//apoptotic process;GO:0007275//multicellular organism development;GO:0007399//nervous syste…
ENSG00000085871	821	911	826	431	477	386	35.85	40.07	39.25	21.05	21.64	20.04	38.39	20.91	-0.87653749825737	6.24381429810494e-15	1.85505875836111e-13	MGST2	microsomal glutathione S-transferase 2 [Source:HGNC Symbol;Acc:HGNC:7063]	Metabolism;Human Diseases;Human Diseases;Human Diseases;Human Diseases;Metabolism;Metabolism;Human Diseases;Metabolism;Metabolism	Global and overview maps;Cancers;Cancers;Cardiovascular diseases;Cancers;Xenobiotics biodegradation and metabolism;Xenobiotics biodegradation and metabolism;Drug resistance;Xenobiotics biodegradation and metabolism;Metabolism of other amino acids	ko01100//Metabolic pathways;ko05200//Pathways in cancer;ko05225//Hepatocellular carcinoma;ko05418//Fluid shear stress and atherosclerosis;ko05204//Chemical carcinogenesis;ko00983//Drug metabolism - other enzymes;ko00980//Metabolism of xenobiotics by cytochrome P450;ko01524//Platinum drug resistance;ko00982//Drug metabolism - cytochrome P450;ko00480//Glutathione metabolism	K00799;K00799;K00799;K00799;K00799;K00799;K00799;K00799;K00799;K00799	GO:0005635//nuclear envelope;GO:0005737//cytoplasm;GO:0005783//endoplasmic reticulum;GO:0005789//endoplasmic reticulum membrane;GO:0005886//plasma membrane;GO:0016020//membrane;GO:0016021//integral component of membrane;GO:0031090//organelle membrane;GO:0043231//intracellular membrane-bounded organelle	GO:0004364//glutathione transferase activity;GO:0004464//leukotriene-C4 synthase activity;GO:0004602//glutathione peroxidase activity;GO:0005515//protein binding;GO:0008047//enzyme activator activity;GO:0016491//oxidoreductase activity;GO:0016740//transferase activity;GO:0016829//lyase activity;GO:0042802//identical protein binding;GO:0043295//glutathione binding	GO:0006629//lipid metabolic process;GO:0006691//leukotriene metabolic process;GO:0006750//glutathione biosynthetic process;GO:0006805//xenobiotic metabolic process;GO:0010243//response to organonitrogen compound;GO:0019370//leukotriene biosynthetic process;GO:0032496//response to lipopolysaccharide;GO:0046466//membrane lipid catabolic process;GO:0050729//positive regulation of inflammatory respon…
ENSG00000175592	467	416	346	604	969	780	11.17	8.64	7.70	13.64	24.34	19.34	9.17	19.1066666666667	1.05908246994594	6.90874214615767e-15	2.033908507903e-13	FOSL1	FOS like 1, AP-1 transcription factor subunit [Source:HGNC Symbol;Acc:HGNC:13718]	Human Diseases;Environmental Information Processing;Organismal Systems;Organismal Systems	Infectious diseases;Signal transduction;Development;Immune system	ko05166//HTLV-I infection;ko04310//Wnt signaling pathway;ko04380//Osteoclast differentiation;ko04657//IL-17 signaling pathway	K04502;K04502;K04502;K04502	GO:0000785//chromatin;GO:0005634//nucleus;GO:0005654//nucleoplasm;GO:0005829//cytosol;GO:0042734//presynaptic membrane;GO:0043005//neuron projection;GO:0043231//intracellular membrane-bounded organelle	GO:0000977//RNA polymerase II regulatory region sequence-specific DNA binding;GO:0000978//RNA polymerase II proximal promoter sequence-specific DNA binding;GO:0000981//DNA-binding transcription factor activity, RNA polymerase II-specific;GO:0001228//DNA-binding transcription activator activity, RNA polymerase II-specific;GO:0003677//DNA binding;GO:0003700//DNA-binding transcription factor activit…	GO:0001701//in utero embryonic development;GO:0006355//regulation of transcription, DNA-templated;GO:0006357//regulation of transcription by RNA polymerase II;GO:0006935//chemotaxis;GO:0006968//cellular defense response;GO:0007296//vitellogenesis;GO:0007565//female pregnancy;GO:0007612//learning;GO:0008284//positive regulation of cell proliferation;GO:0008285//negative regulation of cell prolifer…
ENSG00000124216	182	172	147	307	370	333	3.44	3.31	3.04	6.49	7.34	7.49	3.26333333333333	7.10666666666667	1.12282667315548	7.00057611380577e-15	2.05626012942786e-13	SNAI1	snail family transcriptional repressor 1 [Source:HGNC Symbol;Acc:HGNC:11128]	Cellular Processes	Cellular community - eukaryotes	ko04520//Adherens junction	K05707	GO:0000785//chromatin;GO:0001650//fibrillar center;GO:0005634//nucleus;GO:0005654//nucleoplasm;GO:0005721//pericentric heterochromatin;GO:0005737//cytoplasm;GO:0005829//cytosol;GO:0043231//intracellular membrane-bounded organelle	GO:0000977//RNA polymerase II regulatory region sequence-specific DNA binding;GO:0000978//RNA polymerase II proximal promoter sequence-specific DNA binding;GO:0001227//DNA-binding transcription repressor activity, RNA polymerase II-specific;GO:0003677//DNA binding;GO:0003700//DNA-binding transcription factor activity;GO:0005515//protein binding;GO:0019900//kinase binding;GO:0043565//sequence-spec…	GO:0000122//negative regulation of transcription by RNA polymerase II;GO:0001649//osteoblast differentiation;GO:0001707//mesoderm formation;GO:0001837//epithelial to mesenchymal transition;GO:0003180//aortic valve morphogenesis;GO:0003198//epithelial to mesenchymal transition involved in endocardial cushion formation;GO:0006357//regulation of transcription by RNA polymerase II;GO:0007275//multice…
ENSG00000116455	1896	1911	1860	972	1203	1054	47.93	47.02	46.27	25.32	31.15	28.30	47.0733333333333	28.2566666666667	-0.736318729675257	7.148526788883e-15	2.09495601404816e-13	WDR77	WD repeat domain 77 [Source:HGNC Symbol;Acc:HGNC:29652]	-	-	-	-	GO:0005634//nucleus;GO:0005654//nucleoplasm;GO:0005737//cytoplasm;GO:0005794//Golgi apparatus;GO:0005829//cytosol;GO:0034709//methylosome;GO:0045495//pole plasm	GO:0005515//protein binding;GO:0008327//methyl-CpG binding;GO:0030374//nuclear receptor transcription coactivator activity	GO:0000387//spliceosomal snRNP assembly;GO:0006357//regulation of transcription by RNA polymerase II;GO:0007315//pole plasm assembly;GO:0008284//positive regulation of cell proliferation;GO:0008285//negative regulation of cell proliferation;GO:0045893//positive regulation of transcription, DNA-templated;GO:0060528//secretory columnal luminar epithelial cell differentiation involved in prostate gl…
ENSG00000063176	1672	1772	1562	833	1047	904	24.66	26.34	25.07	14.10	15.30	16.02	25.3566666666667	15.14	-0.743999899004421	7.3384919851873e-15	2.14576177413033e-13	SPHK2	sphingosine kinase 2 [Source:HGNC Symbol;Acc:HGNC:18859]	Metabolism;Environmental Information Processing;Human Diseases;Environmental Information Processing;Organismal Systems;Environmental Information Processing;Environmental Information Processing;Environmental Information Processing;Metabolism	Global and overview maps;Signal transduction;Infectious diseases;Signal transduction;Immune system;Signal transduction;Signal transduction;Signal transduction;Lipid metabolism	ko01100//Metabolic pathways;ko04020//Calcium signaling pathway;ko05152//Tuberculosis;ko04072//Phospholipase D signaling pathway;ko04666//Fc gamma R-mediated phagocytosis;ko04371//Apelin signaling pathway;ko04071//Sphingolipid signaling pathway;ko04370//VEGF signaling pathway;ko00600//Sphingolipid metabolism	K04718;K04718;K04718;K04718;K04718;K04718;K04718;K04718;K04718	GO:0000786//nucleosome;GO:0005634//nucleus;GO:0005654//nucleoplasm;GO:0005737//cytoplasm;GO:0005739//mitochondrion;GO:0005743//mitochondrial inner membrane;GO:0005764//lysosome;GO:0005765//lysosomal membrane;GO:0005783//endoplasmic reticulum;GO:0005829//cytosol;GO:0016020//membrane;GO:0043231//intracellular membrane-bounded organelle	GO:0000166//nucleotide binding;GO:0001727//lipid kinase activity;GO:0003951//NAD+ kinase activity;GO:0005515//protein binding;GO:0005524//ATP binding;GO:0008481//sphinganine kinase activity;GO:0016301//kinase activity;GO:0016740//transferase activity;GO:0017050//D-erythro-sphingosine kinase activity;GO:0031267//small GTPase binding;GO:0031493//nucleosomal histone binding;GO:0038036//sphingosine-1…	GO:0001568//blood vessel development;GO:0002367//cytokine production involved in immune response;GO:0003376//sphingosine-1-phosphate receptor signaling pathway;GO:0006665//sphingolipid metabolic process;GO:0006669//sphinganine-1-phosphate biosynthetic process;GO:0006670//sphingosine metabolic process;GO:0007420//brain development;GO:0007565//female pregnancy;GO:0008284//positive regulation of cel…
ENSG00000128917	109	128	101	221	358	287	1.02	1.22	1.04	2.33	3.53	3.21	1.09333333333333	3.02333333333333	1.46740673591044	8.52736319628891e-15	2.4821540979468e-13	DLL4	delta like canonical Notch ligand 4 [Source:HGNC Symbol;Acc:HGNC:2910]	Human Diseases;Human Diseases;Human Diseases;Organismal Systems;Environmental Information Processing	Cancers;Cancers;Drug resistance;Immune system;Signal transduction	ko05200//Pathways in cancer;ko05224//Breast cancer;ko01522//Endocrine resistance;ko04658//Th1 and Th2 cell differentiation;ko04330//Notch signaling pathway	K06051;K06051;K06051;K06051;K06051	GO:0005886//plasma membrane;GO:0016020//membrane;GO:0016021//integral component of membrane	GO:0005112//Notch binding;GO:0005509//calcium ion binding;GO:0005515//protein binding	GO:0000122//negative regulation of transcription by RNA polymerase II;GO:0001525//angiogenesis;GO:0001569//branching involved in blood vessel morphogenesis;GO:0001974//blood vessel remodeling;GO:0003180//aortic valve morphogenesis;GO:0003208//cardiac ventricle morphogenesis;GO:0003209//cardiac atrium morphogenesis;GO:0003222//ventricular trabecula myocardium morphogenesis;GO:0003344//pericardium …
ENSG00000072422	443	427	391	141	192	163	3.77	3.21	3.15	1.16	2.05	1.42	3.37666666666667	1.54333333333333	-1.12955007554091	9.56233064182027e-15	2.77715867898618e-13	RHOBTB1	Rho related BTB domain containing 1 [Source:HGNC Symbol;Acc:HGNC:18738]	Genetic Information Processing	Folding, sorting and degradation	ko04120//Ubiquitin mediated proteolysis	K07868	GO:0005829//cytosol;GO:0005856//cytoskeleton;GO:0005886//plasma membrane;GO:0005938//cell cortex;GO:0031410//cytoplasmic vesicle;GO:0042995//cell projection;GO:0043231//intracellular membrane-bounded organelle	GO:0000166//nucleotide binding;GO:0003924//GTPase activity;GO:0005515//protein binding;GO:0005525//GTP binding;GO:0019901//protein kinase binding	GO:0007015//actin filament organization;GO:0007163//establishment or maintenance of cell polarity;GO:0007264//small GTPase mediated signal transduction;GO:0008360//regulation of cell shape;GO:0030865//cortical cytoskeleton organization;GO:0032956//regulation of actin cytoskeleton organization;GO:0043652//engulfment of apoptotic cell;GO:0051056//regulation of small GTPase mediated signal transduct…
ENSG00000100815	1593	1220	1407	2149	2426	1734	21.48	14.44	19.70	30.28	33.25	30.31	18.54	31.28	0.754599268681822	1.09043546651225e-14	3.13173065982319e-13	TRIP11	thyroid hormone receptor interactor 11 [Source:HGNC Symbol;Acc:HGNC:12305]	-	-	-	-	GO:0000139//Golgi membrane;GO:0002079//inner acrosomal membrane;GO:0002080//acrosomal membrane;GO:0002081//outer acrosomal membrane;GO:0005654//nucleoplasm;GO:0005737//cytoplasm;GO:0005793//endoplasmic reticulum-Golgi intermediate compartment;GO:0005794//Golgi apparatus;GO:0005801//cis-Golgi network;GO:0005856//cytoskeleton;GO:0005929//cilium;GO:0016020//membrane;GO:0016607//nuclear speck;GO:0030…	GO:0003713//transcription coactivator activity;GO:0005515//protein binding	GO:0003281//ventricular septum development;GO:0003413//chondrocyte differentiation involved in endochondral bone morphogenesis;GO:0006366//transcription by RNA polymerase II;GO:0006486//protein glycosylation;GO:0007030//Golgi organization;GO:0035735//intraciliary transport involved in cilium assembly;GO:0045893//positive regulation of transcription, DNA-templated;GO:0051216//cartilage development…
ENSG00000135968	1761	1225	1647	2454	2724	2103	13.78	10.01	12.49	20.10	22.53	22.51	12.0933333333333	21.7133333333333	0.844369263867383	1.41073388979099e-14	3.98956778810912e-13	GCC2	GRIP and coiled-coil domain containing 2 [Source:HGNC Symbol;Acc:HGNC:23218]	Human Diseases	Infectious diseases	ko05132//Salmonella infection	K20282	GO:0005654//nucleoplasm;GO:0005737//cytoplasm;GO:0005794//Golgi apparatus;GO:0005802//trans-Golgi network;GO:0005829//cytosol;GO:0016020//membrane	GO:0005515//protein binding;GO:0031267//small GTPase binding;GO:0042802//identical protein binding	GO:0006622//protein targeting to lysosome;GO:0015031//protein transport;GO:0031023//microtubule organizing center organization;GO:0034067//protein localization to Golgi apparatus;GO:0034453//microtubule anchoring;GO:0034499//late endosome to Golgi transport;GO:0042147//retrograde transport, endosome to Golgi;GO:0070861//regulation of protein exit from endoplasmic reticulum;GO:0071955//recycling e…
ENSG00000170545	674	835	699	1034	1220	1062	19.42	24.35	22.07	32.59	39.56	36.58	21.9466666666667	36.2433333333333	0.723713812462746	1.61931563736505e-14	4.55948481422788e-13	SMAGP	small cell adhesion glycoprotein [Source:HGNC Symbol;Acc:HGNC:26918]	-	-	-	-	GO:0005654//nucleoplasm;GO:0005886//plasma membrane;GO:0016020//membrane;GO:0016021//integral component of membrane;GO:0030054//cell junction;GO:0030659//cytoplasmic vesicle membrane;GO:0031410//cytoplasmic vesicle	GO:0005515//protein binding	-
ENSG00000152527	771	630	698	1165	1093	917	3.77	2.95	3.73	6.28	5.82	5.22	3.48333333333333	5.77333333333333	0.72893598775848	1.71734503913261e-14	4.82499288820648e-13	PLEKHH2	pleckstrin homology, MyTH4 and FERM domain containing H2 [Source:HGNC Symbol;Acc:HGNC:30506]	-	-	-	-	GO:0005654//nucleoplasm;GO:0005737//cytoplasm;GO:0005829//cytosol;GO:0005856//cytoskeleton;GO:0005886//plasma membrane;GO:0016020//membrane;GO:0016604//nuclear body;GO:0030027//lamellipodium;GO:0030864//cortical actin cytoskeleton;GO:0042995//cell projection	GO:0003779//actin binding;GO:0005515//protein binding;GO:0042802//identical protein binding	GO:0030835//negative regulation of actin filament depolymerization
ENSG00000115129	1051	1173	1085	548	641	568	22.78	25.11	25.56	13.69	14.88	14.59	24.4833333333333	14.3866666666667	-0.76706762595562	2.21862249432792e-14	6.15310667740216e-13	TP53I3	tumor protein p53 inducible protein 3 [Source:HGNC Symbol;Acc:HGNC:19373]	Cellular Processes	Cell growth and death	ko04115//p53 signaling pathway	K10133	GO:0005829//cytosol	GO:0003960//NADPH:quinone reductase activity;GO:0016491//oxidoreductase activity;GO:0042803//protein homodimerization activity;GO:0048038//quinone binding;GO:0070402//NADPH binding	GO:0006739//NADP metabolic process;GO:0042981//regulation of apoptotic process;GO:0055114//oxidation-reduction process
ENSG00000065618	707	687	681	907	1331	1193	6.47	5.94	6.68	7.95	12.34	11.69	6.36333333333333	10.66	0.744352836076395	2.29992531173582e-14	6.36493249012287e-13	COL17A1	collagen type XVII alpha 1 chain [Source:HGNC Symbol;Acc:HGNC:2194]	Organismal Systems	Digestive system	ko04974//Protein digestion and absorption	K07603	GO:0005576//extracellular region;GO:0005581//collagen trimer;GO:0005604//basement membrane;GO:0005615//extracellular space;GO:0005788//endoplasmic reticulum lumen;GO:0005886//plasma membrane;GO:0005887//integral component of plasma membrane;GO:0005911//cell-cell junction;GO:0016020//membrane;GO:0016021//integral component of membrane;GO:0030054//cell junction;GO:0030056//hemidesmosome;GO:0031012/…	GO:0005201//extracellular matrix structural constituent;GO:0005515//protein binding;GO:0030020//extracellular matrix structural constituent conferring tensile strength	GO:0007160//cell-matrix adhesion;GO:0008544//epidermis development;GO:0030198//extracellular matrix organization;GO:0031581//hemidesmosome assembly;GO:0050776//regulation of immune response
ENSG00000131459	21	24	16	73	146	123	0.62	0.27	0.29	1.29	3.17	2.37	0.393333333333333	2.27666666666667	2.53309871892825	2.59723005634694e-14	7.17235069406578e-13	GFPT2	glutamine-fructose-6-phosphate transaminase 2 [Source:HGNC Symbol;Acc:HGNC:4242]	Metabolism;Human Diseases;Metabolism;Metabolism	Global and overview maps;Endocrine and metabolic diseases;Carbohydrate metabolism;Amino acid metabolism	ko01100//Metabolic pathways;ko04931//Insulin resistance;ko00520//Amino sugar and nucleotide sugar metabolism;ko00250//Alanine, aspartate and glutamate metabolism	K00820;K00820;K00820;K00820	GO:0005829//cytosol	GO:0004360//glutamine-fructose-6-phosphate transaminase (isomerizing) activity;GO:0005515//protein binding;GO:0008483//transaminase activity;GO:0016740//transferase activity;GO:0097367//carbohydrate derivative binding	GO:0006002//fructose 6-phosphate metabolic process;GO:0006047//UDP-N-acetylglucosamine metabolic process;GO:0006048//UDP-N-acetylglucosamine biosynthetic process;GO:0006112//energy reserve metabolic process;GO:0006487//protein N-linked glycosylation;GO:0006541//glutamine metabolic process;GO:1901135//carbohydrate derivative metabolic process;GO:1901137//carbohydrate derivative biosynthetic proces…
ENSG00000139629	2831	3138	2768	1879	1861	1693	33.58	39.86	36.58	25.33	22.83	24.19	36.6733333333333	24.1166666666667	-0.604700886226238	2.78099359828161e-14	7.63090472700458e-13	GALNT6	polypeptide N-acetylgalactosaminyltransferase 6 [Source:HGNC Symbol;Acc:HGNC:4128]	Metabolism;Metabolism;Metabolism	Global and overview maps;Glycan biosynthesis and metabolism;Glycan biosynthesis and metabolism	ko01100//Metabolic pathways;ko00514//Other types of O-glycan biosynthesis;ko00512//Mucin type O-glycan biosynthesis	K00710;K00710;K00710	GO:0000139//Golgi membrane;GO:0005794//Golgi apparatus;GO:0016020//membrane;GO:0016021//integral component of membrane;GO:0048471//perinuclear region of cytoplasm	GO:0004653//polypeptide N-acetylgalactosaminyltransferase activity;GO:0005515//protein binding;GO:0016740//transferase activity;GO:0016757//transferase activity, transferring glycosyl groups;GO:0030246//carbohydrate binding;GO:0046872//metal ion binding	GO:0006486//protein glycosylation;GO:0006493//protein O-linked glycosylation;GO:0016266//O-glycan processing;GO:0018215//protein phosphopantetheinylation
ENSG00000168916	538	580	528	228	215	257	6.32	7.64	7.60	3.27	2.84	3.37	7.18666666666667	3.16	-1.18539821385425	3.05030481703649e-14	8.29939778007992e-13	ZNF608	zinc finger protein 608 [Source:HGNC Symbol;Acc:HGNC:29238]	-	-	-	-	GO:0005634//nucleus	GO:0046872//metal ion binding	GO:0000122//negative regulation of transcription by RNA polymerase II;GO:0006357//regulation of transcription by RNA polymerase II
ENSG00000119711	1242	1202	1165	708	719	637	14.03	14.53	14.64	8.88	8.50	8.45	14.4	8.61	-0.741983668932831	3.07605591823301e-14	8.35187955614359e-13	ALDH6A1	aldehyde dehydrogenase 6 family member A1 [Source:HGNC Symbol;Acc:HGNC:7179]	Metabolism;Metabolism;Metabolism;Metabolism;Metabolism;Metabolism	Global and overview maps;Global and overview maps;Carbohydrate metabolism;Amino acid metabolism;Carbohydrate metabolism;Metabolism of other amino acids	ko01100//Metabolic pathways;ko01200//Carbon metabolism;ko00562//Inositol phosphate metabolism;ko00280//Valine, leucine and isoleucine degradation;ko00640//Propanoate metabolism;ko00410//beta-Alanine metabolism	K00140;K00140;K00140;K00140;K00140;K00140	GO:0005654//nucleoplasm;GO:0005739//mitochondrion;GO:0005759//mitochondrial matrix	GO:0000062//fatty-acyl-CoA binding;GO:0003723//RNA binding;GO:0004491//methylmalonate-semialdehyde dehydrogenase (acylating) activity;GO:0016491//oxidoreductase activity;GO:0016620//oxidoreductase activity, acting on the aldehyde or oxo group of donors, NAD or NADP as acceptor;GO:0018478//malonate-semialdehyde dehydrogenase (acetylating) activity	GO:0006210//thymine catabolic process;GO:0006573//valine metabolic process;GO:0006574//valine catabolic process;GO:0009083//branched-chain amino acid catabolic process;GO:0019859//thymine metabolic process;GO:0050873//brown fat cell differentiation;GO:0055114//oxidation-reduction process
ENSG00000269897	780	694	641	925	1307	1198	22.17	18.55	21.46	30.17	38.64	42.74	20.7266666666667	37.1833333333333	0.843167991790435	3.30683457969963e-14	8.92138803238977e-13	COMMD3-BMI1	COMMD3-BMI1 readthrough [Source:HGNC Symbol;Acc:HGNC:48326]	Human Diseases;Human Diseases;Cellular Processes	Cancers;Cancers;Cellular community - eukaryotes	ko05202//Transcriptional misregulation in cancers;ko05206//MicroRNAs in cancer;ko04550//Signaling pathways regulating pluripotency of stem cells	K11459;K11459;K11459	GO:0005634//nucleus;GO:0005829//cytosol;GO:0016604//nuclear body	GO:0046872//metal ion binding	GO:0006814//sodium ion transport
ENSG00000100628	11	13	12	66	93	89	0.14	0.16	0.15	0.93	1.15	1.49	0.15	1.19	2.98792716769943	3.31342173904913e-14	8.92138803238977e-13	ASB2	ankyrin repeat and SOCS box containing 2 [Source:HGNC Symbol;Acc:HGNC:16012]	-	-	-	-	GO:0000151//ubiquitin ligase complex;GO:0005829//cytosol	GO:0005515//protein binding;GO:0061630//ubiquitin protein ligase activity	GO:0006511//ubiquitin-dependent protein catabolic process;GO:0007165//signal transduction;GO:0016567//protein ubiquitination;GO:0035556//intracellular signal transduction;GO:0035914//skeletal muscle cell differentiation;GO:0043687//post-translational protein modification
ENSG00000166478	1071	1000	899	436	599	446	18.98	17.56	16.75	11.35	12.25	10.86	17.7633333333333	11.4866666666667	-0.628942131535079	5.32066123546063e-14	1.4207484670887e-12	ZNF143	zinc finger protein 143 [Source:HGNC Symbol;Acc:HGNC:12928]	-	-	-	-	GO:0000785//chromatin;GO:0005634//nucleus;GO:0005654//nucleoplasm	GO:0000978//RNA polymerase II proximal promoter sequence-specific DNA binding;GO:0000981//DNA-binding transcription factor activity, RNA polymerase II-specific;GO:0001228//DNA-binding transcription activator activity, RNA polymerase II-specific;GO:0003677//DNA binding;GO:0005515//protein binding;GO:0046872//metal ion binding	GO:0006355//regulation of transcription, DNA-templated;GO:0006357//regulation of transcription by RNA polymerase II;GO:0006359//regulation of transcription by RNA polymerase III;GO:0042795//snRNA transcription by RNA polymerase II;GO:0045944//positive regulation of transcription by RNA polymerase II;GO:0045945//positive regulation of transcription by RNA polymerase III;GO:1905382//positive regula…
ENSG00000080546	1448	1436	1203	808	798	726	16.58	16.79	15.19	10.20	9.76	10.09	16.1866666666667	10.0166666666667	-0.692403430657132	5.37113278682596e-14	1.43126845643173e-12	SESN1	sestrin 1 [Source:HGNC Symbol;Acc:HGNC:21595]	Organismal Systems;Cellular Processes	Aging;Cell growth and death	ko04211//Longevity regulating pathway - mammal;ko04115//p53 signaling pathway	K10141;K10141	GO:0001650//fibrillar center;GO:0005634//nucleus;GO:0005654//nucleoplasm;GO:0005737//cytoplasm;GO:0005829//cytosol;GO:0031932//TORC2 complex;GO:0061700//GATOR2 complex	GO:0005515//protein binding;GO:0016491//oxidoreductase activity;GO:0016684//oxidoreductase activity, acting on peroxide as acceptor;GO:0070728//leucine binding	GO:0016239//positive regulation of macroautophagy;GO:0034198//cellular response to amino acid starvation;GO:0042149//cellular response to glucose starvation;GO:0055114//oxidation-reduction process;GO:0071233//cellular response to leucine;GO:0072593//reactive oxygen species metabolic process;GO:0098869//cellular oxidant detoxification;GO:1901031//regulation of response to reactive oxygen species;G…
ENSG00000170802	1190	1061	1071	1393	1679	1394	13.42	13.71	13.71	20.04	23.17	21.18	13.6133333333333	21.4633333333333	0.656853783760364	8.14330349730174e-14	2.13910679673024e-12	FOXN2	forkhead box N2 [Source:HGNC Symbol;Acc:HGNC:5281]	-	-	-	-	GO:0000785//chromatin;GO:0005634//nucleus;GO:0005654//nucleoplasm;GO:0043231//intracellular membrane-bounded organelle	GO:0000981//DNA-binding transcription factor activity, RNA polymerase II-specific;GO:0000987//proximal promoter sequence-specific DNA binding;GO:0003677//DNA binding;GO:0003700//DNA-binding transcription factor activity;GO:0005515//protein binding;GO:0043565//sequence-specific DNA binding;GO:1990837//sequence-specific double-stranded DNA binding	GO:0006355//regulation of transcription, DNA-templated;GO:0006357//regulation of transcription by RNA polymerase II;GO:0035914//skeletal muscle cell differentiation
ENSG00000137033	8	2	2	45	105	66	0.11	0.03	0.03	0.68	1.34	0.96	0.0566666666666667	0.993333333333333	4.13170567921182	8.20830660487948e-14	2.15180840895461e-12	IL33	interleukin 33 [Source:HGNC Symbol;Acc:HGNC:16028]	Environmental Information Processing;Human Diseases;Cellular Processes;Organismal Systems	Signaling molecules and interaction;Infectious diseases;Cell growth and death;Immune system	ko04060//Cytokine-cytokine receptor interaction;ko05164//Influenza A;ko04217//Necroptosis;ko04623//Cytosolic DNA-sensing pathway	K12967;K12967;K12967;K12967	GO:0005576//extracellular region;GO:0005615//extracellular space;GO:0005634//nucleus;GO:0005654//nucleoplasm;GO:0005694//chromosome;GO:0005737//cytoplasm;GO:0030133//transport vesicle;GO:0031410//cytoplasmic vesicle;GO:0043231//intracellular membrane-bounded organelle	GO:0002112//interleukin-33 receptor binding;GO:0005125//cytokine activity;GO:0005515//protein binding	GO:0000122//negative regulation of transcription by RNA polymerase II;GO:0001819//positive regulation of cytokine production;GO:0002281//macrophage activation involved in immune response;GO:0002282//microglial cell activation involved in immune response;GO:0002638//negative regulation of immunoglobulin production;GO:0002639//positive regulation of immunoglobulin production;GO:0002686//negative re…
ENSG00000184897	709	715	611	1023	936	945	15.05	15.46	14.20	24.34	20.88	23.91	14.9033333333333	23.0433333333333	0.628714379764539	9.18786598150903e-14	2.38921488822983e-12	H1-10	H1.10 linker histone [Source:HGNC Symbol;Acc:HGNC:4722]	-	-	-	-	GO:0000786//nucleosome;GO:0005634//nucleus;GO:0005654//nucleoplasm;GO:0005694//chromosome;GO:0005730//nucleolus;GO:0042025//host cell nucleus	GO:0003677//DNA binding;GO:0003690//double-stranded DNA binding;GO:0003723//RNA binding;GO:0031492//nucleosomal DNA binding;GO:0045296//cadherin binding	GO:0006334//nucleosome assembly;GO:0016584//nucleosome positioning;GO:0030261//chromosome condensation;GO:0031936//negative regulation of chromatin silencing;GO:0045910//negative regulation of DNA recombination
ENSG00000169247	399	348	320	525	648	588	2.69	2.89	2.28	4.65	4.65	5.46	2.62	4.92	0.909091503801789	1.00304971117956e-13	2.59787865075844e-12	SH3TC2	SH3 domain and tetratricopeptide repeats 2 [Source:HGNC Symbol;Acc:HGNC:29427]	-	-	-	-	GO:0005886//plasma membrane;GO:0031410//cytoplasmic vesicle	GO:0005515//protein binding	GO:0022011//myelination in peripheral nervous system;GO:0032287//peripheral nervous system myelin maintenance;GO:0033157//regulation of intracellular protein transport;GO:1901184//regulation of ERBB signaling pathway
ENSG00000116741	26	26	26	92	153	101	0.70	0.63	0.70	2.53	3.89	2.93	0.676666666666667	3.11666666666667	2.20348663758982	1.03543124380795e-13	2.66571979979561e-12	RGS2	regulator of G protein signaling 2 [Source:HGNC Symbol;Acc:HGNC:9998]	Organismal Systems;Environmental Information Processing;Organismal Systems	Sensory system;Signal transduction;Endocrine system	ko04740//Olfactory transduction;ko04022//cGMP - PKG signaling pathway;ko04921//Oxytocin signaling pathway	K18154;K18154;K18154	GO:0005634//nucleus;GO:0005730//nucleolus;GO:0005737//cytoplasm;GO:0005739//mitochondrion;GO:0005829//cytosol;GO:0005886//plasma membrane;GO:0009898//cytoplasmic side of plasma membrane;GO:0016020//membrane;GO:0043005//neuron projection	GO:0001965//G-protein alpha-subunit binding;GO:0003924//GTPase activity;GO:0005096//GTPase activator activity;GO:0005515//protein binding;GO:0005516//calmodulin binding;GO:0048487//beta-tubulin binding	GO:0001975//response to amphetamine;GO:0006417//regulation of translation;GO:0007049//cell cycle;GO:0007186//G protein-coupled receptor signaling pathway;GO:0007283//spermatogenesis;GO:0007420//brain development;GO:0008277//regulation of G protein-coupled receptor signaling pathway;GO:0009968//negative regulation of signal transduction;GO:0010519//negative regulation of phospholipase activity;GO:…
ENSG00000124299	2941	3419	3039	1713	1986	1852	50.75	59.65	56.79	33.63	36.06	38.53	55.73	36.0733333333333	-0.627521412816811	1.22033154272348e-13	3.12308215013036e-12	PEPD	peptidase D [Source:HGNC Symbol;Acc:HGNC:8840]	-	-	-	-	GO:0070062//extracellular exosome	GO:0004181//metallocarboxypeptidase activity;GO:0005515//protein binding;GO:0008233//peptidase activity;GO:0008237//metallopeptidase activity;GO:0016787//hydrolase activity;GO:0016805//dipeptidase activity;GO:0030145//manganese ion binding;GO:0046872//metal ion binding;GO:0070006//metalloaminopeptidase activity;GO:0102009//proline dipeptidase activity	GO:0006508//proteolysis;GO:0006520//cellular amino acid metabolic process;GO:0030574//collagen catabolic process
ENSG00000184164	1184	1214	1185	720	693	608	26.67	27.79	29.38	18.57	16.37	16.45	27.9466666666667	17.13	-0.706151064732297	1.53279684931387e-13	3.90727149517407e-12	CRELD2	cysteine rich with EGF like domains 2 [Source:HGNC Symbol;Acc:HGNC:28150]	-	-	-	-	GO:0005615//extracellular space;GO:0005783//endoplasmic reticulum;GO:0005794//Golgi apparatus	GO:0003756//protein disulfide isomerase activity;GO:0005509//calcium ion binding;GO:0005515//protein binding;GO:0016853//isomerase activity	GO:0018215//protein phosphopantetheinylation
ENSG00000175970	2032	1758	1804	1162	1061	1032	14.93	13.15	14.51	9.57	8.19	9.03	14.1966666666667	8.93	-0.668820148707962	1.53848449090351e-13	3.91404991347184e-12	UNC119B	unc-119 lipid binding chaperone B [Source:HGNC Symbol;Acc:HGNC:16488]	-	-	-	-	GO:0005829//cytosol;GO:0005929//cilium;GO:0035869//ciliary transition zone;GO:0042995//cell projection	GO:0005515//protein binding;GO:0008289//lipid binding	GO:0007399//nervous system development;GO:0015031//protein transport;GO:0030030//cell projection organization;GO:0042953//lipoprotein transport;GO:0060271//cilium assembly
ENSG00000149564	275	303	262	447	508	449	5.06	5.58	5.04	8.81	9.55	9.61	5.22666666666667	9.32333333333333	0.834954694360982	1.61646863659414e-13	4.09632169791032e-12	ESAM	endothelial cell adhesion molecule [Source:HGNC Symbol;Acc:HGNC:17474]	Environmental Information Processing;Organismal Systems	Signaling molecules and interaction;Immune system	ko04514//Cell adhesion molecules (CAMs);ko04670//Leukocyte transendothelial migration	K06787;K06787	GO:0005886//plasma membrane;GO:0005911//cell-cell junction;GO:0005912//adherens junction;GO:0005923//bicellular tight junction;GO:0016020//membrane;GO:0016021//integral component of membrane;GO:0030054//cell junction;GO:0032991//protein-containing complex	GO:0005515//protein binding;GO:0098632//cell-cell adhesion mediator activity	GO:0007155//cell adhesion;GO:0007156//homophilic cell adhesion via plasma membrane adhesion molecules;GO:0030833//regulation of actin filament polymerization;GO:0034613//cellular protein localization;GO:0035633//maintenance of permeability of blood-brain barrier;GO:0050900//leukocyte migration;GO:0070830//bicellular tight junction assembly;GO:0098609//cell-cell adhesion;GO:2000249//regulation of …
ENSG00000110921	368	378	386	120	138	162	7.28	7.91	9.10	2.63	3.09	4.78	8.09666666666667	3.5	-1.20997316208238	2.60219182628455e-13	6.46744753132722e-12	MVK	mevalonate kinase [Source:HGNC Symbol;Acc:HGNC:7530]	Metabolism;Cellular Processes;Metabolism	Global and overview maps;Transport and catabolism;Metabolism of terpenoids and polyketides	ko01100//Metabolic pathways;ko04146//Peroxisome;ko00900//Terpenoid backbone biosynthesis	K00869;K00869;K00869	GO:0005737//cytoplasm;GO:0005777//peroxisome;GO:0005829//cytosol;GO:0043231//intracellular membrane-bounded organelle	GO:0000166//nucleotide binding;GO:0000287//magnesium ion binding;GO:0004496//mevalonate kinase activity;GO:0005515//protein binding;GO:0005524//ATP binding;GO:0016301//kinase activity;GO:0016740//transferase activity;GO:0042802//identical protein binding;GO:0046872//metal ion binding	GO:0006629//lipid metabolic process;GO:0006694//steroid biosynthetic process;GO:0006695//cholesterol biosynthetic process;GO:0008202//steroid metabolic process;GO:0008203//cholesterol metabolic process;GO:0008299//isoprenoid biosynthetic process;GO:0016126//sterol biosynthetic process;GO:0016310//phosphorylation;GO:0019287//isopentenyl diphosphate biosynthetic process, mevalonate pathway;GO:00455…
ENSG00000253276	370	410	353	550	653	587	5.23	6.16	5.49	8.63	9.41	9.68	5.62666666666667	9.24	0.715612353430028	3.10727193837275e-13	7.64921572029132e-12	CCDC71L	coiled-coil domain containing 71 like [Source:HGNC Symbol;Acc:HGNC:26685]	-	-	-	-	-	-	GO:0044255//cellular lipid metabolic process;GO:0045600//positive regulation of fat cell differentiation
ENSG00000160182	49	37	36	140	140	118	3.21	2.46	2.58	10.26	9.62	9.20	2.75	9.69333333333333	1.81756124478642	3.49683715561741e-13	8.54312351591671e-12	TFF1	trefoil factor 1 [Source:HGNC Symbol;Acc:HGNC:11755]	Organismal Systems	Endocrine system	ko04915//Estrogen signaling pathway	K22456	GO:0005576//extracellular region;GO:0005615//extracellular space	GO:0005515//protein binding;GO:0008083//growth factor activity	GO:0005975//carbohydrate metabolic process;GO:0007165//signal transduction;GO:0008285//negative regulation of cell proliferation;GO:0010039//response to iron ion;GO:0030154//cell differentiation;GO:0030277//maintenance of gastrointestinal epithelium;GO:0035902//response to immobilization stress;GO:0043434//response to peptide hormone
ENSG00000107960	243	234	268	412	485	418	5.33	5.26	6.52	9.79	10.62	10.27	5.70333333333333	10.2266666666667	0.842458723013526	3.5996062818283e-13	8.7610756283143e-12	STN1	STN1 subunit of CST complex [Source:HGNC Symbol;Acc:HGNC:26200]	-	-	-	-	GO:0000781//chromosome, telomeric region;GO:0001650//fibrillar center;GO:0005634//nucleus;GO:0005654//nucleoplasm;GO:0005694//chromosome;GO:0043231//intracellular membrane-bounded organelle;GO:0045111//intermediate filament cytoskeleton;GO:1990879//CST complex	GO:0003676//nucleic acid binding;GO:0003677//DNA binding;GO:0003697//single-stranded DNA binding;GO:0005515//protein binding;GO:0042162//telomeric DNA binding;GO:0043047//single-stranded telomeric DNA binding	GO:0000723//telomere maintenance;GO:0010833//telomere maintenance via telomere lengthening;GO:0016233//telomere capping;GO:0032211//negative regulation of telomere maintenance via telomerase;GO:0045740//positive regulation of DNA replication
ENSG00000135373	257	268	260	383	673	591	1.72	3.25	1.74	3.88	5.52	5.31	2.23666666666667	4.90333333333333	1.13241257505464	3.93605687891742e-13	9.50833628095863e-12	EHF	ETS homologous factor [Source:HGNC Symbol;Acc:HGNC:3246]	-	-	-	-	GO:0000785//chromatin;GO:0005634//nucleus;GO:0005654//nucleoplasm;GO:0005794//Golgi apparatus;GO:0042025//host cell nucleus	GO:0000978//RNA polymerase II proximal promoter sequence-specific DNA binding;GO:0000981//DNA-binding transcription factor activity, RNA polymerase II-specific;GO:0001228//DNA-binding transcription activator activity, RNA polymerase II-specific;GO:0003677//DNA binding;GO:0003700//DNA-binding transcription factor activity;GO:0043565//sequence-specific DNA binding	GO:0006355//regulation of transcription, DNA-templated;GO:0006357//regulation of transcription by RNA polymerase II;GO:0006366//transcription by RNA polymerase II;GO:0007275//multicellular organism development;GO:0030154//cell differentiation;GO:0030855//epithelial cell differentiation;GO:0045893//positive regulation of transcription, DNA-templated;GO:0045944//positive regulation of transcription…
ENSG00000088387	1401	1107	1400	1770	2008	2071	12.82	11.86	15.48	21.61	22.76	26.82	13.3866666666667	23.73	0.825915331964329	4.61617683746633e-13	1.11097708468184e-11	DOCK9	dedicator of cytokinesis 9 [Source:HGNC Symbol;Acc:HGNC:14132]	-	-	-	-	GO:0005829//cytosol;GO:0012505//endomembrane system;GO:0016020//membrane	GO:0005085//guanyl-nucleotide exchange factor activity;GO:0005515//protein binding;GO:0045296//cadherin binding	GO:0007264//small GTPase mediated signal transduction;GO:0007596//blood coagulation;GO:0008150//biological_process;GO:0043547//positive regulation of GTPase activity;GO:0050790//regulation of catalytic activity
ENSG00000269113	580	616	621	278	320	278	2.77	2.80	3.03	1.33	1.57	1.42	2.86666666666667	1.44	-0.993305347425994	5.85360875983155e-13	1.3906624928688e-11	TRABD2B	TraB domain containing 2B [Source:HGNC Symbol;Acc:HGNC:44200]	-	-	-	-	GO:0005886//plasma membrane;GO:0005887//integral component of plasma membrane;GO:0016020//membrane;GO:0016021//integral component of membrane;GO:0031301//integral component of organelle membrane	GO:0004222//metalloendopeptidase activity;GO:0005515//protein binding;GO:0008233//peptidase activity;GO:0008237//metallopeptidase activity;GO:0016787//hydrolase activity;GO:0017147//Wnt-protein binding;GO:0046872//metal ion binding	GO:0006508//proteolysis;GO:0016055//Wnt signaling pathway;GO:0030178//negative regulation of Wnt signaling pathway;GO:0031334//positive regulation of protein complex assembly;GO:1904808//positive regulation of protein oxidation
ENSG00000196754	60	60	50	130	233	166	2.16	2.29	2.03	5.79	9.60	8.11	2.16	7.83333333333333	1.85859503856774	5.9195923682993e-13	1.40375801408991e-11	S100A2	S100 calcium binding protein A2 [Source:HGNC Symbol;Acc:HGNC:10492]	-	-	-	-	GO:0005575//cellular_component	GO:0005509//calcium ion binding;GO:0005515//protein binding;GO:0042802//identical protein binding;GO:0046872//metal ion binding;GO:0046914//transition metal ion binding;GO:0048306//calcium-dependent protein binding	GO:0043542//endothelial cell migration
ENSG00000123358	428	540	366	637	1133	861	7.51	8.82	6.53	11.99	20.98	17.29	7.62	16.7533333333333	1.13658526766617	6.57513259172682e-13	1.55351030375644e-11	NR4A1	nuclear receptor subfamily 4 group A member 1 [Source:HGNC Symbol;Acc:HGNC:7980]	Environmental Information Processing;Environmental Information Processing;Human Diseases;Organismal Systems;Organismal Systems	Signal transduction;Signal transduction;Endocrine and metabolic diseases;Endocrine system;Endocrine system	ko04151//PI3K-Akt signaling pathway;ko04010//MAPK signaling pathway;ko04934//Cushing syndrome;ko04925//Aldosterone synthesis and secretion;ko04927//Cortisol synthesis and secretion	K04465;K04465;K04465;K04465;K04465	GO:0000785//chromatin;GO:0005634//nucleus;GO:0005654//nucleoplasm;GO:0005667//transcription factor complex;GO:0005737//cytoplasm;GO:0005739//mitochondrion;GO:0005829//cytosol;GO:0031965//nuclear membrane	GO:0000978//RNA polymerase II proximal promoter sequence-specific DNA binding;GO:0000981//DNA-binding transcription factor activity, RNA polymerase II-specific;GO:0001228//DNA-binding transcription activator activity, RNA polymerase II-specific;GO:0003677//DNA binding;GO:0003700//DNA-binding transcription factor activity;GO:0004879//nuclear receptor activity;GO:0005515//protein binding;GO:0008134…	GO:0001938//positive regulation of endothelial cell proliferation;GO:0002042//cell migration involved in sprouting angiogenesis;GO:0006355//regulation of transcription, DNA-templated;GO:0006357//regulation of transcription by RNA polymerase II;GO:0006367//transcription initiation from RNA polymerase II promoter;GO:0006915//apoptotic process;GO:0007165//signal transduction;GO:0030522//intracellula…
ENSG00000125848	2205	1975	1843	1055	1281	1178	20.38	19.02	19.73	9.79	12.11	12.71	19.71	11.5366666666667	-0.77270133559919	6.73983542012674e-13	1.58951884981237e-11	FLRT3	fibronectin leucine rich transmembrane protein 3 [Source:HGNC Symbol;Acc:HGNC:3762]	-	-	-	-	GO:0005576//extracellular region;GO:0005615//extracellular space;GO:0005783//endoplasmic reticulum;GO:0005789//endoplasmic reticulum membrane;GO:0005829//cytosol;GO:0005886//plasma membrane;GO:0005887//integral component of plasma membrane;GO:0005911//cell-cell junction;GO:0005925//focal adhesion;GO:0016020//membrane;GO:0016021//integral component of membrane;GO:0030054//cell junction;GO:0030424/…	GO:0005104//fibroblast growth factor receptor binding;GO:0005515//protein binding;GO:0030674//protein binding, bridging;GO:0042803//protein homodimerization activity;GO:0045499//chemorepellent activity	GO:0003345//proepicardium cell migration involved in pericardium morphogenesis;GO:0007155//cell adhesion;GO:0007275//multicellular organism development;GO:0007411//axon guidance;GO:0007416//synapse assembly;GO:0007507//heart development;GO:0008543//fibroblast growth factor receptor signaling pathway;GO:0031175//neuron projection development;GO:0048598//embryonic morphogenesis;GO:0048678//response…
ENSG00000079337	179	170	202	329	366	365	1.50	1.37	1.67	3.07	2.90	4.24	1.51333333333333	3.40333333333333	1.16921866358689	7.32864173841668e-13	1.71897215657527e-11	RAPGEF3	Rap guanine nucleotide exchange factor 3 [Source:HGNC Symbol;Acc:HGNC:16629]	Environmental Information Processing;Environmental Information Processing;Environmental Information Processing;Organismal Systems;Organismal Systems;Organismal Systems;Organismal Systems	Signal transduction;Signal transduction;Signal transduction;Circulatory system;Immune system;Nervous system;Nervous system	ko04072//Phospholipase D signaling pathway;ko04015//Rap1 signaling pathway;ko04024//cAMP signaling pathway;ko04261//Adrenergic signaling in cardiomyocytes;ko04670//Leukocyte transendothelial migration;ko04726//Serotonergic synapse;ko04720//Long-term potentiation	K08014;K08014;K08014;K08014;K08014;K08014;K08014	GO:0005886//plasma membrane;GO:0005902//microvillus;GO:0012505//endomembrane system;GO:0016020//membrane;GO:0030027//lamellipodium;GO:0030175//filopodium;GO:0030864//cortical actin cytoskeleton;GO:0070062//extracellular exosome	GO:0000166//nucleotide binding;GO:0005085//guanyl-nucleotide exchange factor activity;GO:0005515//protein binding;GO:0019904//protein domain specific binding;GO:0030552//cAMP binding	GO:0001525//angiogenesis;GO:0007165//signal transduction;GO:0007264//small GTPase mediated signal transduction;GO:0019933//cAMP-mediated signaling;GO:0032486//Rap protein signal transduction;GO:0033138//positive regulation of peptidyl-serine phosphorylation;GO:0034242//negative regulation of syncytium formation by plasma membrane fusion;GO:0035556//intracellular signal transduction;GO:0043547//po…
ENSG00000183395	120	120	115	21	26	22	5.12	5.22	5.37	1.00	1.17	1.12	5.23666666666667	1.09666666666667	-2.25552369155895	8.1645969517738e-13	1.89782825548066e-11	PMCH	pro-melanin concentrating hormone [Source:HGNC Symbol;Acc:HGNC:9109]	Environmental Information Processing	Signaling molecules and interaction	ko04080//Neuroactive ligand-receptor interaction	K05229	GO:0005576//extracellular region;GO:0005634//nucleus;GO:0045202//synapse	GO:0005179//hormone activity;GO:0030354//melanin-concentrating hormone activity;GO:0031777//type 1 melanin-concentrating hormone receptor binding	GO:0007186//G protein-coupled receptor signaling pathway;GO:0007218//neuropeptide signaling pathway;GO:0007268//chemical synaptic transmission;GO:0007275//multicellular organism development;GO:0007283//spermatogenesis;GO:0007631//feeding behavior;GO:0030154//cell differentiation
ENSG00000181449	688	769	708	259	312	369	8.82	10.03	9.93	3.72	4.20	5.63	9.59333333333333	4.51666666666667	-1.08677374049906	1.01088769289961e-12	2.32055284956208e-11	SOX2	SRY-box transcription factor 2 [Source:HGNC Symbol;Acc:HGNC:11195]	Environmental Information Processing;Cellular Processes	Signal transduction;Cellular community - eukaryotes	ko04390//Hippo signaling pathway;ko04550//Signaling pathways regulating pluripotency of stem cells	K16796;K16796	GO:0000785//chromatin;GO:0005634//nucleus;GO:0005654//nucleoplasm;GO:0005667//transcription factor complex;GO:0005737//cytoplasm;GO:0005829//cytosol	GO:0000976//transcription regulatory region sequence-specific DNA binding;GO:0000978//RNA polymerase II proximal promoter sequence-specific DNA binding;GO:0000981//DNA-binding transcription factor activity, RNA polymerase II-specific;GO:0001228//DNA-binding transcription activator activity, RNA polymerase II-specific;GO:0003677//DNA binding;GO:0003700//DNA-binding transcription factor activity;GO…	GO:0000122//negative regulation of transcription by RNA polymerase II;GO:0001649//osteoblast differentiation;GO:0001654//eye development;GO:0001714//endodermal cell fate specification;GO:0006325//chromatin organization;GO:0006355//regulation of transcription, DNA-templated;GO:0007050//cell cycle arrest;GO:0007275//multicellular organism development;GO:0009611//response to wounding;GO:0009653//ana…
ENSG00000165507	244	228	196	530	385	372	3.85	3.52	3.39	9.15	6.36	7.02	3.58666666666667	7.51	1.0661692356788	1.02682018520294e-12	2.35294753077356e-11	DEPP1	DEPP1 autophagy regulator [Source:HGNC Symbol;Acc:HGNC:23355]	-	-	-	-	GO:0005737//cytoplasm;GO:0005739//mitochondrion;GO:0005777//peroxisome;GO:0043231//intracellular membrane-bounded organelle	-	GO:0006914//autophagy;GO:0010506//regulation of autophagy
ENSG00000120549	2268	1827	1933	1195	1190	1139	17.22	11.32	17.14	9.67	7.21	8.45	15.2266666666667	8.44333333333333	-0.850715573650345	1.05979269256978e-12	2.42420544403041e-11	KIAA1217	KIAA1217 [Source:HGNC Symbol;Acc:HGNC:25428]	-	-	-	-	GO:0005737//cytoplasm	GO:0003674//molecular_function;GO:0005515//protein binding;GO:0030234//enzyme regulator activity	GO:0007275//multicellular organism development;GO:0048706//embryonic skeletal system development;GO:0050790//regulation of catalytic activity
ENSG00000169826	476	423	424	624	724	618	4.07	3.68	3.97	5.98	6.50	6.30	3.90666666666667	6.26	0.680224493231525	1.52464124673986e-12	3.4149850039629e-11	CSGALNACT2	chondroitin sulfate N-acetylgalactosaminyltransferase 2 [Source:HGNC Symbol;Acc:HGNC:24292]	Metabolism;Metabolism	Global and overview maps;Glycan biosynthesis and metabolism	ko01100//Metabolic pathways;ko00532//Glycosaminoglycan biosynthesis - chondroitin sulfate / dermatan sulfate	K00746;K00746	GO:0000139//Golgi membrane;GO:0005794//Golgi apparatus;GO:0016020//membrane;GO:0016021//integral component of membrane;GO:0030173//integral component of Golgi membrane;GO:0032580//Golgi cisterna membrane	GO:0005515//protein binding;GO:0008376//acetylgalactosaminyltransferase activity;GO:0016740//transferase activity;GO:0046872//metal ion binding;GO:0047237//glucuronylgalactosylproteoglycan 4-beta-N-acetylgalactosaminyltransferase activity;GO:0047238//glucuronosyl-N-acetylgalactosaminyl-proteoglycan 4-beta-N-acetylgalactosaminyltransferase activity	GO:0030166//proteoglycan biosynthetic process;GO:0030206//chondroitin sulfate biosynthetic process;GO:0050650//chondroitin sulfate proteoglycan biosynthetic process;GO:0050651//dermatan sulfate proteoglycan biosynthetic process;GO:0050652//dermatan sulfate proteoglycan biosynthetic process, polysaccharide chain biosynthetic process;GO:0050653//chondroitin sulfate proteoglycan biosynthetic process…
ENSG00000171992	795	862	790	467	448	381	4.64	4.98	4.95	3.11	2.88	2.67	4.85666666666667	2.88666666666667	-0.750561947337787	1.6337952995623e-12	3.64683427487793e-11	SYNPO	synaptopodin [Source:HGNC Symbol;Acc:HGNC:30672]	Cellular Processes	Cellular community - eukaryotes	ko04530//Tight junction	K21112	GO:0001725//stress fiber;GO:0005634//nucleus;GO:0005737//cytoplasm;GO:0005829//cytosol;GO:0005856//cytoskeleton;GO:0005923//bicellular tight junction;GO:0014069//postsynaptic density;GO:0015629//actin cytoskeleton;GO:0030018//Z disc;GO:0030054//cell junction;GO:0042995//cell projection;GO:0043197//dendritic spine;GO:0043204//perikaryon;GO:0045202//synapse;GO:0097444//spine apparatus	GO:0003779//actin binding;GO:0005515//protein binding	GO:0032233//positive regulation of actin filament bundle assembly;GO:0051492//regulation of stress fiber assembly;GO:0098886//modification of dendritic spine;GO:1905355//spine apparatus assembly
ENSG00000215114	1179	1176	1207	438	735	407	11.65	11.57	12.43	7.55	8.29	6.76	11.8833333333333	7.53333333333333	-0.657579304028697	2.6323223655608e-12	5.79559356942211e-11	UBXN2B	UBX domain protein 2B [Source:HGNC Symbol;Acc:HGNC:27035]	-	-	-	-	GO:0005634//nucleus;GO:0005737//cytoplasm;GO:0005783//endoplasmic reticulum;GO:0005794//Golgi apparatus;GO:0005815//microtubule organizing center;GO:0005829//cytosol;GO:0005856//cytoskeleton;GO:0031616//spindle pole centrosome	GO:0005515//protein binding;GO:0043130//ubiquitin binding	GO:0000045//autophagosome assembly;GO:0000132//establishment of mitotic spindle orientation;GO:0007030//Golgi organization;GO:0031468//nuclear envelope reassembly;GO:0043161//proteasome-mediated ubiquitin-dependent protein catabolic process;GO:0046604//positive regulation of mitotic centrosome separation;GO:0061025//membrane fusion;GO:1904780//negative regulation of protein localization to centro…
ENSG00000108055	1036	718	792	1188	1627	1211	6.04	4.26	5.17	8.34	9.96	8.41	5.15666666666667	8.90333333333333	0.787906779186073	3.2247365748916e-12	7.01624503264294e-11	SMC3	structural maintenance of chromosomes 3 [Source:HGNC Symbol;Acc:HGNC:2468]	Cellular Processes;Cellular Processes	Cell growth and death;Cell growth and death	ko04114//Oocyte meiosis;ko04110//Cell cycle	K06669;K06669	GO:0000775//chromosome, centromeric region;GO:0000785//chromatin;GO:0000800//lateral element;GO:0005634//nucleus;GO:0005654//nucleoplasm;GO:0005694//chromosome;GO:0005829//cytosol;GO:0008278//cohesin complex;GO:0016363//nuclear matrix;GO:0030893//meiotic cohesin complex;GO:0034991//nuclear meiotic cohesin complex;GO:0097431//mitotic spindle pole	GO:0000166//nucleotide binding;GO:0003682//chromatin binding;GO:0003777//microtubule motor activity;GO:0005515//protein binding;GO:0005524//ATP binding;GO:0036033//mediator complex binding;GO:0046982//protein heterodimerization activity;GO:0048487//beta-tubulin binding;GO:0070840//dynein complex binding	GO:0000278//mitotic cell cycle;GO:0006275//regulation of DNA replication;GO:0006281//DNA repair;GO:0006974//cellular response to DNA damage stimulus;GO:0007049//cell cycle;GO:0007062//sister chromatid cohesion;GO:0019827//stem cell population maintenance;GO:0051276//chromosome organization;GO:0051301//cell division;GO:0051321//meiotic cell cycle;GO:0090307//mitotic spindle assembly
ENSG00000113580	1542	1343	1271	1799	1896	1560	11.75	10.13	10.14	17.23	15.89	16.88	10.6733333333333	16.6666666666667	0.6429547870332	3.31139365450121e-12	7.18643413207955e-11	NR3C1	nuclear receptor subfamily 3 group C member 1 [Source:HGNC Symbol;Acc:HGNC:7978]	Environmental Information Processing	Signaling molecules and interaction	ko04080//Neuroactive ligand-receptor interaction	K05771	GO:0000785//chromatin;GO:0005634//nucleus;GO:0005654//nucleoplasm;GO:0005737//cytoplasm;GO:0005739//mitochondrion;GO:0005759//mitochondrial matrix;GO:0005815//microtubule organizing center;GO:0005819//spindle;GO:0005829//cytosol;GO:0005856//cytoskeleton;GO:0016607//nuclear speck;GO:0032991//protein-containing complex	GO:0000977//RNA polymerase II regulatory region sequence-specific DNA binding;GO:0000978//RNA polymerase II proximal promoter sequence-specific DNA binding;GO:0000981//DNA-binding transcription factor activity, RNA polymerase II-specific;GO:0001046//core promoter sequence-specific DNA binding;GO:0001227//DNA-binding transcription repressor activity, RNA polymerase II-specific;GO:0001228//DNA-bind…	GO:0000122//negative regulation of transcription by RNA polymerase II;GO:0006325//chromatin organization;GO:0006355//regulation of transcription, DNA-templated;GO:0006357//regulation of transcription by RNA polymerase II;GO:0006367//transcription initiation from RNA polymerase II promoter;GO:0006915//apoptotic process;GO:0007049//cell cycle;GO:0007059//chromosome segregation;GO:0007165//signal tr…
ENSG00000104368	348	365	311	463	782	712	4.46	5.27	4.93	8.93	12.08	12.33	4.88666666666667	11.1133333333333	1.1853690008526	3.34469650332205e-12	7.24067966648815e-11	PLAT	plasminogen activator, tissue type [Source:HGNC Symbol;Acc:HGNC:9051]	Human Diseases;Human Diseases;Environmental Information Processing;Human Diseases;Organismal Systems	Cancers;Cardiovascular diseases;Signal transduction;Cancers;Immune system	ko05202//Transcriptional misregulation in cancers;ko05418//Fluid shear stress and atherosclerosis;ko04371//Apelin signaling pathway;ko05215//Prostate cancer;ko04610//Complement and coagulation cascades	K01343;K01343;K01343;K01343;K01343	GO:0005576//extracellular region;GO:0005615//extracellular space;GO:0005737//cytoplasm;GO:0009986//cell surface;GO:0030141//secretory granule;GO:0045177//apical part of cell;GO:0070062//extracellular exosome;GO:0098685//Schaffer collateral - CA1 synapse;GO:0098978//glutamatergic synapse	GO:0004252//serine-type endopeptidase activity;GO:0005102//signaling receptor binding;GO:0005515//protein binding;GO:0008233//peptidase activity;GO:0008236//serine-type peptidase activity;GO:0016787//hydrolase activity;GO:0051219//phosphoprotein binding	GO:0001666//response to hypoxia;GO:0006464//cellular protein modification process;GO:0006508//proteolysis;GO:0007596//blood coagulation;GO:0014909//smooth muscle cell migration;GO:0031639//plasminogen activation;GO:0042730//fibrinolysis;GO:0045861//negative regulation of proteolysis;GO:0048008//platelet-derived growth factor receptor signaling pathway;GO:0099183//trans-synaptic signaling by BDNF,…
ENSG00000170786	112	117	92	225	266	201	1.45	1.56	1.30	3.37	3.64	3.26	1.43666666666667	3.42333333333333	1.25267640722909	3.432953540491e-12	7.40692680422466e-11	SDR16C5	short chain dehydrogenase/reductase family 16C member 5 [Source:HGNC Symbol;Acc:HGNC:30311]	Metabolism	Metabolism of cofactors and vitamins	ko00830//Retinol metabolism	K15734	GO:0000785//chromatin;GO:0005634//nucleus;GO:0005783//endoplasmic reticulum;GO:0005789//endoplasmic reticulum membrane;GO:0005811//lipid droplet;GO:0005886//plasma membrane;GO:0016020//membrane;GO:0016021//integral component of membrane;GO:0017053//transcriptional repressor complex	GO:0003714//transcription corepressor activity;GO:0004745//retinol dehydrogenase activity;GO:0005515//protein binding;GO:0008134//transcription factor binding;GO:0016491//oxidoreductase activity;GO:0016616//oxidoreductase activity, acting on the CH-OH group of donors, NAD or NADP as acceptor;GO:0033613//activating transcription factor binding	GO:0000122//negative regulation of transcription by RNA polymerase II;GO:0031065//positive regulation of histone deacetylation;GO:0035067//negative regulation of histone acetylation;GO:0042572//retinol metabolic process;GO:0042574//retinal metabolic process;GO:0043616//keratinocyte proliferation;GO:0055114//oxidation-reduction process
[truncated: 743 more rows]
