# Supplementary material for: Comprehensive Expression Profile Analysis of Neutrophil Extracellular Trap-Affected Genes in Gastric Cancer Cells and the Clinical Significance of lncRNA NEAT1-Related Signaling
Source: Front Oncol. 2022 May 19;12:798531. doi: 10.3389/fonc.2022.798531 (PMC9160368; doi:10.3389/fonc.2022.798531)
Supplement: Supplementary file 4 [file Table_4.xlsx]

## Sheet: Sheet1
hsa-miR-10401-3p	ENST00000417510
hsa-miR-10401-3p	ENST00000443493
hsa-miR-10401-3p	ENST00000484749
hsa-miR-10401-3p	ENST00000523182
hsa-miR-10401-3p	ENST00000584481
hsa-miR-10401-3p	ENST00000606034
hsa-miR-10401-3p	ENST00000649190
hsa-miR-10401-3p	ENST00000650423
hsa-miR-10401-3p	ENST00000653247
hsa-miR-10401-3p	ENST00000664186
hsa-miR-10401-3p	MSTRG.11834.1
hsa-miR-10401-3p	MSTRG.15430.2
hsa-miR-10401-3p	MSTRG.15926.21
hsa-miR-10401-3p	MSTRG.19072.1
hsa-miR-10401-3p	MSTRG.3544.1
hsa-miR-12136	ENST00000473037
hsa-miR-12136	ENST00000482481
hsa-miR-12136	ENST00000484749
hsa-miR-12136	ENST00000515194
hsa-miR-12136	ENST00000648050
hsa-miR-12136	ENST00000649539
hsa-miR-12136	MSTRG.11837.1
hsa-miR-12136	MSTRG.12169.10
hsa-miR-12136	MSTRG.16343.3
hsa-miR-12136	MSTRG.18260.1
hsa-miR-12136	MSTRG.18640.1
hsa-miR-12136	MSTRG.18640.2
hsa-miR-12136	MSTRG.1929.9
hsa-miR-12136	MSTRG.20288.1
hsa-miR-12136	MSTRG.5811.1
hsa-miR-12136	MSTRG.655.1
hsa-miR-1228-3p	ENST00000473037
hsa-miR-1228-3p	ENST00000482467
hsa-miR-1228-3p	ENST00000482481
hsa-miR-1228-3p	ENST00000484749
hsa-miR-1228-3p	ENST00000566699
hsa-miR-1228-3p	ENST00000619021
hsa-miR-1228-3p	ENST00000641733
hsa-miR-1228-3p	ENST00000648015
hsa-miR-1228-3p	ENST00000648050
hsa-miR-1228-3p	ENST00000653247
hsa-miR-1228-3p	ENST00000655940
hsa-miR-1228-3p	ENST00000667589
hsa-miR-1228-3p	MSTRG.11834.1
hsa-miR-1228-3p	MSTRG.12169.10
hsa-miR-1228-3p	MSTRG.14136.2
hsa-miR-1228-3p	MSTRG.14826.1
hsa-miR-1228-3p	MSTRG.15427.1
hsa-miR-1228-3p	MSTRG.15430.2
hsa-miR-1228-3p	MSTRG.15926.21
hsa-miR-1228-3p	MSTRG.18640.1
hsa-miR-1228-3p	MSTRG.18640.2
hsa-miR-1228-3p	MSTRG.19072.1
hsa-miR-1228-3p	MSTRG.1929.9
hsa-miR-1228-3p	MSTRG.20288.1
hsa-miR-1228-3p	MSTRG.21134.1
hsa-miR-1228-3p	MSTRG.5811.1
hsa-miR-1228-3p	MSTRG.655.1
hsa-miR-1228-3p	MSTRG.8621.7
hsa-miR-1229-3p	ENST00000485405
hsa-miR-1229-3p	ENST00000506725
hsa-miR-1229-3p	ENST00000567740
hsa-miR-1229-3p	ENST00000604491
hsa-miR-1229-3p	ENST00000624350
hsa-miR-1229-3p	MSTRG.11407.1
hsa-miR-1229-3p	MSTRG.21234.1
hsa-miR-1229-3p	MSTRG.9500.35
hsa-miR-1246	ENST00000606034
hsa-miR-1246	ENST00000619021
hsa-miR-1246	ENST00000641733
hsa-miR-1246	ENST00000648050
hsa-miR-1246	ENST00000673668
hsa-miR-1246	MSTRG.11049.9
hsa-miR-1246	MSTRG.12516.24
hsa-miR-1246	MSTRG.12676.109
hsa-miR-1246	MSTRG.15427.1
hsa-miR-1246	MSTRG.15427.3
hsa-miR-1246	MSTRG.15430.2
hsa-miR-1246	MSTRG.17598.1
hsa-miR-1246	MSTRG.18640.1
hsa-miR-1246	MSTRG.18640.2
hsa-miR-1246	MSTRG.19371.1
hsa-miR-1246	MSTRG.5076.6
hsa-miR-1260b	ENST00000458001
hsa-miR-1260b	ENST00000469346
hsa-miR-1260b	ENST00000485405
hsa-miR-1260b	ENST00000499525
hsa-miR-1260b	ENST00000511677
hsa-miR-1260b	ENST00000568177
hsa-miR-1260b	ENST00000605416
hsa-miR-1260b	ENST00000612262
hsa-miR-1260b	ENST00000617196
hsa-miR-1260b	ENST00000621230
hsa-miR-1260b	ENST00000624350
hsa-miR-1260b	ENST00000638694
hsa-miR-1260b	ENST00000664853
hsa-miR-1260b	ENST00000671789
hsa-miR-1260b	MSTRG.11407.1
hsa-miR-1260b	MSTRG.1506.1
hsa-miR-1260b	MSTRG.18146.1
hsa-miR-1260b	MSTRG.18281.2
hsa-miR-1260b	MSTRG.368.11
hsa-miR-127-3p	ENST00000658344
hsa-miR-135b-3p	ENST00000428857
hsa-miR-135b-3p	ENST00000471936
hsa-miR-135b-3p	ENST00000485405
hsa-miR-135b-3p	ENST00000511677
hsa-miR-135b-3p	ENST00000582866
hsa-miR-135b-3p	ENST00000621230
hsa-miR-135b-3p	ENST00000665502
hsa-miR-135b-3p	ENST00000671789
hsa-miR-135b-3p	MSTRG.18146.1
hsa-miR-135b-3p	MSTRG.21234.1
hsa-miR-135b-3p	MSTRG.6203.1
hsa-miR-136-3p	ENST00000659792
hsa-miR-139-5p	ENST00000445000
hsa-miR-139-5p	ENST00000671046
hsa-miR-139-5p	ENST00000671789
hsa-miR-139-5p	MSTRG.342.1
hsa-miR-139-5p	MSTRG.6203.1
hsa-miR-145-3p	ENST00000450804
hsa-miR-145-3p	ENST00000482481
hsa-miR-145-3p	ENST00000501122
hsa-miR-145-3p	ENST00000513626
hsa-miR-145-3p	ENST00000556691
hsa-miR-145-3p	ENST00000563635
hsa-miR-145-3p	ENST00000619021
hsa-miR-145-3p	ENST00000649539
hsa-miR-145-3p	MSTRG.11049.5
hsa-miR-145-3p	MSTRG.11049.6
hsa-miR-145-3p	MSTRG.11834.1
hsa-miR-145-3p	MSTRG.12169.10
hsa-miR-145-3p	MSTRG.14136.2
hsa-miR-145-3p	MSTRG.14826.1
hsa-miR-145-3p	MSTRG.15427.1
hsa-miR-145-3p	MSTRG.15430.2
hsa-miR-145-3p	MSTRG.16115.1
hsa-miR-145-3p	MSTRG.16121.1
hsa-miR-145-3p	MSTRG.16343.2
hsa-miR-145-3p	MSTRG.17202.3
hsa-miR-145-3p	MSTRG.1929.9
hsa-miR-145-3p	MSTRG.20288.1
hsa-miR-145-3p	MSTRG.21134.1
hsa-miR-145-3p	MSTRG.4780.2
hsa-miR-145-3p	MSTRG.5219.1
hsa-miR-145-3p	MSTRG.5811.1
hsa-miR-145-3p	MSTRG.5811.2
hsa-miR-145-3p	MSTRG.8621.7
hsa-miR-222-5p	ENST00000469346
hsa-miR-222-5p	ENST00000485405
hsa-miR-222-5p	ENST00000542219
hsa-miR-222-5p	ENST00000659792
hsa-miR-222-5p	ENST00000665710
hsa-miR-222-5p	MSTRG.18281.2
hsa-miR-222-5p	MSTRG.21234.1
hsa-miR-222-5p	MSTRG.6203.1
hsa-miR-224-5p	ENST00000336600
hsa-miR-224-5p	ENST00000481697
hsa-miR-224-5p	ENST00000567740
hsa-miR-224-5p	ENST00000568177
hsa-miR-224-5p	ENST00000604491
hsa-miR-224-5p	ENST00000659792
hsa-miR-224-5p	ENST00000666601
hsa-miR-224-5p	MSTRG.16513.2
hsa-miR-224-5p	MSTRG.21234.1
hsa-miR-224-5p	MSTRG.342.1
hsa-miR-224-5p	MSTRG.6203.1
hsa-miR-29b-1-5p	ENST00000336600
hsa-miR-29b-1-5p	ENST00000441504
hsa-miR-29b-1-5p	ENST00000499525
hsa-miR-29b-1-5p	ENST00000507309
hsa-miR-29b-1-5p	ENST00000511677
hsa-miR-29b-1-5p	ENST00000599198
hsa-miR-29b-1-5p	ENST00000604491
hsa-miR-29b-1-5p	ENST00000621230
hsa-miR-29b-1-5p	ENST00000624350
hsa-miR-29b-1-5p	ENST00000638694
hsa-miR-29b-1-5p	ENST00000665502
hsa-miR-29b-1-5p	ENST00000666981
hsa-miR-29b-1-5p	ENST00000674372
hsa-miR-29b-1-5p	MSTRG.16513.2
hsa-miR-29b-1-5p	MSTRG.342.1
hsa-miR-29b-1-5p	MSTRG.6203.1
hsa-miR-29b-1-5p	MSTRG.9500.35
hsa-miR-3130-3p	ENST00000434839
hsa-miR-3130-3p	ENST00000450804
hsa-miR-3130-3p	ENST00000473037
hsa-miR-3130-3p	ENST00000482015
hsa-miR-3130-3p	ENST00000482259
hsa-miR-3130-3p	ENST00000482481
hsa-miR-3130-3p	ENST00000484749
hsa-miR-3130-3p	ENST00000501122
hsa-miR-3130-3p	ENST00000523182
hsa-miR-3130-3p	ENST00000553596
hsa-miR-3130-3p	ENST00000556324
hsa-miR-3130-3p	ENST00000584481
hsa-miR-3130-3p	ENST00000641733
hsa-miR-3130-3p	ENST00000648050
hsa-miR-3130-3p	ENST00000653247
hsa-miR-3130-3p	ENST00000664186
hsa-miR-3130-3p	MSTRG.1047.1
hsa-miR-3130-3p	MSTRG.10640.1
hsa-miR-3130-3p	MSTRG.11017.1
hsa-miR-3130-3p	MSTRG.11049.6
hsa-miR-3130-3p	MSTRG.11834.1
hsa-miR-3130-3p	MSTRG.12516.24
hsa-miR-3130-3p	MSTRG.12676.109
hsa-miR-3130-3p	MSTRG.13615.1
hsa-miR-3130-3p	MSTRG.14826.1
hsa-miR-3130-3p	MSTRG.15430.2
hsa-miR-3130-3p	MSTRG.158.4
hsa-miR-3130-3p	MSTRG.16343.3
hsa-miR-3130-3p	MSTRG.17202.3
hsa-miR-3130-3p	MSTRG.18260.1
hsa-miR-3130-3p	MSTRG.18640.1
hsa-miR-3130-3p	MSTRG.19072.1
hsa-miR-3130-3p	MSTRG.21134.1
hsa-miR-3130-3p	MSTRG.5076.6
hsa-miR-3130-3p	MSTRG.5811.1
hsa-miR-3130-3p	MSTRG.5811.2
hsa-miR-3130-3p	MSTRG.803.1
hsa-miR-3130-3p	MSTRG.8621.7
hsa-miR-3158-5p	ENST00000417510
hsa-miR-3158-5p	ENST00000450804
hsa-miR-3158-5p	ENST00000482259
hsa-miR-3158-5p	ENST00000482481
hsa-miR-3158-5p	ENST00000484749
hsa-miR-3158-5p	ENST00000487223
hsa-miR-3158-5p	ENST00000501122
hsa-miR-3158-5p	ENST00000513626
hsa-miR-3158-5p	ENST00000514370
hsa-miR-3158-5p	ENST00000547772
hsa-miR-3158-5p	ENST00000556691
hsa-miR-3158-5p	ENST00000588475
hsa-miR-3158-5p	ENST00000600160
hsa-miR-3158-5p	ENST00000645156
hsa-miR-3158-5p	ENST00000648050
hsa-miR-3158-5p	ENST00000649190
hsa-miR-3158-5p	ENST00000649539
hsa-miR-3158-5p	ENST00000653247
hsa-miR-3158-5p	ENST00000673668
hsa-miR-3158-5p	MSTRG.11017.1
hsa-miR-3158-5p	MSTRG.12169.10
hsa-miR-3158-5p	MSTRG.13615.1
hsa-miR-3158-5p	MSTRG.1545.1
hsa-miR-3158-5p	MSTRG.158.4
hsa-miR-3158-5p	MSTRG.15926.21
hsa-miR-3158-5p	MSTRG.16115.1
hsa-miR-3158-5p	MSTRG.16121.2
hsa-miR-3158-5p	MSTRG.16343.2
hsa-miR-3158-5p	MSTRG.1929.9
hsa-miR-3158-5p	MSTRG.5219.1
hsa-miR-3158-5p	MSTRG.5811.1
hsa-miR-3158-5p	MSTRG.655.1
hsa-miR-323a-3p	ENST00000445000
hsa-miR-323a-3p	ENST00000510523
hsa-miR-323a-3p	ENST00000664853
hsa-miR-323a-3p	MSTRG.18281.2
hsa-miR-33a-5p	ENST00000470062
hsa-miR-33a-5p	ENST00000482015
hsa-miR-33a-5p	ENST00000482481
hsa-miR-33a-5p	ENST00000501122
hsa-miR-33a-5p	ENST00000502523
hsa-miR-33a-5p	ENST00000648050
hsa-miR-33a-5p	ENST00000653247
hsa-miR-33a-5p	MSTRG.11017.1
hsa-miR-33a-5p	MSTRG.11049.9
hsa-miR-33a-5p	MSTRG.14136.2
hsa-miR-33a-5p	MSTRG.14826.1
hsa-miR-33a-5p	MSTRG.15430.2
hsa-miR-33a-5p	MSTRG.16115.1
hsa-miR-33a-5p	MSTRG.16121.2
hsa-miR-33a-5p	MSTRG.18260.1
hsa-miR-33a-5p	MSTRG.3499.2
hsa-miR-33a-5p	MSTRG.5076.6
hsa-miR-33a-5p	MSTRG.5811.1
hsa-miR-33a-5p	MSTRG.5811.2
hsa-miR-33a-5p	MSTRG.655.1
hsa-miR-33b-5p	ENST00000470062
hsa-miR-33b-5p	ENST00000482481
hsa-miR-33b-5p	ENST00000501122
hsa-miR-33b-5p	ENST00000502523
hsa-miR-33b-5p	ENST00000648050
hsa-miR-33b-5p	ENST00000653247
hsa-miR-33b-5p	MSTRG.11017.1
hsa-miR-33b-5p	MSTRG.11049.9
hsa-miR-33b-5p	MSTRG.14136.2
hsa-miR-33b-5p	MSTRG.15430.2
hsa-miR-33b-5p	MSTRG.16115.1
hsa-miR-33b-5p	MSTRG.16121.2
hsa-miR-33b-5p	MSTRG.18260.1
hsa-miR-33b-5p	MSTRG.3499.2
hsa-miR-33b-5p	MSTRG.5076.6
hsa-miR-33b-5p	MSTRG.5811.1
hsa-miR-33b-5p	MSTRG.5811.2
hsa-miR-33b-5p	MSTRG.655.1
hsa-miR-3614-5p	ENST00000336600
hsa-miR-3614-5p	ENST00000458001
hsa-miR-3614-5p	ENST00000475808
hsa-miR-3614-5p	ENST00000481338
hsa-miR-3614-5p	ENST00000512841
hsa-miR-3614-5p	ENST00000612262
hsa-miR-3614-5p	ENST00000617196
hsa-miR-3614-5p	ENST00000665710
hsa-miR-3614-5p	ENST00000674372
hsa-miR-3614-5p	MSTRG.11793.1
hsa-miR-3614-5p	MSTRG.11793.2
hsa-miR-3614-5p	MSTRG.21234.1
hsa-miR-3614-5p	MSTRG.342.1
hsa-miR-3614-5p	MSTRG.6203.1
hsa-miR-3620-3p	ENST00000336600
hsa-miR-3620-3p	ENST00000413053
hsa-miR-3620-3p	ENST00000445000
hsa-miR-3620-3p	ENST00000458001
hsa-miR-3620-3p	ENST00000469346
hsa-miR-3620-3p	ENST00000475808
hsa-miR-3620-3p	ENST00000480897
hsa-miR-3620-3p	ENST00000481338
hsa-miR-3620-3p	ENST00000481697
hsa-miR-3620-3p	ENST00000485405
hsa-miR-3620-3p	ENST00000499525
hsa-miR-3620-3p	ENST00000621230
hsa-miR-3620-3p	ENST00000658000
hsa-miR-3620-3p	MSTRG.11793.1
hsa-miR-3620-3p	MSTRG.11793.2
hsa-miR-3620-3p	MSTRG.18281.2
hsa-miR-3620-3p	MSTRG.342.1
hsa-miR-3662	ENST00000428857
hsa-miR-3662	ENST00000441504
hsa-miR-3662	ENST00000511677
hsa-miR-3662	ENST00000520797
hsa-miR-3662	ENST00000568177
hsa-miR-3662	ENST00000604491
hsa-miR-3662	ENST00000612262
hsa-miR-3662	ENST00000624350
hsa-miR-3662	ENST00000658344
hsa-miR-3662	MSTRG.11129.3
hsa-miR-3662	MSTRG.18281.2
hsa-miR-3662	MSTRG.342.1
hsa-miR-3662	MSTRG.6203.1
hsa-miR-3677-3p	ENST00000417510
hsa-miR-3677-3p	ENST00000482259
hsa-miR-3677-3p	ENST00000482481
hsa-miR-3677-3p	ENST00000523182
hsa-miR-3677-3p	ENST00000584481
hsa-miR-3677-3p	ENST00000649190
hsa-miR-3677-3p	ENST00000650423
hsa-miR-3677-3p	MSTRG.14136.2
hsa-miR-370-3p	ENST00000336600
hsa-miR-370-3p	ENST00000413053
hsa-miR-370-3p	ENST00000445000
hsa-miR-370-3p	ENST00000458001
hsa-miR-370-3p	ENST00000460899
hsa-miR-370-3p	ENST00000462077
hsa-miR-370-3p	ENST00000485405
hsa-miR-370-3p	ENST00000495881
hsa-miR-370-3p	ENST00000506725
hsa-miR-370-3p	ENST00000557682
hsa-miR-370-3p	ENST00000565570
hsa-miR-370-3p	ENST00000568642
hsa-miR-370-3p	ENST00000624350
hsa-miR-370-3p	ENST00000636399
hsa-miR-370-3p	ENST00000653192
hsa-miR-370-3p	ENST00000658000
hsa-miR-370-3p	ENST00000658344
hsa-miR-370-3p	ENST00000674372
hsa-miR-370-3p	MSTRG.1506.1
hsa-miR-370-3p	MSTRG.16513.2
hsa-miR-370-3p	MSTRG.6203.1
hsa-miR-379-5p	ENST00000499525
hsa-miR-379-5p	ENST00000542219
hsa-miR-379-5p	ENST00000599198
hsa-miR-379-5p	ENST00000621230
hsa-miR-379-5p	MSTRG.18146.1
hsa-miR-379-5p	MSTRG.18281.2
hsa-miR-379-5p	MSTRG.6634.1
hsa-miR-381-3p	ENST00000624350
hsa-miR-381-3p	MSTRG.11129.3
hsa-miR-382-5p	ENST00000428857
hsa-miR-382-5p	ENST00000469790
hsa-miR-382-5p	ENST00000499525
hsa-miR-382-5p	ENST00000573645
hsa-miR-382-5p	ENST00000613291
hsa-miR-382-5p	ENST00000653192
hsa-miR-382-5p	ENST00000665710
hsa-miR-382-5p	MSTRG.18281.2
hsa-miR-409-3p	ENST00000520797
hsa-miR-409-3p	ENST00000612262
hsa-miR-409-3p	ENST00000636399
hsa-miR-409-3p	ENST00000664853
hsa-miR-409-3p	MSTRG.16513.2
hsa-miR-409-3p	MSTRG.18281.2
hsa-miR-409-3p	MSTRG.6203.1
hsa-miR-409-5p	ENST00000336600
hsa-miR-409-5p	ENST00000614721
hsa-miR-409-5p	ENST00000641729
hsa-miR-409-5p	ENST00000658000
hsa-miR-409-5p	ENST00000666601
hsa-miR-409-5p	MSTRG.6203.1
hsa-miR-4286	ENST00000413053
hsa-miR-4286	ENST00000460899
hsa-miR-4286	ENST00000480897
hsa-miR-4286	ENST00000481338
hsa-miR-4286	ENST00000493171
hsa-miR-4286	ENST00000495881
hsa-miR-4286	ENST00000509788
hsa-miR-4286	ENST00000542219
hsa-miR-4286	ENST00000565570
hsa-miR-4286	ENST00000604491
hsa-miR-4286	ENST00000612262
hsa-miR-4286	ENST00000621230
hsa-miR-4286	ENST00000654969
hsa-miR-4286	ENST00000658344
hsa-miR-4286	ENST00000665710
hsa-miR-4286	MSTRG.18146.1
hsa-miR-4286	MSTRG.3170.2
hsa-miR-4286	MSTRG.6203.1
hsa-miR-4286	MSTRG.6632.1
hsa-miR-4286	MSTRG.6634.1
hsa-miR-4485-3p	ENST00000467951
hsa-miR-4485-3p	MSTRG.11793.1
hsa-miR-4708-3p	ENST00000443493
hsa-miR-4708-3p	ENST00000450804
hsa-miR-4708-3p	ENST00000473756
hsa-miR-4708-3p	ENST00000484749
hsa-miR-4708-3p	ENST00000496593
hsa-miR-4708-3p	ENST00000501122
hsa-miR-4708-3p	ENST00000523182
hsa-miR-4708-3p	ENST00000553596
hsa-miR-4708-3p	ENST00000556691
hsa-miR-4708-3p	ENST00000642367
hsa-miR-4708-3p	ENST00000648050
hsa-miR-4708-3p	MSTRG.11049.5
hsa-miR-4708-3p	MSTRG.11049.6
hsa-miR-4708-3p	MSTRG.11834.1
hsa-miR-4708-3p	MSTRG.14826.1
hsa-miR-4708-3p	MSTRG.158.4
hsa-miR-4708-3p	MSTRG.16108.1
hsa-miR-4708-3p	MSTRG.18640.1
hsa-miR-4708-3p	MSTRG.18640.2
hsa-miR-4708-3p	MSTRG.19072.1
hsa-miR-4708-3p	MSTRG.3544.1
hsa-miR-4708-3p	MSTRG.5076.6
hsa-miR-4708-3p	MSTRG.5811.1
hsa-miR-4708-3p	MSTRG.8621.7
hsa-miR-4717-3p	ENST00000469609
hsa-miR-4717-3p	ENST00000473037
hsa-miR-4717-3p	ENST00000482015
hsa-miR-4717-3p	ENST00000487223
hsa-miR-4717-3p	ENST00000496593
hsa-miR-4717-3p	ENST00000513626
hsa-miR-4717-3p	ENST00000605961
hsa-miR-4717-3p	ENST00000645484
hsa-miR-4717-3p	ENST00000649190
hsa-miR-4717-3p	ENST00000649539
hsa-miR-4717-3p	ENST00000653247
hsa-miR-4717-3p	MSTRG.1047.1
hsa-miR-4717-3p	MSTRG.11049.10
hsa-miR-4717-3p	MSTRG.11049.5
hsa-miR-4717-3p	MSTRG.11049.7
hsa-miR-4717-3p	MSTRG.12169.10
hsa-miR-4717-3p	MSTRG.12516.24
hsa-miR-4717-3p	MSTRG.12676.109
hsa-miR-4717-3p	MSTRG.13057.15
hsa-miR-4717-3p	MSTRG.14136.2
hsa-miR-4717-3p	MSTRG.15430.1
hsa-miR-4717-3p	MSTRG.15430.2
hsa-miR-4717-3p	MSTRG.18260.1
hsa-miR-4717-3p	MSTRG.1929.9
hsa-miR-4717-3p	MSTRG.3499.2
hsa-miR-4717-3p	MSTRG.5076.6
hsa-miR-4717-3p	MSTRG.5811.2
hsa-miR-4717-3p	MSTRG.655.1
hsa-miR-4717-3p	MSTRG.803.1
hsa-miR-4755-3p	ENST00000434839
hsa-miR-4755-3p	ENST00000443493
hsa-miR-4755-3p	ENST00000482481
hsa-miR-4755-3p	ENST00000484749
hsa-miR-4755-3p	ENST00000501122
hsa-miR-4755-3p	ENST00000515194
hsa-miR-4755-3p	ENST00000556324
hsa-miR-4755-3p	ENST00000648050
hsa-miR-4755-3p	ENST00000653247
hsa-miR-4755-3p	ENST00000666136
hsa-miR-4755-3p	MSTRG.10640.1
hsa-miR-4755-3p	MSTRG.11049.10
hsa-miR-4755-3p	MSTRG.11049.12
hsa-miR-4755-3p	MSTRG.11049.6
hsa-miR-4755-3p	MSTRG.11049.9
hsa-miR-4755-3p	MSTRG.11565.7
hsa-miR-4755-3p	MSTRG.11834.1
hsa-miR-4755-3p	MSTRG.12169.10
hsa-miR-4755-3p	MSTRG.12676.109
hsa-miR-4755-3p	MSTRG.13615.1
hsa-miR-4755-3p	MSTRG.14136.2
hsa-miR-4755-3p	MSTRG.15430.1
hsa-miR-4755-3p	MSTRG.15430.2
hsa-miR-4755-3p	MSTRG.1545.1
hsa-miR-4755-3p	MSTRG.158.4
hsa-miR-4755-3p	MSTRG.16115.1
hsa-miR-4755-3p	MSTRG.18260.1
hsa-miR-4755-3p	MSTRG.1929.10
hsa-miR-4755-3p	MSTRG.19371.1
hsa-miR-4755-3p	MSTRG.20288.1
hsa-miR-4755-3p	MSTRG.4780.2
hsa-miR-4755-3p	MSTRG.5219.1
hsa-miR-4755-3p	MSTRG.5811.1
hsa-miR-4755-3p	MSTRG.5811.2
hsa-miR-4755-3p	MSTRG.655.1
hsa-miR-4755-3p	MSTRG.803.1
hsa-miR-4758-3p	ENST00000336600
hsa-miR-4758-3p	ENST00000413053
hsa-miR-4758-3p	ENST00000445000
hsa-miR-4758-3p	ENST00000460899
hsa-miR-4758-3p	ENST00000480897
hsa-miR-4758-3p	ENST00000495881
hsa-miR-4758-3p	ENST00000542219
hsa-miR-4758-3p	ENST00000557682
hsa-miR-4758-3p	ENST00000568177
hsa-miR-4758-3p	ENST00000612262
hsa-miR-4758-3p	MSTRG.18146.1
hsa-miR-4758-3p	MSTRG.342.1
hsa-miR-4758-3p	MSTRG.6203.1
hsa-miR-486-3p	ENST00000412500
hsa-miR-486-3p	ENST00000450804
hsa-miR-486-3p	ENST00000466624
hsa-miR-486-3p	ENST00000473991
hsa-miR-486-3p	ENST00000479509
hsa-miR-486-3p	ENST00000484749
hsa-miR-486-3p	ENST00000487223
hsa-miR-486-3p	ENST00000501122
hsa-miR-486-3p	ENST00000525792
hsa-miR-486-3p	ENST00000566699
hsa-miR-486-3p	ENST00000606034
hsa-miR-486-3p	ENST00000648050
hsa-miR-486-3p	ENST00000653247
hsa-miR-486-3p	ENST00000665299
hsa-miR-486-3p	MSTRG.10640.1
hsa-miR-486-3p	MSTRG.11017.1
hsa-miR-486-3p	MSTRG.11049.5
hsa-miR-486-3p	MSTRG.11803.2
hsa-miR-486-3p	MSTRG.12516.24
hsa-miR-486-3p	MSTRG.12676.109
hsa-miR-486-3p	MSTRG.13057.15
hsa-miR-486-3p	MSTRG.13615.1
hsa-miR-486-3p	MSTRG.14826.1
hsa-miR-486-3p	MSTRG.15430.2
hsa-miR-486-3p	MSTRG.1545.1
hsa-miR-486-3p	MSTRG.16115.1
hsa-miR-486-3p	MSTRG.17458.1
hsa-miR-486-3p	MSTRG.18260.1
hsa-miR-486-3p	MSTRG.18640.1
hsa-miR-486-3p	MSTRG.1929.9
hsa-miR-486-3p	MSTRG.19371.1
hsa-miR-486-3p	MSTRG.4780.2
hsa-miR-486-3p	MSTRG.5811.1
hsa-miR-487a-3p	ENST00000604491
hsa-miR-493-3p	ENST00000458001
hsa-miR-493-3p	ENST00000509788
hsa-miR-493-3p	ENST00000638694
hsa-miR-493-3p	MSTRG.11793.1
hsa-miR-493-5p	ENST00000336600
hsa-miR-493-5p	ENST00000468479
hsa-miR-493-5p	ENST00000604491
hsa-miR-493-5p	ENST00000613291
hsa-miR-493-5p	ENST00000658344
hsa-miR-493-5p	ENST00000659792
hsa-miR-493-5p	ENST00000664853
hsa-miR-493-5p	ENST00000666981
hsa-miR-493-5p	ENST00000671789
hsa-miR-493-5p	MSTRG.18281.2
hsa-miR-493-5p	MSTRG.21234.1
hsa-miR-493-5p	MSTRG.342.1
hsa-miR-493-5p	MSTRG.368.11
hsa-miR-493-5p	MSTRG.6203.1
hsa-miR-5000-5p	ENST00000473037
hsa-miR-5000-5p	ENST00000479936
hsa-miR-5000-5p	ENST00000501122
hsa-miR-5000-5p	ENST00000513626
hsa-miR-5000-5p	ENST00000514370
hsa-miR-5000-5p	ENST00000523182
hsa-miR-5000-5p	ENST00000563635
hsa-miR-5000-5p	ENST00000566699
hsa-miR-5000-5p	ENST00000648015
hsa-miR-5000-5p	ENST00000648050
hsa-miR-5000-5p	ENST00000649539
hsa-miR-5000-5p	MSTRG.11049.12
hsa-miR-5000-5p	MSTRG.11834.1
hsa-miR-5000-5p	MSTRG.12169.10
hsa-miR-5000-5p	MSTRG.12516.24
hsa-miR-5000-5p	MSTRG.13057.15
hsa-miR-5000-5p	MSTRG.14136.7
hsa-miR-5000-5p	MSTRG.15430.2
hsa-miR-5000-5p	MSTRG.1545.1
hsa-miR-5000-5p	MSTRG.158.4
hsa-miR-5000-5p	MSTRG.16108.1
hsa-miR-5000-5p	MSTRG.16115.1
hsa-miR-5000-5p	MSTRG.18260.1
hsa-miR-5000-5p	MSTRG.18640.1
hsa-miR-5000-5p	MSTRG.18640.2
hsa-miR-5000-5p	MSTRG.19072.1
hsa-miR-5000-5p	MSTRG.1929.10
hsa-miR-5000-5p	MSTRG.1929.9
hsa-miR-5000-5p	MSTRG.20288.1
hsa-miR-5000-5p	MSTRG.5076.6
hsa-miR-5000-5p	MSTRG.5811.1
hsa-miR-518b	MSTRG.11803.2
hsa-miR-518b	MSTRG.12169.10
hsa-miR-518b	MSTRG.14136.2
hsa-miR-518b	MSTRG.20288.1
hsa-miR-548ah-3p	ENST00000473037
hsa-miR-548ah-3p	ENST00000482481
hsa-miR-548ah-3p	ENST00000501122
hsa-miR-548ah-3p	ENST00000566699
hsa-miR-548ah-3p	MSTRG.11049.5
hsa-miR-548ah-3p	MSTRG.11834.1
hsa-miR-548ah-3p	MSTRG.12169.10
hsa-miR-548ah-3p	MSTRG.15430.2
hsa-miR-548ah-3p	MSTRG.158.4
hsa-miR-548ah-3p	MSTRG.16115.1
hsa-miR-548ah-3p	MSTRG.16121.1
hsa-miR-548ah-3p	MSTRG.16343.3
hsa-miR-548ah-3p	MSTRG.18640.1
hsa-miR-548ah-3p	MSTRG.18640.2
hsa-miR-548ah-3p	MSTRG.19371.1
hsa-miR-548ah-3p	MSTRG.5076.6
hsa-miR-548ah-3p	MSTRG.5219.1
hsa-miR-548ah-3p	MSTRG.5811.1
hsa-miR-548ah-3p	MSTRG.5811.2
hsa-miR-548ah-3p	MSTRG.655.1
hsa-miR-548e-5p	ENST00000434839
hsa-miR-548e-5p	ENST00000484749
hsa-miR-548e-5p	ENST00000501122
hsa-miR-548e-5p	ENST00000515194
hsa-miR-548e-5p	ENST00000645257
hsa-miR-548e-5p	ENST00000648050
hsa-miR-548e-5p	ENST00000653247
hsa-miR-548e-5p	ENST00000664186
hsa-miR-548e-5p	MSTRG.11017.1
hsa-miR-548e-5p	MSTRG.11049.10
hsa-miR-548e-5p	MSTRG.11049.6
hsa-miR-548e-5p	MSTRG.11049.9
hsa-miR-548e-5p	MSTRG.12676.109
hsa-miR-548e-5p	MSTRG.13615.1
hsa-miR-548e-5p	MSTRG.14136.7
hsa-miR-548e-5p	MSTRG.15427.1
hsa-miR-548e-5p	MSTRG.15430.1
hsa-miR-548e-5p	MSTRG.15430.2
hsa-miR-548e-5p	MSTRG.158.4
hsa-miR-548e-5p	MSTRG.16115.1
hsa-miR-548e-5p	MSTRG.19371.1
hsa-miR-548e-5p	MSTRG.20288.1
hsa-miR-548e-5p	MSTRG.3544.1
hsa-miR-548e-5p	MSTRG.5811.1
hsa-miR-548e-5p	MSTRG.5811.2
hsa-miR-548e-5p	MSTRG.803.1
hsa-miR-582-5p	ENST00000542219
hsa-miR-582-5p	ENST00000671046
hsa-miR-582-5p	ENST00000674372
hsa-miR-582-5p	MSTRG.342.1
hsa-miR-6505-5p	ENST00000467359
hsa-miR-6511b-5p	ENST00000458001
hsa-miR-6511b-5p	ENST00000460899
hsa-miR-6511b-5p	ENST00000467359
hsa-miR-6511b-5p	ENST00000471936
hsa-miR-6511b-5p	ENST00000475808
hsa-miR-6511b-5p	ENST00000481338
hsa-miR-6511b-5p	ENST00000481697
hsa-miR-6511b-5p	ENST00000624350
hsa-miR-6511b-5p	ENST00000653081
hsa-miR-6511b-5p	ENST00000659211
hsa-miR-6511b-5p	ENST00000674372
hsa-miR-6511b-5p	MSTRG.1506.1
hsa-miR-6511b-5p	MSTRG.21234.1
hsa-miR-6511b-5p	MSTRG.6634.1
hsa-miR-654-3p	ENST00000336600
hsa-miR-654-3p	ENST00000462077
hsa-miR-654-3p	ENST00000480897
hsa-miR-654-3p	ENST00000511677
hsa-miR-654-3p	ENST00000665502
hsa-miR-654-3p	MSTRG.1506.1
hsa-miR-654-3p	MSTRG.6203.1
hsa-miR-654-3p	MSTRG.9500.35
hsa-miR-665	ENST00000413053
hsa-miR-665	ENST00000441504
hsa-miR-665	ENST00000458001
hsa-miR-665	ENST00000493171
hsa-miR-665	ENST00000509788
hsa-miR-665	ENST00000510523
hsa-miR-665	ENST00000511677
hsa-miR-665	ENST00000542219
hsa-miR-665	ENST00000565570
hsa-miR-665	ENST00000582866
hsa-miR-665	ENST00000612262
hsa-miR-665	ENST00000621230
hsa-miR-665	ENST00000658344
hsa-miR-665	ENST00000665710
hsa-miR-665	ENST00000666601
hsa-miR-665	MSTRG.11793.1
hsa-miR-665	MSTRG.1506.1
hsa-miR-665	MSTRG.21234.1
hsa-miR-665	MSTRG.3170.2
hsa-miR-665	MSTRG.342.1
hsa-miR-665	MSTRG.368.11
hsa-miR-665	MSTRG.6203.1
hsa-miR-665	MSTRG.9500.35
hsa-miR-6750-5p	ENST00000336600
hsa-miR-6750-5p	ENST00000573645
hsa-miR-6750-5p	ENST00000621230
hsa-miR-6750-5p	MSTRG.1506.1
hsa-miR-6773-5p	ENST00000336600
hsa-miR-6773-5p	ENST00000458001
hsa-miR-6773-5p	ENST00000535716
hsa-miR-6773-5p	ENST00000557682
hsa-miR-6773-5p	ENST00000565570
hsa-miR-6773-5p	ENST00000568177
hsa-miR-6773-5p	ENST00000638694
hsa-miR-6773-5p	ENST00000665502
hsa-miR-6773-5p	MSTRG.1506.1
hsa-miR-6838-5p	ENST00000445000
hsa-miR-6838-5p	ENST00000471936
hsa-miR-6838-5p	ENST00000481697
hsa-miR-6838-5p	ENST00000485405
hsa-miR-6838-5p	ENST00000499525
hsa-miR-6838-5p	ENST00000506725
hsa-miR-6838-5p	ENST00000568177
hsa-miR-6838-5p	ENST00000573270
hsa-miR-6838-5p	ENST00000604491
hsa-miR-6838-5p	ENST00000605416
hsa-miR-6838-5p	ENST00000624350
hsa-miR-6838-5p	ENST00000658000
hsa-miR-6838-5p	ENST00000659792
hsa-miR-6838-5p	ENST00000665502
hsa-miR-6838-5p	ENST00000665710
hsa-miR-6838-5p	ENST00000666981
hsa-miR-6838-5p	ENST00000671046
hsa-miR-6838-5p	MSTRG.11407.1
hsa-miR-6838-5p	MSTRG.3170.2
hsa-miR-6838-5p	MSTRG.342.1
hsa-miR-6838-5p	MSTRG.368.11
hsa-miR-6842-3p	ENST00000413053
hsa-miR-6842-3p	ENST00000434917
hsa-miR-6842-3p	ENST00000445000
hsa-miR-6842-3p	ENST00000458001
hsa-miR-6842-3p	ENST00000480897
hsa-miR-6842-3p	ENST00000567740
hsa-miR-6842-3p	ENST00000612262
hsa-miR-6842-3p	ENST00000624350
hsa-miR-6842-3p	ENST00000636399
hsa-miR-6842-3p	ENST00000665710
hsa-miR-6842-3p	ENST00000666601
hsa-miR-6842-3p	MSTRG.1506.1
hsa-miR-6842-3p	MSTRG.18281.2
hsa-miR-6842-3p	MSTRG.19567.8
hsa-miR-6842-3p	MSTRG.342.1
hsa-miR-889-3p	ENST00000520797
hsa-miR-889-3p	ENST00000638694
hsa-miR-889-3p	ENST00000659211
hsa-miR-889-3p	MSTRG.342.1
hsa-miR-942-3p	ENST00000428857
hsa-miR-942-3p	ENST00000468479
hsa-miR-942-3p	ENST00000469790
hsa-miR-942-3p	ENST00000475808
hsa-miR-942-3p	ENST00000532845
hsa-miR-942-3p	ENST00000542219
hsa-miR-942-3p	ENST00000582866
hsa-miR-942-3p	ENST00000599198
hsa-miR-942-3p	ENST00000666601
hsa-miR-942-3p	MSTRG.368.11
hsa-miR-942-3p	MSTRG.6203.1
miR-1006-x	ENST00000482467
miR-1006-x	MSTRG.14136.7
miR-1006-x	MSTRG.15427.1
miR-1006-x	MSTRG.15430.2
miR-1006-x	MSTRG.158.4
miR-1006-x	MSTRG.16121.1
miR-1006-x	MSTRG.3499.2
miR-1006-x	MSTRG.3544.1
miR-100-y	ENST00000471936
miR-100-y	ENST00000624350
miR-10358-x	ENST00000482467
miR-10358-x	ENST00000501122
miR-10358-x	ENST00000502523
miR-10358-x	ENST00000648050
miR-10358-x	MSTRG.12676.109
miR-10358-x	MSTRG.15427.3
miR-10358-x	MSTRG.15430.2
miR-10358-x	MSTRG.16115.1
miR-10358-x	MSTRG.17202.3
miR-10358-x	MSTRG.18260.1
miR-10358-x	MSTRG.20288.1
miR-10358-x	MSTRG.5811.1
miR-10605-z	ENST00000450804
miR-10605-z	ENST00000484749
miR-10605-z	ENST00000619021
miR-10605-z	ENST00000653247
miR-10605-z	ENST00000655069
miR-10605-z	ENST00000664186
miR-10605-z	MSTRG.11049.12
miR-10605-z	MSTRG.12676.109
miR-10605-z	MSTRG.13057.15
miR-10605-z	MSTRG.13615.1
miR-10605-z	MSTRG.15430.2
miR-10605-z	MSTRG.15926.21
miR-10605-z	MSTRG.17202.3
miR-10605-z	MSTRG.18640.1
miR-10605-z	MSTRG.20288.1
miR-10605-z	MSTRG.5811.2
miR-10605-z	MSTRG.8621.7
miR-10677-z	ENST00000443493
miR-10677-z	ENST00000588475
miR-10677-z	ENST00000619021
miR-10677-z	ENST00000645484
miR-10677-z	ENST00000648050
miR-10677-z	ENST00000653247
miR-10677-z	ENST00000666136
miR-10677-z	MSTRG.11049.12
miR-10677-z	MSTRG.13057.15
miR-10677-z	MSTRG.16343.3
miR-10677-z	MSTRG.17458.1
miR-10677-z	MSTRG.18260.1
miR-10677-z	MSTRG.18640.1
miR-10926-z	ENST00000336600
miR-10926-z	ENST00000413053
miR-10926-z	ENST00000441504
miR-10926-z	ENST00000445000
miR-10926-z	ENST00000458001
miR-10926-z	ENST00000460899
miR-10926-z	ENST00000480897
miR-10926-z	ENST00000481338
miR-10926-z	ENST00000485405
miR-10926-z	ENST00000499525
miR-10926-z	ENST00000510523
miR-10926-z	ENST00000511677
miR-10926-z	ENST00000565570
miR-10926-z	ENST00000583490
miR-10926-z	ENST00000599198
miR-10926-z	ENST00000605416
miR-10926-z	ENST00000612262
miR-10926-z	ENST00000613291
miR-10926-z	ENST00000621084
miR-10926-z	ENST00000624350
miR-10926-z	ENST00000641729
miR-10926-z	ENST00000658000
miR-10926-z	ENST00000658344
miR-10926-z	ENST00000659211
miR-10926-z	ENST00000659792
miR-10926-z	ENST00000665710
miR-10926-z	ENST00000671046
miR-10926-z	ENST00000671789
miR-10926-z	ENST00000674372
miR-10926-z	MSTRG.11129.3
miR-10926-z	MSTRG.11407.1
miR-10926-z	MSTRG.11793.1
miR-10926-z	MSTRG.18146.1
miR-10926-z	MSTRG.18281.2
miR-10926-z	MSTRG.19567.8
miR-10926-z	MSTRG.21234.1
miR-10926-z	MSTRG.3170.2
miR-10926-z	MSTRG.342.1
miR-10926-z	MSTRG.6203.1
miR-10955-z	ENST00000597420
miR-10955-z	ENST00000674372
miR-11203-x	ENST00000443493
miR-11203-x	ENST00000501122
miR-11203-x	ENST00000566699
miR-11203-x	ENST00000644040
miR-11203-x	ENST00000648050
miR-11203-x	ENST00000673668
miR-11203-x	ENST00000674045
miR-11203-x	MSTRG.11017.1
miR-11203-x	MSTRG.12516.24
miR-11203-x	MSTRG.12676.109
miR-11203-x	MSTRG.15427.1
miR-11203-x	MSTRG.15430.2
miR-11203-x	MSTRG.16115.1
miR-11203-x	MSTRG.18640.2
miR-11203-x	MSTRG.5811.1
miR-11203-x	MSTRG.655.1
miR-1192-z	ENST00000450804
miR-1192-z	ENST00000484749
miR-1192-z	ENST00000644040
miR-1192-z	ENST00000674045
miR-1192-z	MSTRG.11049.11
miR-1192-z	MSTRG.12169.10
miR-1192-z	MSTRG.14136.7
miR-1192-z	MSTRG.15427.1
miR-1192-z	MSTRG.15430.2
miR-1192-z	MSTRG.18260.1
miR-1192-z	MSTRG.18640.1
miR-1192-z	MSTRG.18640.2
miR-1192-z	MSTRG.1929.9
miR-1192-z	MSTRG.20288.1
miR-12095-x	ENST00000450804
miR-12095-x	ENST00000473037
miR-12095-x	ENST00000482259
miR-12095-x	ENST00000482467
miR-12095-x	ENST00000482481
miR-12095-x	ENST00000484749
miR-12095-x	ENST00000502523
miR-12095-x	ENST00000648015
miR-12095-x	ENST00000649190
miR-12095-x	ENST00000653247
miR-12095-x	ENST00000655940
miR-12095-x	ENST00000658884
miR-12095-x	ENST00000664186
miR-12095-x	ENST00000667589
miR-12095-x	ENST00000667978
miR-12095-x	MSTRG.11017.1
miR-12095-x	MSTRG.11049.9
miR-12095-x	MSTRG.12169.10
miR-12095-x	MSTRG.13057.15
miR-12095-x	MSTRG.14136.2
miR-12095-x	MSTRG.15427.3
miR-12095-x	MSTRG.15430.2
miR-12095-x	MSTRG.15926.21
miR-12095-x	MSTRG.16121.1
miR-12095-x	MSTRG.18640.1
miR-12095-x	MSTRG.18640.2
miR-12095-x	MSTRG.20288.1
miR-12095-x	MSTRG.5811.1
miR-12095-x	MSTRG.655.1
miR-12095-x	MSTRG.8621.7
miR-1255-x	ENST00000648050
miR-1255-x	MSTRG.13057.15
miR-1255-x	MSTRG.14826.1
miR-1255-x	MSTRG.15430.2
miR-1255-x	MSTRG.1545.1
miR-1255-x	MSTRG.18260.1
miR-1255-x	MSTRG.18640.1
miR-1255-x	MSTRG.655.1
miR-1260-z	ENST00000469346
miR-1260-z	ENST00000485405
miR-1260-z	ENST00000493171
miR-1260-z	ENST00000511677
miR-1260-z	ENST00000565570
miR-1260-z	ENST00000568177
miR-1260-z	ENST00000612262
miR-1260-z	ENST00000617196
miR-1260-z	ENST00000621230
miR-1260-z	ENST00000624350
miR-1260-z	ENST00000638694
miR-1260-z	ENST00000664853
miR-1260-z	ENST00000671789
miR-1260-z	MSTRG.1506.1
miR-1260-z	MSTRG.18146.1
miR-1260-z	MSTRG.18281.2
miR-1260-z	MSTRG.368.11
miR-1260-z	MSTRG.6203.1
miR-12-x	ENST00000412500
miR-12-x	ENST00000480213
miR-12-x	ENST00000501122
miR-12-x	ENST00000515194
miR-12-x	ENST00000563635
miR-12-x	ENST00000606034
miR-12-x	ENST00000619021
miR-12-x	ENST00000645257
miR-12-x	ENST00000648050
miR-12-x	ENST00000653247
miR-12-x	ENST00000655940
miR-12-x	ENST00000658884
miR-12-x	ENST00000667589
miR-12-x	MSTRG.11049.5
miR-12-x	MSTRG.11803.2
miR-12-x	MSTRG.11834.1
miR-12-x	MSTRG.12169.10
miR-12-x	MSTRG.12516.24
miR-12-x	MSTRG.13615.1
miR-12-x	MSTRG.158.4
miR-12-x	MSTRG.16115.1
miR-12-x	MSTRG.18640.1
miR-12-x	MSTRG.18640.2
miR-12-x	MSTRG.1929.9
miR-12-x	MSTRG.19370.1
miR-12-x	MSTRG.3499.2
miR-12-x	MSTRG.3544.1
miR-12-x	MSTRG.5076.6
miR-12-x	MSTRG.5811.1
miR-12-x	MSTRG.655.1
miR-12-x	MSTRG.8621.7
miR-1326-z	ENST00000648050
miR-1326-z	MSTRG.15430.2
miR-1326-z	MSTRG.18640.1
miR-1326-z	MSTRG.5811.1
miR-1326-z	MSTRG.5811.2
miR-1326-z	MSTRG.655.1
miR-1336-z	ENST00000417510
miR-1336-z	ENST00000450804
miR-1336-z	ENST00000480213
miR-1336-z	ENST00000482015
miR-1336-z	ENST00000484749
miR-1336-z	ENST00000501122
miR-1336-z	ENST00000523182
miR-1336-z	ENST00000525792
miR-1336-z	ENST00000556691
miR-1336-z	ENST00000566699
miR-1336-z	ENST00000584481
miR-1336-z	ENST00000619021
miR-1336-z	ENST00000642367
miR-1336-z	ENST00000645257
miR-1336-z	ENST00000648050
miR-1336-z	ENST00000649190
miR-1336-z	ENST00000653247
miR-1336-z	ENST00000667589
miR-1336-z	MSTRG.11049.12
miR-1336-z	MSTRG.11049.5
miR-1336-z	MSTRG.11049.6
miR-1336-z	MSTRG.11803.2
miR-1336-z	MSTRG.13615.1
miR-1336-z	MSTRG.14136.2
miR-1336-z	MSTRG.14136.7
miR-1336-z	MSTRG.158.4
miR-1336-z	MSTRG.16115.1
miR-1336-z	MSTRG.16121.1
miR-1336-z	MSTRG.16121.2
miR-1336-z	MSTRG.18640.1
miR-1336-z	MSTRG.18640.2
miR-1336-z	MSTRG.1929.9
miR-1336-z	MSTRG.19370.1
miR-1336-z	MSTRG.3544.1
miR-1336-z	MSTRG.5076.6
miR-1336-z	MSTRG.5219.1
miR-1336-z	MSTRG.5811.1
miR-1336-z	MSTRG.655.1
miR-1336-z	MSTRG.8621.7
miR-133-x	ENST00000450804
miR-133-x	ENST00000469609
miR-133-x	ENST00000484749
miR-133-x	ENST00000496593
miR-133-x	ENST00000513626
miR-133-x	ENST00000515194
miR-133-x	ENST00000606034
miR-133-x	ENST00000645156
miR-133-x	ENST00000649539
miR-133-x	ENST00000653247
miR-133-x	MSTRG.11049.12
miR-133-x	MSTRG.11049.7
miR-133-x	MSTRG.12516.24
miR-133-x	MSTRG.12676.109
miR-133-x	MSTRG.14136.2
miR-133-x	MSTRG.14136.7
miR-133-x	MSTRG.15430.2
miR-133-x	MSTRG.18640.1
miR-133-x	MSTRG.18640.2
miR-133-x	MSTRG.19370.1
miR-133-x	MSTRG.5076.6
miR-133-x	MSTRG.5811.2
miR-133-x	MSTRG.655.1
miR-133-x	MSTRG.8621.7
miR-135-y	ENST00000458001
miR-135-y	ENST00000485405
miR-135-y	ENST00000499525
miR-135-y	ENST00000511677
miR-135-y	ENST00000582866
miR-135-y	ENST00000621230
miR-135-y	ENST00000659211
miR-135-y	ENST00000665502
miR-135-y	ENST00000671789
miR-135-y	MSTRG.18146.1
miR-135-y	MSTRG.6203.1
miR-1386-z	ENST00000413053
miR-1386-z	ENST00000458001
miR-1386-z	ENST00000468479
miR-1386-z	ENST00000469346
miR-1386-z	ENST00000471936
miR-1386-z	ENST00000480897
miR-1386-z	ENST00000568177
miR-1386-z	ENST00000583490
miR-1386-z	ENST00000605416
miR-1386-z	ENST00000613291
miR-1386-z	ENST00000621084
miR-1386-z	ENST00000621230
miR-1386-z	ENST00000624350
miR-1386-z	ENST00000641729
miR-1386-z	ENST00000659211
miR-1386-z	MSTRG.11793.1
miR-1386-z	MSTRG.11793.2
miR-1386-z	MSTRG.18146.1
miR-1386-z	MSTRG.18281.2
miR-1386-z	MSTRG.368.11
miR-1386-z	MSTRG.6634.1
miR-1537-z	ENST00000482481
miR-1537-z	ENST00000501122
miR-1537-z	ENST00000556691
miR-1537-z	ENST00000648050
miR-1537-z	MSTRG.12169.10
miR-1537-z	MSTRG.158.4
miR-1537-z	MSTRG.19072.1
miR-1537-z	MSTRG.5219.1
miR-1537-z	MSTRG.5811.1
miR-1537-z	MSTRG.655.1
miR-153-x	ENST00000412500
miR-153-x	ENST00000470062
miR-153-x	ENST00000473037
miR-153-x	ENST00000514370
miR-153-x	ENST00000619021
miR-153-x	ENST00000645156
miR-153-x	ENST00000648050
miR-153-x	ENST00000649190
miR-153-x	ENST00000655940
miR-153-x	ENST00000658884
miR-153-x	ENST00000665299
miR-153-x	ENST00000667978
miR-153-x	MSTRG.11049.5
miR-153-x	MSTRG.11803.2
miR-153-x	MSTRG.12169.10
miR-153-x	MSTRG.12516.24
miR-153-x	MSTRG.12676.109
miR-153-x	MSTRG.15430.2
miR-153-x	MSTRG.18260.1
miR-153-x	MSTRG.18640.1
miR-153-x	MSTRG.18640.2
miR-153-x	MSTRG.1929.9
miR-153-x	MSTRG.19370.1
miR-153-x	MSTRG.21134.1
miR-153-x	MSTRG.5076.6
miR-153-x	MSTRG.5811.2
miR-1725-z	ENST00000501122
miR-1725-z	ENST00000648050
miR-1725-z	ENST00000649539
miR-1725-z	MSTRG.11017.1
miR-1725-z	MSTRG.12169.10
miR-1725-z	MSTRG.16108.1
miR-1725-z	MSTRG.16115.1
miR-1725-z	MSTRG.18640.1
miR-1725-z	MSTRG.18640.2
miR-1725-z	MSTRG.1929.10
miR-1725-z	MSTRG.5811.1
miR-1744-z	ENST00000428857
miR-1744-z	ENST00000441504
miR-1744-z	ENST00000445000
miR-1744-z	ENST00000458001
miR-1744-z	ENST00000481338
miR-1744-z	ENST00000506725
miR-1744-z	ENST00000510523
miR-1744-z	ENST00000565570
miR-1744-z	ENST00000573645
miR-1744-z	ENST00000582866
miR-1744-z	ENST00000599198
miR-1744-z	ENST00000612262
miR-1744-z	ENST00000613291
miR-1744-z	ENST00000621230
miR-1744-z	ENST00000624350
miR-1744-z	ENST00000658000
miR-1744-z	ENST00000659792
miR-1744-z	ENST00000665502
miR-1744-z	ENST00000666601
miR-1744-z	ENST00000666981
miR-1744-z	MSTRG.1506.1
miR-1781-y	ENST00000513626
miR-1781-y	ENST00000648050
miR-1781-y	ENST00000649539
miR-1781-y	MSTRG.14826.1
miR-1781-y	MSTRG.18640.1
miR-1804-z	ENST00000450804
miR-1804-z	ENST00000482467
miR-1804-z	ENST00000482481
miR-1804-z	ENST00000484749
miR-1804-z	ENST00000501122
miR-1804-z	ENST00000514370
miR-1804-z	ENST00000525792
miR-1804-z	ENST00000563635
miR-1804-z	ENST00000645156
miR-1804-z	MSTRG.11017.1
miR-1804-z	MSTRG.11803.2
miR-1804-z	MSTRG.12169.10
miR-1804-z	MSTRG.12516.24
miR-1804-z	MSTRG.13057.15
miR-1804-z	MSTRG.14826.1
miR-1804-z	MSTRG.15427.1
miR-1804-z	MSTRG.15427.3
miR-1804-z	MSTRG.15430.2
miR-1804-z	MSTRG.1545.1
miR-1804-z	MSTRG.158.4
miR-1804-z	MSTRG.16115.1
miR-1804-z	MSTRG.18260.1
miR-1804-z	MSTRG.18640.1
miR-1804-z	MSTRG.18640.2
miR-1804-z	MSTRG.1929.10
miR-1804-z	MSTRG.20288.1
miR-1804-z	MSTRG.21134.1
miR-1804-z	MSTRG.3499.2
miR-1804-z	MSTRG.5811.1
miR-1804-z	MSTRG.5811.2
miR-1804-z	MSTRG.803.1
miR-1804-z	MSTRG.8621.7
miR-1814-z	ENST00000484749
miR-1814-z	ENST00000490543
miR-1814-z	ENST00000563635
miR-1814-z	ENST00000600160
miR-1814-z	ENST00000645156
miR-1814-z	ENST00000648050
miR-1814-z	ENST00000653247
miR-1814-z	MSTRG.11049.10
miR-1814-z	MSTRG.11049.9
miR-1814-z	MSTRG.12169.10
miR-1814-z	MSTRG.14136.2
miR-1814-z	MSTRG.14826.1
miR-1814-z	MSTRG.15427.1
miR-1814-z	MSTRG.15430.2
miR-1814-z	MSTRG.16121.1
miR-1814-z	MSTRG.18640.2
miR-1814-z	MSTRG.655.1
miR-185-y	ENST00000413053
miR-185-y	ENST00000468479
miR-185-y	ENST00000481338
miR-185-y	ENST00000495881
miR-185-y	ENST00000499525
miR-185-y	ENST00000573270
miR-185-y	ENST00000599198
miR-185-y	ENST00000613291
miR-185-y	ENST00000624350
miR-185-y	ENST00000653081
miR-185-y	ENST00000659792
miR-185-y	ENST00000674372
miR-185-y	MSTRG.11129.3
miR-185-y	MSTRG.18146.1
miR-18-z	ENST00000473037
miR-18-z	ENST00000484749
miR-18-z	ENST00000648050
miR-18-z	ENST00000653247
miR-18-z	MSTRG.11017.1
miR-18-z	MSTRG.12169.10
miR-18-z	MSTRG.15427.1
miR-18-z	MSTRG.15430.2
miR-18-z	MSTRG.18640.2
miR-18-z	MSTRG.5811.1
miR-18-z	MSTRG.655.1
miR-191-y	ENST00000413053
miR-191-y	ENST00000659792
miR-192-y	ENST00000511677
miR-192-y	ENST00000614721
miR-192-y	ENST00000624350
miR-192-y	ENST00000659792
miR-195-y	ENST00000490543
miR-195-y	ENST00000501122
miR-195-y	ENST00000619021
miR-195-y	ENST00000649190
miR-195-y	MSTRG.13057.15
miR-195-y	MSTRG.13615.1
miR-195-y	MSTRG.14136.2
miR-195-y	MSTRG.15427.1
miR-195-y	MSTRG.15430.2
miR-195-y	MSTRG.158.4
miR-195-y	MSTRG.16115.1
miR-195-y	MSTRG.18260.1
miR-195-y	MSTRG.18640.1
miR-195-y	MSTRG.18640.2
miR-195-y	MSTRG.20288.1
miR-195-y	MSTRG.3499.2
miR-195-y	MSTRG.5811.1
miR-195-y	MSTRG.5811.2
miR-195-y	MSTRG.8621.7
miR-1983-z	ENST00000482259
miR-1983-z	ENST00000484749
miR-1983-z	ENST00000489372
miR-1983-z	ENST00000501122
miR-1983-z	ENST00000515194
miR-1983-z	ENST00000645257
miR-1983-z	ENST00000649190
miR-1983-z	ENST00000653247
miR-1983-z	ENST00000655069
miR-1983-z	MSTRG.10640.1
miR-1983-z	MSTRG.11049.10
miR-1983-z	MSTRG.11049.12
miR-1983-z	MSTRG.11049.9
miR-1983-z	MSTRG.15427.1
miR-1983-z	MSTRG.15427.3
miR-1983-z	MSTRG.15430.1
miR-1983-z	MSTRG.15430.2
miR-1983-z	MSTRG.1545.1
miR-1983-z	MSTRG.158.4
miR-1983-z	MSTRG.16121.1
miR-1983-z	MSTRG.18260.1
miR-1983-z	MSTRG.1929.10
miR-1983-z	MSTRG.1929.9
miR-1983-z	MSTRG.20288.1
miR-1983-z	MSTRG.21134.1
miR-1983-z	MSTRG.3544.1
miR-1983-z	MSTRG.5219.1
miR-1983-z	MSTRG.655.1
miR-199-y	ENST00000417510
miR-199-y	ENST00000473037
miR-199-y	ENST00000482481
miR-199-y	ENST00000584481
miR-199-y	ENST00000645484
miR-199-y	MSTRG.11017.1
miR-199-y	MSTRG.11049.12
miR-199-y	MSTRG.12516.24
miR-199-y	MSTRG.12676.109
miR-199-y	MSTRG.16115.1
miR-199-y	MSTRG.18640.1
miR-199-y	MSTRG.18640.2
miR-199-y	MSTRG.5076.6
miR-199-y	MSTRG.5811.1
miR-199-y	MSTRG.655.1
miR-1-y	ENST00000532845
miR-1-y	MSTRG.18146.1
miR-2038-y	ENST00000480213
miR-2038-y	ENST00000501122
miR-2038-y	ENST00000502523
miR-2038-y	ENST00000563635
miR-2038-y	ENST00000619021
miR-2038-y	ENST00000648050
miR-2038-y	ENST00000649190
miR-2038-y	ENST00000655940
miR-2038-y	MSTRG.10640.1
miR-2038-y	MSTRG.11017.1
miR-2038-y	MSTRG.12169.10
miR-2038-y	MSTRG.13615.1
miR-2038-y	MSTRG.14136.2
miR-2038-y	MSTRG.16115.1
miR-2038-y	MSTRG.18640.1
miR-2038-y	MSTRG.19370.1
miR-2038-y	MSTRG.20288.1
miR-2038-y	MSTRG.3499.2
miR-2038-y	MSTRG.5219.1
miR-2038-y	MSTRG.5811.2
miR-210-y	MSTRG.11049.5
miR-210-y	MSTRG.11049.6
miR-210-y	MSTRG.18260.1
miR-2137-z	ENST00000467951
miR-2137-z	ENST00000469346
miR-2137-z	ENST00000557682
miR-2137-z	ENST00000568177
miR-2137-z	ENST00000612262
miR-2137-z	ENST00000659211
miR-2148-x	ENST00000469609
miR-2148-x	ENST00000645484
miR-2148-x	ENST00000666136
miR-2148-x	MSTRG.11017.1
miR-2148-x	MSTRG.11049.12
miR-2148-x	MSTRG.11803.2
miR-2148-x	MSTRG.14136.2
miR-2148-x	MSTRG.15427.1
miR-2148-x	MSTRG.15430.2
miR-2148-x	MSTRG.15926.21
miR-2148-x	MSTRG.18260.1
miR-2148-x	MSTRG.18640.1
miR-2148-x	MSTRG.3544.1
miR-2148-x	MSTRG.5811.2
miR-2148-x	MSTRG.655.1
miR-2148-x	MSTRG.803.1
miR-2187-x	ENST00000501122
miR-2187-x	ENST00000556691
miR-2187-x	ENST00000653247
miR-2187-x	MSTRG.158.4
miR-2187-x	MSTRG.16115.1
miR-2187-x	MSTRG.18640.2
miR-2187-x	MSTRG.1929.9
miR-2187-x	MSTRG.5811.1
miR-219-x	ENST00000473037
miR-219-x	ENST00000487223
miR-219-x	ENST00000584481
miR-219-x	ENST00000605961
miR-219-x	ENST00000645156
miR-219-x	ENST00000645257
miR-219-x	ENST00000649190
miR-219-x	MSTRG.11834.1
miR-219-x	MSTRG.12169.10
miR-219-x	MSTRG.14136.2
miR-219-x	MSTRG.20288.1
miR-219-x	MSTRG.8621.7
miR-2226-x	ENST00000417510
miR-2226-x	ENST00000469609
miR-2226-x	ENST00000473037
miR-2226-x	ENST00000489372
miR-2226-x	ENST00000502523
miR-2226-x	ENST00000584481
miR-2226-x	ENST00000648050
miR-2226-x	ENST00000666136
miR-2226-x	MSTRG.11049.5
miR-2226-x	MSTRG.11049.7
miR-2226-x	MSTRG.12169.10
miR-2226-x	MSTRG.12516.24
miR-2226-x	MSTRG.12676.109
miR-2226-x	MSTRG.14826.1
miR-2226-x	MSTRG.15430.2
miR-2226-x	MSTRG.16343.2
miR-2226-x	MSTRG.16343.3
miR-2226-x	MSTRG.17202.3
miR-2226-x	MSTRG.17598.1
miR-2226-x	MSTRG.18260.1
miR-2226-x	MSTRG.18640.1
miR-2226-x	MSTRG.18640.2
miR-2226-x	MSTRG.19371.1
miR-2226-x	MSTRG.5076.6
miR-2243-z	ENST00000484749
miR-2243-z	ENST00000502523
miR-2243-z	MSTRG.12516.24
miR-2243-z	MSTRG.15427.1
miR-2243-z	MSTRG.16115.1
miR-2243-z	MSTRG.18640.1
miR-2243-z	MSTRG.5811.1
miR-2243-z	MSTRG.5811.2
miR-2247-z	ENST00000482259
miR-2247-z	ENST00000648050
miR-2247-z	MSTRG.12169.10
miR-2247-z	MSTRG.18640.1
miR-2247-z	MSTRG.18640.2
miR-2247-z	MSTRG.20288.1
miR-2247-z	MSTRG.5811.1
miR-2247-z	MSTRG.655.1
miR-2284-z	ENST00000487223
miR-2284-z	ENST00000489372
miR-2284-z	ENST00000566699
miR-2284-z	MSTRG.12169.10
miR-2284-z	MSTRG.15427.1
miR-2284-z	MSTRG.18640.1
miR-2284-z	MSTRG.18640.2
miR-2284-z	MSTRG.5076.6
miR-2284-z	MSTRG.8621.7
miR-2285-z	ENST00000482481
miR-2285-z	ENST00000501122
miR-2285-z	ENST00000648050
miR-2285-z	MSTRG.12169.10
miR-2285-z	MSTRG.13057.15
miR-2285-z	MSTRG.14136.7
miR-2285-z	MSTRG.15427.1
miR-2285-z	MSTRG.15430.2
miR-2285-z	MSTRG.16121.1
miR-2285-z	MSTRG.17202.3
miR-2285-z	MSTRG.18640.1
miR-2285-z	MSTRG.18640.2
miR-2285-z	MSTRG.5811.1
miR-2310-z	ENST00000484749
miR-2310-z	ENST00000490543
miR-2310-z	ENST00000563635
miR-2310-z	ENST00000600160
miR-2310-z	ENST00000645156
miR-2310-z	ENST00000648050
miR-2310-z	ENST00000653247
miR-2310-z	MSTRG.11049.10
miR-2310-z	MSTRG.11049.9
miR-2310-z	MSTRG.12169.10
miR-2310-z	MSTRG.14136.2
miR-2310-z	MSTRG.14826.1
miR-2310-z	MSTRG.15427.1
miR-2310-z	MSTRG.15430.2
miR-2310-z	MSTRG.16121.1
miR-2310-z	MSTRG.18260.1
miR-2310-z	MSTRG.18640.1
miR-2310-z	MSTRG.18640.2
miR-2310-z	MSTRG.655.1
miR-2325-z	ENST00000473037
miR-2325-z	ENST00000473991
miR-2325-z	ENST00000482481
miR-2325-z	ENST00000556691
miR-2325-z	ENST00000605961
miR-2325-z	ENST00000648050
miR-2325-z	MSTRG.12169.10
miR-2325-z	MSTRG.12516.24
miR-2325-z	MSTRG.13615.1
miR-2325-z	MSTRG.14136.2
miR-2325-z	MSTRG.14826.1
miR-2325-z	MSTRG.158.4
miR-2325-z	MSTRG.16121.1
miR-2325-z	MSTRG.18640.1
miR-2325-z	MSTRG.18640.2
miR-2325-z	MSTRG.3499.2
miR-2325-z	MSTRG.5219.1
miR-2325-z	MSTRG.5811.1
miR-236-y	ENST00000659211
miR-2392-z	ENST00000413053
miR-2392-z	ENST00000469790
miR-2392-z	ENST00000499525
miR-2392-z	ENST00000565570
miR-2392-z	ENST00000597420
miR-2392-z	ENST00000599198
miR-2392-z	ENST00000612262
miR-2392-z	ENST00000613291
miR-2392-z	ENST00000621084
miR-2392-z	ENST00000624350
miR-2392-z	ENST00000636399
miR-2392-z	ENST00000641729
miR-2392-z	ENST00000653081
miR-2392-z	ENST00000658344
miR-2392-z	ENST00000674372
miR-2392-z	MSTRG.11129.3
miR-2392-z	MSTRG.11407.1
miR-2392-z	MSTRG.16513.2
miR-2392-z	MSTRG.21234.1
miR-2392-z	MSTRG.3170.2
miR-2392-z	MSTRG.6203.1
miR-2392-z	MSTRG.9500.35
miR-2423-z	ENST00000482481
miR-2423-z	ENST00000484749
miR-2423-z	ENST00000514370
miR-2423-z	ENST00000515194
miR-2423-z	ENST00000556691
miR-2423-z	ENST00000641733
miR-2423-z	ENST00000648050
miR-2423-z	ENST00000665299
miR-2423-z	MSTRG.12169.10
miR-2423-z	MSTRG.14826.1
miR-2423-z	MSTRG.15427.1
miR-2423-z	MSTRG.17458.1
miR-2423-z	MSTRG.19072.1
miR-2423-z	MSTRG.20288.1
miR-2423-z	MSTRG.5811.1
miR-2423-z	MSTRG.655.1
miR-2423-z	MSTRG.803.1
miR-2478-z	ENST00000428857
miR-2478-z	ENST00000458001
miR-2478-z	ENST00000506725
miR-2478-z	ENST00000520797
miR-2478-z	ENST00000542219
miR-2478-z	ENST00000568177
miR-2478-z	ENST00000573270
miR-2478-z	ENST00000612262
miR-2478-z	ENST00000666981
miR-2478-z	MSTRG.11129.3
miR-2478-z	MSTRG.1506.1
miR-2478-z	MSTRG.6634.1
miR-249-z	ENST00000482259
miR-249-z	ENST00000482481
miR-249-z	ENST00000484749
miR-249-z	ENST00000502523
miR-249-z	ENST00000525792
miR-249-z	ENST00000645156
miR-249-z	ENST00000645484
miR-249-z	ENST00000649190
miR-249-z	MSTRG.13057.15
miR-249-z	MSTRG.13615.1
miR-249-z	MSTRG.15430.2
miR-249-z	MSTRG.1545.1
miR-249-z	MSTRG.16115.1
miR-249-z	MSTRG.17202.3
miR-249-z	MSTRG.18260.1
miR-249-z	MSTRG.18640.1
miR-249-z	MSTRG.18640.2
miR-249-z	MSTRG.1929.9
miR-249-z	MSTRG.5219.1
miR-249-z	MSTRG.5811.1
miR-249-z	MSTRG.5811.2
miR-252-y	ENST00000473037
miR-252-y	ENST00000496593
miR-252-y	ENST00000502523
miR-252-y	ENST00000523182
miR-252-y	ENST00000563635
miR-252-y	ENST00000619021
miR-252-y	ENST00000649190
miR-252-y	MSTRG.11049.10
miR-252-y	MSTRG.11049.9
miR-252-y	MSTRG.11834.1
miR-252-y	MSTRG.12169.10
miR-252-y	MSTRG.15427.1
miR-252-y	MSTRG.15430.2
miR-252-y	MSTRG.1545.1
miR-252-y	MSTRG.158.4
miR-252-y	MSTRG.16115.1
miR-252-y	MSTRG.17202.3
miR-252-y	MSTRG.18260.1
miR-252-y	MSTRG.18640.1
miR-252-y	MSTRG.18640.2
miR-252-y	MSTRG.655.1
miR-2566-x	ENST00000484749
miR-2566-x	ENST00000644040
miR-2566-x	ENST00000648050
miR-2566-x	ENST00000649190
miR-2566-x	ENST00000674045
miR-2566-x	MSTRG.18640.2
miR-2566-x	MSTRG.5811.1
miR-2566-x	MSTRG.655.1
miR-268-z	ENST00000473037
miR-268-z	ENST00000501122
miR-268-z	ENST00000563635
miR-268-z	ENST00000566699
miR-268-z	ENST00000648050
miR-268-z	MSTRG.11049.7
miR-268-z	MSTRG.12169.10
miR-268-z	MSTRG.12516.24
miR-268-z	MSTRG.12676.109
miR-268-z	MSTRG.14136.7
miR-268-z	MSTRG.15430.2
miR-268-z	MSTRG.16115.1
miR-268-z	MSTRG.16121.2
miR-268-z	MSTRG.16343.3
miR-268-z	MSTRG.18260.1
miR-268-z	MSTRG.18640.1
miR-268-z	MSTRG.18640.2
miR-268-z	MSTRG.1929.10
miR-268-z	MSTRG.20288.1
miR-268-z	MSTRG.3499.2
miR-268-z	MSTRG.5076.6
miR-268-z	MSTRG.5219.1
miR-268-z	MSTRG.5811.1
miR-268-z	MSTRG.5811.2
miR-268-z	MSTRG.655.1
miR-26-z	ENST00000557682
miR-26-z	ENST00000612262
miR-26-z	ENST00000641729
miR-26-z	ENST00000658344
miR-26-z	ENST00000659792
miR-26-z	ENST00000674372
miR-26-z	MSTRG.1506.1
miR-26-z	MSTRG.16513.2
miR-26-z	MSTRG.21234.1
miR-26-z	MSTRG.342.1
miR-2753-z	ENST00000501122
miR-2753-z	ENST00000514370
miR-2753-z	ENST00000525792
miR-2753-z	ENST00000563635
miR-2753-z	ENST00000666136
miR-2753-z	MSTRG.15427.1
miR-2753-z	MSTRG.15430.2
miR-2753-z	MSTRG.16108.1
miR-2753-z	MSTRG.16115.1
miR-2753-z	MSTRG.16121.1
miR-2753-z	MSTRG.18640.1
miR-2753-z	MSTRG.18640.2
miR-2753-z	MSTRG.19370.1
miR-2753-z	MSTRG.19371.1
miR-2753-z	MSTRG.3544.1
miR-2753-z	MSTRG.5076.6
miR-2753-z	MSTRG.5811.1
miR-2753-z	MSTRG.5811.2
miR-2753-z	MSTRG.655.1
miR-2763-x	ENST00000482259
miR-2763-x	ENST00000484749
miR-2763-x	MSTRG.12676.109
miR-2763-x	MSTRG.15430.2
miR-2763-x	MSTRG.16115.1
miR-2763-x	MSTRG.18640.2
miR-2763-x	MSTRG.5811.1
miR-2763-x	MSTRG.5811.2
miR-2764-z	ENST00000482015
miR-2764-z	MSTRG.11049.10
miR-2764-z	MSTRG.11049.9
miR-2764-z	MSTRG.16115.1
miR-2764-z	MSTRG.5219.1
miR-2764-z	MSTRG.5811.1
miR-276-z	ENST00000515194
miR-276-z	ENST00000606034
miR-276-z	MSTRG.10640.1
miR-276-z	MSTRG.14136.2
miR-276-z	MSTRG.15430.2
miR-276-z	MSTRG.1545.1
miR-276-z	MSTRG.18640.1
miR-276-z	MSTRG.655.1
miR-279-y	ENST00000479936
miR-279-y	ENST00000482481
miR-279-y	MSTRG.16115.1
miR-2840-z	ENST00000473037
miR-2840-z	ENST00000482481
miR-2840-z	ENST00000484749
miR-2840-z	ENST00000566699
miR-2840-z	ENST00000619021
miR-2840-z	ENST00000641733
miR-2840-z	ENST00000645257
miR-2840-z	ENST00000648050
miR-2840-z	ENST00000653247
miR-2840-z	ENST00000666136
miR-2840-z	ENST00000673668
miR-2840-z	MSTRG.12169.10
miR-2840-z	MSTRG.14136.2
miR-2840-z	MSTRG.15430.2
miR-2840-z	MSTRG.18640.2
miR-2840-z	MSTRG.1929.9
miR-2840-z	MSTRG.5811.1
miR-2840-z	MSTRG.655.1
miR-2840-z	MSTRG.803.1
miR-3012-z	MSTRG.12676.109
miR-3012-z	MSTRG.16343.3
miR-301-y	ENST00000482481
miR-301-y	ENST00000484749
miR-301-y	ENST00000501122
miR-301-y	ENST00000563635
miR-301-y	ENST00000641733
miR-301-y	ENST00000650423
miR-301-y	ENST00000664186
miR-301-y	ENST00000673668
miR-301-y	MSTRG.11803.2
miR-301-y	MSTRG.11834.1
miR-301-y	MSTRG.12169.10
miR-301-y	MSTRG.12676.109
miR-301-y	MSTRG.13615.1
miR-301-y	MSTRG.15427.1
miR-301-y	MSTRG.15430.1
miR-301-y	MSTRG.15430.2
miR-301-y	MSTRG.1545.1
miR-301-y	MSTRG.158.4
miR-301-y	MSTRG.1929.10
miR-301-y	MSTRG.1929.9
miR-301-y	MSTRG.20288.1
miR-301-y	MSTRG.5811.1
miR-301-y	MSTRG.5811.2
miR-301-y	MSTRG.655.1
miR-3242-z	ENST00000473037
miR-3242-z	ENST00000482481
miR-3242-z	ENST00000487223
miR-3242-z	ENST00000490543
miR-3242-z	ENST00000501122
miR-3242-z	ENST00000523182
miR-3242-z	ENST00000619021
miR-3242-z	ENST00000653247
miR-3242-z	MSTRG.12169.10
miR-3242-z	MSTRG.13057.15
miR-3242-z	MSTRG.15430.2
miR-3242-z	MSTRG.16121.2
miR-3242-z	MSTRG.17598.1
miR-3242-z	MSTRG.18640.1
miR-3242-z	MSTRG.18640.2
miR-3242-z	MSTRG.19072.1
miR-3242-z	MSTRG.1929.9
miR-3242-z	MSTRG.21134.1
miR-3242-z	MSTRG.5219.1
miR-3242-z	MSTRG.5811.1
miR-3242-z	MSTRG.8621.7
miR-3247-z	ENST00000473037
miR-3247-z	MSTRG.158.4
miR-342-x	ENST00000450804
miR-342-x	ENST00000463352
miR-342-x	ENST00000482259
miR-342-x	ENST00000484749
miR-342-x	ENST00000487223
miR-342-x	ENST00000496593
miR-342-x	ENST00000606034
miR-342-x	ENST00000648050
miR-342-x	ENST00000649190
miR-342-x	ENST00000655940
miR-342-x	ENST00000658884
miR-342-x	MSTRG.11049.7
miR-342-x	MSTRG.12516.24
miR-342-x	MSTRG.12676.109
miR-342-x	MSTRG.14136.7
miR-342-x	MSTRG.14826.1
miR-342-x	MSTRG.15427.1
miR-342-x	MSTRG.17458.1
miR-342-x	MSTRG.18260.1
miR-342-x	MSTRG.19072.1
miR-342-x	MSTRG.1929.9
miR-342-x	MSTRG.3499.2
miR-342-x	MSTRG.3544.1
miR-342-x	MSTRG.5076.6
miR-342-x	MSTRG.8621.7
miR-345-x	ENST00000473037
miR-345-x	ENST00000482259
miR-345-x	ENST00000484749
miR-345-x	ENST00000496593
miR-345-x	ENST00000501122
miR-345-x	ENST00000523182
miR-345-x	ENST00000645484
miR-345-x	ENST00000648050
miR-345-x	ENST00000653247
miR-345-x	ENST00000655069
miR-345-x	MSTRG.10640.1
miR-345-x	MSTRG.11834.1
miR-345-x	MSTRG.12169.10
miR-345-x	MSTRG.12516.24
miR-345-x	MSTRG.12676.109
miR-345-x	MSTRG.14136.7
miR-345-x	MSTRG.15430.2
miR-345-x	MSTRG.16115.1
miR-345-x	MSTRG.17202.3
miR-345-x	MSTRG.18260.1
miR-345-x	MSTRG.18640.1
miR-345-x	MSTRG.18640.2
miR-345-x	MSTRG.1929.10
miR-345-x	MSTRG.19371.1
miR-345-x	MSTRG.3499.2
miR-345-x	MSTRG.5219.1
miR-345-x	MSTRG.5811.1
miR-345-x	MSTRG.5811.2
miR-345-x	MSTRG.655.1
miR-3486-x	ENST00000513626
miR-3486-x	ENST00000515194
miR-3486-x	ENST00000556691
miR-3486-x	ENST00000645156
miR-3486-x	ENST00000648050
miR-3486-x	ENST00000649539
miR-3486-x	MSTRG.15427.1
miR-3486-x	MSTRG.15430.2
miR-3486-x	MSTRG.18260.1
miR-3486-x	MSTRG.1929.10
miR-3486-x	MSTRG.1929.9
miR-3486-x	MSTRG.19371.1
miR-3486-x	MSTRG.5811.2
miR-3486-x	MSTRG.655.1
miR-3486-x	MSTRG.803.1
miR-3613-y	ENST00000413053
miR-3613-y	ENST00000471936
miR-3613-y	ENST00000582866
miR-3613-y	ENST00000583490
miR-3613-y	ENST00000612262
miR-3613-y	ENST00000621230
miR-3613-y	ENST00000666981
miR-3613-y	MSTRG.342.1
miR-3613-y	MSTRG.368.11
miR-363-y	ENST00000502523
miR-363-y	ENST00000513626
miR-363-y	ENST00000648050
miR-363-y	MSTRG.10640.1
miR-363-y	MSTRG.11049.5
miR-363-y	MSTRG.11049.6
miR-363-y	MSTRG.13615.1
miR-363-y	MSTRG.14136.7
miR-363-y	MSTRG.15427.1
miR-363-y	MSTRG.15430.2
miR-363-y	MSTRG.158.4
miR-363-y	MSTRG.19072.1
miR-363-y	MSTRG.3499.2
miR-363-y	MSTRG.5811.1
miR-363-y	MSTRG.5811.2
miR-372-z	ENST00000645484
miR-372-z	ENST00000655069
miR-372-z	MSTRG.19371.1
miR-372-z	MSTRG.3544.1
miR-372-z	MSTRG.5811.2
miR-3731-x	ENST00000501122
miR-3731-x	ENST00000556324
miR-3731-x	ENST00000648050
miR-3731-x	MSTRG.12169.10
miR-3731-x	MSTRG.13615.1
miR-3731-x	MSTRG.16121.1
miR-3731-x	MSTRG.18640.1
miR-3731-x	MSTRG.18640.2
miR-3731-x	MSTRG.1929.9
miR-3731-x	MSTRG.20288.1
miR-3757-y	ENST00000482481
miR-3757-y	ENST00000487223
miR-3757-y	ENST00000556691
miR-3757-y	ENST00000563635
miR-3757-y	ENST00000605961
miR-3757-y	ENST00000648050
miR-3757-y	MSTRG.11834.1
miR-3757-y	MSTRG.13615.1
miR-3757-y	MSTRG.15427.1
miR-3757-y	MSTRG.16115.1
miR-3757-y	MSTRG.3499.2
miR-3757-y	MSTRG.5076.6
miR-3757-y	MSTRG.5811.1
miR-3757-y	MSTRG.5811.2
miR-376-x	ENST00000467894
miR-376-x	ENST00000487223
miR-376-x	ENST00000501122
miR-376-x	ENST00000648050
miR-376-x	ENST00000649190
miR-376-x	MSTRG.12516.24
miR-376-x	MSTRG.15430.1
miR-376-x	MSTRG.16115.1
miR-376-x	MSTRG.16121.2
miR-376-x	MSTRG.16343.2
miR-376-x	MSTRG.5076.6
miR-376-x	MSTRG.5811.1
miR-3923-z	MSTRG.5811.2
miR-3934-x	ENST00000458001
miR-3934-x	ENST00000475808
miR-3934-x	ENST00000512841
miR-3934-x	ENST00000599198
miR-3934-x	ENST00000605416
miR-3934-x	ENST00000612262
miR-3934-x	ENST00000613291
miR-3934-x	ENST00000624350
miR-3934-x	ENST00000658000
miR-3934-x	ENST00000658344
miR-3934-x	ENST00000659211
miR-3934-x	ENST00000666981
miR-3934-x	MSTRG.11793.2
miR-3934-x	MSTRG.1506.1
miR-3934-x	MSTRG.16513.2
miR-3934-x	MSTRG.342.1
miR-3963-z	ENST00000428857
miR-3963-z	ENST00000441504
miR-3963-z	ENST00000458001
miR-3963-z	ENST00000506725
miR-3963-z	ENST00000510523
miR-3963-z	ENST00000520797
miR-3963-z	ENST00000542219
miR-3963-z	ENST00000568177
miR-3963-z	ENST00000573270
miR-3963-z	ENST00000612262
miR-3963-z	ENST00000653192
miR-3963-z	ENST00000658344
miR-3963-z	MSTRG.11129.3
miR-3963-z	MSTRG.21234.1
miR-3963-z	MSTRG.6634.1
miR-3968-z	ENST00000428857
miR-3968-z	ENST00000458001
miR-3968-z	ENST00000506725
miR-3968-z	ENST00000520797
miR-3968-z	ENST00000542219
miR-3968-z	ENST00000568177
miR-3968-z	ENST00000573270
miR-3968-z	ENST00000612262
miR-3968-z	ENST00000666981
miR-3968-z	MSTRG.11129.3
miR-3968-z	MSTRG.1506.1
miR-3968-z	MSTRG.6634.1
miR-4001-x	MSTRG.18640.1
miR-4028-y	ENST00000417510
miR-4028-y	ENST00000443493
miR-4028-y	ENST00000469609
miR-4028-y	ENST00000482481
miR-4028-y	ENST00000501122
miR-4028-y	ENST00000502523
miR-4028-y	ENST00000513626
miR-4028-y	ENST00000515194
miR-4028-y	ENST00000563635
miR-4028-y	ENST00000584481
miR-4028-y	ENST00000606034
miR-4028-y	ENST00000619021
miR-4028-y	ENST00000642367
miR-4028-y	ENST00000648015
miR-4028-y	ENST00000649190
miR-4028-y	ENST00000649539
miR-4028-y	ENST00000653247
miR-4028-y	ENST00000664186
miR-4028-y	ENST00000665299
miR-4028-y	ENST00000673668
miR-4028-y	MSTRG.11049.5
miR-4028-y	MSTRG.11049.6
miR-4028-y	MSTRG.12169.10
miR-4028-y	MSTRG.12516.24
miR-4028-y	MSTRG.12676.109
miR-4028-y	MSTRG.14136.7
miR-4028-y	MSTRG.15427.1
miR-4028-y	MSTRG.15430.2
miR-4028-y	MSTRG.1545.1
miR-4028-y	MSTRG.16115.1
miR-4028-y	MSTRG.16121.1
miR-4028-y	MSTRG.17202.3
miR-4028-y	MSTRG.18260.1
miR-4028-y	MSTRG.18640.1
miR-4028-y	MSTRG.1929.9
miR-4028-y	MSTRG.3499.2
miR-4047-y	ENST00000501122
miR-4047-y	ENST00000515194
miR-4047-y	ENST00000619021
miR-4047-y	ENST00000648050
miR-4047-y	MSTRG.12169.10
miR-4047-y	MSTRG.12516.24
miR-4047-y	MSTRG.13057.15
miR-4047-y	MSTRG.158.4
miR-4047-y	MSTRG.16121.1
miR-4047-y	MSTRG.18640.1
miR-4047-y	MSTRG.5076.6
miR-4047-y	MSTRG.5811.1
miR-4047-y	MSTRG.655.1
miR-4081-x	ENST00000523182
miR-4081-x	MSTRG.11803.2
miR-4081-x	MSTRG.13057.15
miR-4081-x	MSTRG.1545.1
miR-4081-x	MSTRG.16115.1
miR-4081-x	MSTRG.16121.1
miR-4081-x	MSTRG.1929.9
miR-4081-x	MSTRG.5219.1
miR-4081-x	MSTRG.5811.1
miR-4286-z	ENST00000480897
miR-4286-z	ENST00000481338
miR-4286-z	ENST00000542219
miR-4286-z	ENST00000621230
miR-4286-z	MSTRG.3170.2
miR-4286-z	MSTRG.6632.1
miR-430-x	ENST00000482481
miR-430-x	MSTRG.15427.1
miR-430-x	MSTRG.16115.1
miR-430-x	MSTRG.5811.1
miR-430-x	MSTRG.655.1
miR-430-z	ENST00000473037
miR-430-z	ENST00000473756
miR-430-z	MSTRG.11017.1
miR-430-z	MSTRG.12169.10
miR-430-z	MSTRG.14826.1
miR-430-z	MSTRG.15430.2
miR-430-z	MSTRG.158.4
miR-430-z	MSTRG.16115.1
miR-430-z	MSTRG.18260.1
miR-430-z	MSTRG.18640.1
miR-430-z	MSTRG.19370.1
miR-430-z	MSTRG.5076.6
miR-4503-z	ENST00000473037
miR-4503-z	ENST00000482481
miR-4503-z	ENST00000501122
miR-4503-z	ENST00000566699
miR-4503-z	ENST00000653247
miR-4503-z	MSTRG.11049.12
miR-4503-z	MSTRG.11049.9
miR-4503-z	MSTRG.11834.1
miR-4503-z	MSTRG.15430.2
miR-4503-z	MSTRG.16115.1
miR-4503-z	MSTRG.17598.1
miR-4503-z	MSTRG.18640.1
miR-4503-z	MSTRG.18640.2
miR-4503-z	MSTRG.1929.9
miR-4503-z	MSTRG.19371.1
miR-4503-z	MSTRG.5076.6
miR-4503-z	MSTRG.5811.1
miR-4503-z	MSTRG.655.1
miR-460-x	ENST00000482015
miR-460-x	ENST00000487223
miR-460-x	ENST00000648050
miR-460-x	ENST00000653247
miR-460-x	MSTRG.11834.1
miR-460-x	MSTRG.18640.1
miR-460-x	MSTRG.18640.2
miR-4653-y	ENST00000648050
miR-4653-y	MSTRG.5811.2
miR-4653-y	MSTRG.803.1
miR-4662-z	ENST00000484749
[truncated: 5,520 more rows]
