# Supplementary material for: Comprehensive Expression Profile Analysis of Neutrophil Extracellular Trap-Affected Genes in Gastric Cancer Cells and the Clinical Significance of lncRNA NEAT1-Related Signaling
Source: Front Oncol. 2022 May 19;12:798531. doi: 10.3389/fonc.2022.798531 (PMC9160368; doi:10.3389/fonc.2022.798531)
Supplement: Supplementary file 5 [file Table_5.xlsx]

## Sheet: Sheet1
hsa-miR-10401-3p	miRNA
hsa-miR-12136	miRNA
hsa-miR-1228-3p	miRNA
hsa-miR-1229-3p	miRNA
hsa-miR-1246	miRNA
hsa-miR-1260b	miRNA
hsa-miR-127-3p	miRNA
hsa-miR-135b-3p	miRNA
hsa-miR-136-3p	miRNA
hsa-miR-139-5p	miRNA
hsa-miR-145-3p	miRNA
hsa-miR-222-5p	miRNA
hsa-miR-224-5p	miRNA
hsa-miR-29b-1-5p	miRNA
hsa-miR-3130-3p	miRNA
hsa-miR-3158-5p	miRNA
hsa-miR-323a-3p	miRNA
hsa-miR-33a-5p	miRNA
hsa-miR-33b-5p	miRNA
hsa-miR-3614-5p	miRNA
hsa-miR-3620-3p	miRNA
hsa-miR-3662	miRNA
hsa-miR-3677-3p	miRNA
hsa-miR-370-3p	miRNA
hsa-miR-379-5p	miRNA
hsa-miR-381-3p	miRNA
hsa-miR-382-5p	miRNA
hsa-miR-409-3p	miRNA
hsa-miR-409-5p	miRNA
hsa-miR-4286	miRNA
hsa-miR-4485-3p	miRNA
hsa-miR-4708-3p	miRNA
hsa-miR-4717-3p	miRNA
hsa-miR-4755-3p	miRNA
hsa-miR-4758-3p	miRNA
hsa-miR-486-3p	miRNA
hsa-miR-487a-3p	miRNA
hsa-miR-493-3p	miRNA
hsa-miR-493-5p	miRNA
hsa-miR-5000-5p	miRNA
hsa-miR-518b	miRNA
hsa-miR-548ah-3p	miRNA
hsa-miR-548e-5p	miRNA
hsa-miR-582-5p	miRNA
hsa-miR-6505-5p	miRNA
hsa-miR-6511b-5p	miRNA
hsa-miR-654-3p	miRNA
hsa-miR-665	miRNA
hsa-miR-6750-5p	miRNA
hsa-miR-6773-5p	miRNA
hsa-miR-6838-5p	miRNA
hsa-miR-6842-3p	miRNA
hsa-miR-889-3p	miRNA
hsa-miR-942-3p	miRNA
miR-1006-x	miRNA
miR-100-y	miRNA
miR-10358-x	miRNA
miR-10605-z	miRNA
miR-10677-z	miRNA
miR-10926-z	miRNA
miR-10955-z	miRNA
miR-11203-x	miRNA
miR-1192-z	miRNA
miR-12095-x	miRNA
miR-1255-x	miRNA
miR-1260-z	miRNA
miR-12-x	miRNA
miR-1326-z	miRNA
miR-1336-z	miRNA
miR-133-x	miRNA
miR-135-y	miRNA
miR-1386-z	miRNA
miR-1537-z	miRNA
miR-153-x	miRNA
miR-1725-z	miRNA
miR-1744-z	miRNA
miR-1781-y	miRNA
miR-1804-z	miRNA
miR-1814-z	miRNA
miR-185-y	miRNA
miR-18-z	miRNA
miR-191-y	miRNA
miR-192-y	miRNA
miR-195-y	miRNA
miR-1983-z	miRNA
miR-199-y	miRNA
miR-1-y	miRNA
miR-2038-y	miRNA
miR-210-y	miRNA
miR-2137-z	miRNA
miR-2148-x	miRNA
miR-2187-x	miRNA
miR-219-x	miRNA
miR-2226-x	miRNA
miR-2243-z	miRNA
miR-2247-z	miRNA
miR-2284-z	miRNA
miR-2285-z	miRNA
miR-2310-z	miRNA
miR-2325-z	miRNA
miR-236-y	miRNA
miR-2392-z	miRNA
miR-2423-z	miRNA
miR-2478-z	miRNA
miR-249-z	miRNA
miR-252-y	miRNA
miR-2566-x	miRNA
miR-268-z	miRNA
miR-26-z	miRNA
miR-2753-z	miRNA
miR-2763-x	miRNA
miR-2764-z	miRNA
miR-276-z	miRNA
miR-279-y	miRNA
miR-2840-z	miRNA
miR-3012-z	miRNA
miR-301-y	miRNA
miR-3242-z	miRNA
miR-3247-z	miRNA
miR-342-x	miRNA
miR-345-x	miRNA
miR-3486-x	miRNA
miR-3613-y	miRNA
miR-363-y	miRNA
miR-372-z	miRNA
miR-3731-x	miRNA
miR-3757-y	miRNA
miR-376-x	miRNA
miR-3923-z	miRNA
miR-3934-x	miRNA
miR-3963-z	miRNA
miR-3968-z	miRNA
miR-4001-x	miRNA
miR-4028-y	miRNA
miR-4047-y	miRNA
miR-4081-x	miRNA
miR-4286-z	miRNA
miR-430-x	miRNA
miR-430-z	miRNA
miR-4503-z	miRNA
miR-460-x	miRNA
miR-4653-y	miRNA
miR-4662-z	miRNA
miR-4668-x	miRNA
miR-4708-y	miRNA
miR-4819-x	miRNA
miR-4826-x	miRNA
miR-4858-x	miRNA
miR-4913-y	miRNA
miR-4916-y	miRNA
miR-4961-y	miRNA
miR-5107-y	miRNA
miR-513-y	miRNA
miR-514-z	miRNA
miR-518-z	miRNA
miR-5311-z	miRNA
miR-5359-y	miRNA
miR-541-x	miRNA
miR-5420-y	miRNA
miR-544-z	miRNA
miR-5852-z	miRNA
miR-5861-z	miRNA
miR-609-z	miRNA
miR-6545-y	miRNA
miR-6582-y	miRNA
miR-6587-y	miRNA
miR-6589-x	miRNA
miR-6806-y	miRNA
miR-6898-y	miRNA
miR-6903-y	miRNA
miR-7186-x	miRNA
miR-7194-y	miRNA
miR-71-y	miRNA
miR-7262-x	miRNA
miR-7307-y	miRNA
miR-7351-x	miRNA
miR-7386-y	miRNA
miR-7398-y	miRNA
miR-7469-x	miRNA
miR-753-z	miRNA
miR-7550-z	miRNA
miR-7552-x	miRNA
miR-7689-y	miRNA
miR-7849-y	miRNA
miR-788-x	miRNA
miR-7911-x	miRNA
miR-7912-y	miRNA
miR-791-x	miRNA
miR-7-y	miRNA
miR-8067-z	miRNA
miR-8112-z	miRNA
miR-8228-y	miRNA
miR-8272-x	miRNA
miR-8276-y	miRNA
miR-8313-x	miRNA
miR-8335-y	miRNA
miR-8358-y	miRNA
miR-8381-x	miRNA
miR-8402-y	miRNA
miR-8410-y	miRNA
miR-8472-y	miRNA
miR-86-x	miRNA
miR-86-z	miRNA
miR-873-z	miRNA
miR-8940-z	miRNA
miR-8962-z	miRNA
miR-9039-z	miRNA
miR-9177-z	miRNA
miR-9277-z	miRNA
miR-92-x	miRNA
miR-9375-x	miRNA
miR-9419-z	miRNA
miR-9464-z	miRNA
miR-9505-x	miRNA
miR-9546-x	miRNA
miR-9571-z	miRNA
miR-962-x	miRNA
miR-96-y	miRNA
miR-96-z	miRNA
miR-98-x	miRNA
miR-9906-z	miRNA
miR-9909-z	miRNA
miR-9993-y	miRNA
miR-9995-y	miRNA
novel-m0004-5p	miRNA
novel-m0005-5p	miRNA
novel-m0006-5p	miRNA
novel-m0007-5p	miRNA
novel-m0011-5p	miRNA
novel-m0021-3p	miRNA
novel-m0022-5p	miRNA
novel-m0025-3p	miRNA
novel-m0026-5p	miRNA
novel-m0029-3p	miRNA
novel-m0037-5p	miRNA
novel-m0040-3p	miRNA
novel-m0041-3p	miRNA
novel-m0044-5p	miRNA
novel-m0059-5p	miRNA
novel-m0060-3p	miRNA
novel-m0062-5p	miRNA
novel-m0063-3p	miRNA
novel-m0070-3p	miRNA
novel-m0085-5p	miRNA
novel-m0089-5p	miRNA
novel-m0097-3p	miRNA
novel-m0108-5p	miRNA
novel-m0111-3p	miRNA
novel-m0115-5p	miRNA
novel-m0128-3p	miRNA
novel-m0143-3p	miRNA
novel-m0152-5p	miRNA
novel-m0156-3p	miRNA
novel-m0157-3p	miRNA
novel-m0159-3p	miRNA
novel-m0178-3p	miRNA
novel-m0193-5p	miRNA
novel-m0215-3p	miRNA
ENST00000336600	lncRNA
ENST00000412500	lncRNA
ENST00000413053	lncRNA
ENST00000417510	lncRNA
ENST00000428857	lncRNA
ENST00000434839	lncRNA
ENST00000434917	lncRNA
ENST00000441504	lncRNA
ENST00000443493	lncRNA
ENST00000445000	lncRNA
ENST00000450804	lncRNA
ENST00000458001	lncRNA
ENST00000460899	lncRNA
ENST00000462077	lncRNA
ENST00000462496	lncRNA
ENST00000463352	lncRNA
ENST00000466624	lncRNA
ENST00000467359	lncRNA
ENST00000467894	lncRNA
ENST00000467951	lncRNA
ENST00000468479	lncRNA
ENST00000469346	lncRNA
ENST00000469609	lncRNA
ENST00000469790	lncRNA
ENST00000470062	lncRNA
ENST00000471936	lncRNA
ENST00000473037	lncRNA
ENST00000473756	lncRNA
ENST00000473991	lncRNA
ENST00000475808	lncRNA
ENST00000479509	lncRNA
ENST00000479936	lncRNA
ENST00000480213	lncRNA
ENST00000480897	lncRNA
ENST00000481338	lncRNA
ENST00000481697	lncRNA
ENST00000482015	lncRNA
ENST00000482259	lncRNA
ENST00000482467	lncRNA
ENST00000482481	lncRNA
ENST00000484749	lncRNA
ENST00000485405	lncRNA
ENST00000487223	lncRNA
ENST00000489372	lncRNA
ENST00000490543	lncRNA
ENST00000493171	lncRNA
ENST00000495881	lncRNA
ENST00000496593	lncRNA
ENST00000499525	lncRNA
ENST00000501122	lncRNA
ENST00000502523	lncRNA
ENST00000506725	lncRNA
ENST00000507309	lncRNA
ENST00000509788	lncRNA
ENST00000510523	lncRNA
ENST00000511677	lncRNA
ENST00000512841	lncRNA
ENST00000513626	lncRNA
ENST00000514370	lncRNA
ENST00000515194	lncRNA
ENST00000517331	lncRNA
ENST00000520797	lncRNA
ENST00000523182	lncRNA
ENST00000525792	lncRNA
ENST00000532845	lncRNA
ENST00000535716	lncRNA
ENST00000540747	lncRNA
ENST00000542219	lncRNA
ENST00000547772	lncRNA
ENST00000553596	lncRNA
ENST00000556324	lncRNA
ENST00000556691	lncRNA
ENST00000557682	lncRNA
ENST00000560495	lncRNA
ENST00000563635	lncRNA
ENST00000565570	lncRNA
ENST00000566699	lncRNA
ENST00000567740	lncRNA
ENST00000568177	lncRNA
ENST00000568642	lncRNA
ENST00000573270	lncRNA
ENST00000573645	lncRNA
ENST00000582866	lncRNA
ENST00000583490	lncRNA
ENST00000584481	lncRNA
ENST00000588475	lncRNA
ENST00000597420	lncRNA
ENST00000599198	lncRNA
ENST00000600160	lncRNA
ENST00000604491	lncRNA
ENST00000605416	lncRNA
ENST00000605961	lncRNA
ENST00000606034	lncRNA
ENST00000612262	lncRNA
ENST00000613291	lncRNA
ENST00000614721	lncRNA
ENST00000617196	lncRNA
ENST00000619021	lncRNA
ENST00000621084	lncRNA
ENST00000621230	lncRNA
ENST00000624350	lncRNA
ENST00000636399	lncRNA
ENST00000638694	lncRNA
ENST00000641729	lncRNA
ENST00000641733	lncRNA
ENST00000642367	lncRNA
ENST00000644040	lncRNA
ENST00000645156	lncRNA
ENST00000645257	lncRNA
ENST00000645484	lncRNA
ENST00000648015	lncRNA
ENST00000648050	lncRNA
ENST00000649190	lncRNA
ENST00000649539	lncRNA
ENST00000650423	lncRNA
ENST00000653081	lncRNA
ENST00000653192	lncRNA
ENST00000653247	lncRNA
ENST00000654969	lncRNA
ENST00000655069	lncRNA
ENST00000655940	lncRNA
ENST00000658000	lncRNA
ENST00000658344	lncRNA
ENST00000658884	lncRNA
ENST00000659211	lncRNA
ENST00000659792	lncRNA
ENST00000664186	lncRNA
ENST00000664853	lncRNA
ENST00000665299	lncRNA
ENST00000665502	lncRNA
ENST00000665524	lncRNA
ENST00000665710	lncRNA
ENST00000666136	lncRNA
ENST00000666601	lncRNA
ENST00000666981	lncRNA
ENST00000667589	lncRNA
ENST00000667978	lncRNA
ENST00000671046	lncRNA
ENST00000671789	lncRNA
ENST00000673668	lncRNA
ENST00000674045	lncRNA
ENST00000674372	lncRNA
MSTRG.1047.1	lncRNA
MSTRG.10640.1	lncRNA
MSTRG.11017.1	lncRNA
MSTRG.11049.10	lncRNA
MSTRG.11049.11	lncRNA
MSTRG.11049.12	lncRNA
MSTRG.11049.5	lncRNA
MSTRG.11049.6	lncRNA
MSTRG.11049.7	lncRNA
MSTRG.11049.9	lncRNA
MSTRG.11129.3	lncRNA
MSTRG.11407.1	lncRNA
MSTRG.11565.7	lncRNA
MSTRG.11699.1	lncRNA
MSTRG.11793.1	lncRNA
MSTRG.11793.2	lncRNA
MSTRG.11803.2	lncRNA
MSTRG.11834.1	lncRNA
MSTRG.11837.1	lncRNA
MSTRG.12169.10	lncRNA
MSTRG.12516.24	lncRNA
MSTRG.12676.109	lncRNA
MSTRG.13057.15	lncRNA
MSTRG.13615.1	lncRNA
MSTRG.14136.2	lncRNA
MSTRG.14136.7	lncRNA
MSTRG.14826.1	lncRNA
MSTRG.1506.1	lncRNA
MSTRG.15427.1	lncRNA
MSTRG.15427.3	lncRNA
MSTRG.15430.1	lncRNA
MSTRG.15430.2	lncRNA
MSTRG.1545.1	lncRNA
MSTRG.158.4	lncRNA
MSTRG.15926.21	lncRNA
MSTRG.16108.1	lncRNA
MSTRG.16115.1	lncRNA
MSTRG.16121.1	lncRNA
MSTRG.16121.2	lncRNA
MSTRG.16343.2	lncRNA
MSTRG.16343.3	lncRNA
MSTRG.16513.2	lncRNA
MSTRG.17202.3	lncRNA
MSTRG.17458.1	lncRNA
MSTRG.17598.1	lncRNA
MSTRG.18146.1	lncRNA
MSTRG.18260.1	lncRNA
MSTRG.18281.2	lncRNA
MSTRG.18640.1	lncRNA
MSTRG.18640.2	lncRNA
MSTRG.19072.1	lncRNA
MSTRG.1929.10	lncRNA
MSTRG.1929.9	lncRNA
MSTRG.19370.1	lncRNA
MSTRG.19371.1	lncRNA
MSTRG.19567.8	lncRNA
MSTRG.20288.1	lncRNA
MSTRG.21134.1	lncRNA
MSTRG.21234.1	lncRNA
MSTRG.3170.2	lncRNA
MSTRG.342.1	lncRNA
MSTRG.3499.2	lncRNA
MSTRG.3544.1	lncRNA
MSTRG.368.11	lncRNA
MSTRG.4780.2	lncRNA
MSTRG.5076.6	lncRNA
MSTRG.5219.1	lncRNA
MSTRG.5811.1	lncRNA
MSTRG.5811.2	lncRNA
MSTRG.6203.1	lncRNA
MSTRG.655.1	lncRNA
MSTRG.6632.1	lncRNA
MSTRG.6634.1	lncRNA
MSTRG.803.1	lncRNA
MSTRG.8621.7	lncRNA
MSTRG.9500.35	lncRNA
ENSG00000004139	mRNA
ENSG00000005187	mRNA
ENSG00000010818	mRNA
ENSG00000011052	mRNA
ENSG00000011422	mRNA
ENSG00000011590	mRNA
ENSG00000012124	mRNA
ENSG00000015520	mRNA
ENSG00000021300	mRNA
ENSG00000040731	mRNA
ENSG00000041353	mRNA
ENSG00000050438	mRNA
ENSG00000052802	mRNA
ENSG00000057657	mRNA
ENSG00000057704	mRNA
ENSG00000058085	mRNA
ENSG00000059728	mRNA
ENSG00000064692	mRNA
ENSG00000065534	mRNA
ENSG00000071282	mRNA
ENSG00000072422	mRNA
ENSG00000073734	mRNA
ENSG00000075223	mRNA
ENSG00000079337	mRNA
ENSG00000079459	mRNA
ENSG00000080823	mRNA
ENSG00000084710	mRNA
ENSG00000086696	mRNA
ENSG00000086730	mRNA
ENSG00000090776	mRNA
ENSG00000092068	mRNA
ENSG00000095203	mRNA
ENSG00000095932	mRNA
ENSG00000099937	mRNA
ENSG00000100055	mRNA
ENSG00000100298	mRNA
ENSG00000100453	mRNA
ENSG00000100628	mRNA
ENSG00000101188	mRNA
ENSG00000101311	mRNA
ENSG00000101951	mRNA
ENSG00000102003	mRNA
ENSG00000102271	mRNA
ENSG00000102962	mRNA
ENSG00000103089	mRNA
ENSG00000103522	mRNA
ENSG00000104368	mRNA
ENSG00000104419	mRNA
ENSG00000105204	mRNA
ENSG00000105388	mRNA
ENSG00000105523	mRNA
ENSG00000105717	mRNA
ENSG00000105974	mRNA
ENSG00000106123	mRNA
ENSG00000106366	mRNA
ENSG00000106631	mRNA
ENSG00000107099	mRNA
ENSG00000107611	mRNA
ENSG00000108984	mRNA
ENSG00000109107	mRNA
ENSG00000109205	mRNA
ENSG00000110046	mRNA
ENSG00000110888	mRNA
ENSG00000110921	mRNA
ENSG00000110944	mRNA
ENSG00000112033	mRNA
ENSG00000112149	mRNA
ENSG00000112972	mRNA
ENSG00000113161	mRNA
ENSG00000113303	mRNA
ENSG00000113369	mRNA
ENSG00000113657	mRNA
ENSG00000115355	mRNA
ENSG00000115474	mRNA
ENSG00000115556	mRNA
ENSG00000115602	mRNA
ENSG00000116285	mRNA
ENSG00000116741	mRNA
ENSG00000118503	mRNA
ENSG00000118777	mRNA
ENSG00000120217	mRNA
ENSG00000120738	mRNA
ENSG00000120899	mRNA
ENSG00000121895	mRNA
ENSG00000122133	mRNA
ENSG00000122224	mRNA
ENSG00000122641	mRNA
ENSG00000122694	mRNA
ENSG00000122877	mRNA
ENSG00000123358	mRNA
ENSG00000123560	mRNA
ENSG00000123570	mRNA
ENSG00000123933	mRNA
ENSG00000124116	mRNA
ENSG00000124216	mRNA
ENSG00000124701	mRNA
ENSG00000125148	mRNA
ENSG00000125740	mRNA
ENSG00000125968	mRNA
ENSG00000126218	mRNA
ENSG00000127084	mRNA
ENSG00000127364	mRNA
ENSG00000127528	mRNA
ENSG00000127831	mRNA
ENSG00000128016	mRNA
ENSG00000128591	mRNA
ENSG00000128917	mRNA
ENSG00000129226	mRNA
ENSG00000130294	mRNA
ENSG00000130304	mRNA
ENSG00000130433	mRNA
ENSG00000130477	mRNA
ENSG00000130487	mRNA
ENSG00000130700	mRNA
ENSG00000130701	mRNA
ENSG00000130830	mRNA
ENSG00000130844	mRNA
ENSG00000131018	mRNA
ENSG00000131459	mRNA
ENSG00000132744	mRNA
ENSG00000133805	mRNA
ENSG00000133935	mRNA
ENSG00000133980	mRNA
ENSG00000134070	mRNA
ENSG00000134198	mRNA
ENSG00000134531	mRNA
ENSG00000134532	mRNA
ENSG00000134954	mRNA
ENSG00000135100	mRNA
ENSG00000135373	mRNA
ENSG00000135437	mRNA
ENSG00000136153	mRNA
ENSG00000136542	mRNA
ENSG00000137033	mRNA
ENSG00000137090	mRNA
ENSG00000137193	mRNA
ENSG00000137331	mRNA
ENSG00000137819	mRNA
ENSG00000137962	mRNA
ENSG00000138623	mRNA
ENSG00000138678	mRNA
ENSG00000139318	mRNA
ENSG00000139626	mRNA
ENSG00000141431	mRNA
ENSG00000142224	mRNA
ENSG00000142623	mRNA
ENSG00000143248	mRNA
ENSG00000143344	mRNA
ENSG00000143369	mRNA
ENSG00000143669	mRNA
ENSG00000144063	mRNA
ENSG00000144821	mRNA
ENSG00000145088	mRNA
ENSG00000145107	mRNA
ENSG00000146250	mRNA
ENSG00000146648	mRNA
ENSG00000147168	mRNA
ENSG00000148057	mRNA
ENSG00000148082	mRNA
ENSG00000148516	mRNA
ENSG00000148735	mRNA
ENSG00000149809	mRNA
ENSG00000149968	mRNA
ENSG00000151490	mRNA
ENSG00000152463	mRNA
ENSG00000153234	mRNA
ENSG00000153292	mRNA
ENSG00000153294	mRNA
ENSG00000154217	mRNA
ENSG00000154263	mRNA
ENSG00000156384	mRNA
ENSG00000156414	mRNA
ENSG00000156500	mRNA
ENSG00000158966	mRNA
ENSG00000159167	mRNA
ENSG00000160182	mRNA
ENSG00000160285	mRNA
ENSG00000160712	mRNA
ENSG00000160867	mRNA
ENSG00000160888	mRNA
ENSG00000161509	mRNA
ENSG00000161681	mRNA
ENSG00000162366	mRNA
ENSG00000162892	mRNA
ENSG00000162894	mRNA
ENSG00000162949	mRNA
ENSG00000163216	mRNA
ENSG00000163220	mRNA
ENSG00000163395	mRNA
ENSG00000164171	mRNA
ENSG00000164251	mRNA
ENSG00000164283	mRNA
ENSG00000164400	mRNA
ENSG00000164647	mRNA
ENSG00000164683	mRNA
ENSG00000165376	mRNA
ENSG00000165507	mRNA
ENSG00000166401	mRNA
ENSG00000166669	mRNA
ENSG00000166670	mRNA
ENSG00000167508	mRNA
ENSG00000167601	mRNA
ENSG00000167723	mRNA
ENSG00000167772	mRNA
ENSG00000167914	mRNA
ENSG00000167964	mRNA
ENSG00000168268	mRNA
ENSG00000168916	mRNA
ENSG00000168918	mRNA
ENSG00000168970	mRNA
ENSG00000169174	mRNA
ENSG00000169213	mRNA
ENSG00000169306	mRNA
ENSG00000169429	mRNA
ENSG00000169469	mRNA
ENSG00000169508	mRNA
ENSG00000169908	mRNA
ENSG00000170345	mRNA
ENSG00000170442	mRNA
ENSG00000170454	mRNA
ENSG00000170667	mRNA
ENSG00000170786	mRNA
ENSG00000170899	mRNA
ENSG00000170909	mRNA
ENSG00000171124	mRNA
ENSG00000171621	mRNA
ENSG00000171631	mRNA
ENSG00000171766	mRNA
ENSG00000172478	mRNA
ENSG00000172482	mRNA
ENSG00000172602	mRNA
ENSG00000172789	mRNA
ENSG00000172878	mRNA
ENSG00000172893	mRNA
ENSG00000174007	mRNA
ENSG00000174130	mRNA
ENSG00000174145	mRNA
ENSG00000174469	mRNA
ENSG00000175265	mRNA
ENSG00000175505	mRNA
ENSG00000175592	mRNA
ENSG00000177669	mRNA
ENSG00000178033	mRNA
ENSG00000179023	mRNA
ENSG00000179148	mRNA
ENSG00000179674	mRNA
ENSG00000180251	mRNA
ENSG00000181143	mRNA
ENSG00000181634	mRNA
ENSG00000181652	mRNA
ENSG00000182687	mRNA
ENSG00000182782	mRNA
ENSG00000182866	mRNA
ENSG00000183032	mRNA
ENSG00000183044	mRNA
ENSG00000183508	mRNA
ENSG00000183696	mRNA
ENSG00000184557	mRNA
ENSG00000184571	mRNA
ENSG00000184985	mRNA
ENSG00000185432	mRNA
ENSG00000185467	mRNA
ENSG00000185634	mRNA
ENSG00000185774	mRNA
ENSG00000185989	mRNA
ENSG00000186480	mRNA
ENSG00000186642	mRNA
ENSG00000187210	mRNA
ENSG00000187678	mRNA
ENSG00000187720	mRNA
ENSG00000188277	mRNA
ENSG00000188293	mRNA
ENSG00000188404	mRNA
ENSG00000196453	mRNA
ENSG00000196482	mRNA
ENSG00000196611	mRNA
ENSG00000197142	mRNA
ENSG00000197273	mRNA
ENSG00000197467	mRNA
ENSG00000197632	mRNA
ENSG00000198242	mRNA
ENSG00000198363	mRNA
ENSG00000198756	mRNA
ENSG00000198768	mRNA
ENSG00000198788	mRNA
ENSG00000198814	mRNA
ENSG00000203783	mRNA
ENSG00000203785	mRNA
ENSG00000205420	mRNA
ENSG00000205426	mRNA
ENSG00000205755	mRNA
ENSG00000205903	mRNA
ENSG00000206530	mRNA
ENSG00000213654	mRNA
ENSG00000215182	mRNA
ENSG00000215817	mRNA
ENSG00000221878	mRNA
ENSG00000241322	mRNA
ENSG00000241794	mRNA
ENSG00000254806	mRNA
ENSG00000255150	mRNA
ENSG00000256977	mRNA
ENSG00000258644	mRNA
ENSG00000261832	mRNA
ENSG00000272921	mRNA
ENSG00000273274	mRNA
ENSG00000273514	mRNA
ENSG00000273590	mRNA
ENSG00000277639	mRNA
ENSG00000281991	mRNA
ENSG00000283782	mRNA
ENSG00000285991	mRNA
ENSG00000288550	mRNA
